# Supplementary material for: Restoring mitochondrial function promotes hematopoietic reconstitution from cord blood following cryopreservation-related functional decline
Source: J Clin Invest. 2025 Mar 4;135(9):e183607. doi: 10.1172/JCI183607 (PMC12043090; doi:10.1172/JCI183607)
Supplement: Supplemental data set 1 [file jci-135-183607-s020.xlsx]

## Sheet: HSPC
p_val	avg_log2FC	pct.1	pct.2	p_val_adj	gene	cluster
0	0.585648	0.926	0.799	0	FAM117A	MPP1
0	0.549873	0.872	0.753	0	ELMO1	MPP1
0	0.546986	0.786	0.667	0	CD69	MPP1
0	0.54322	0.803	0.524	0	CRHBP	MPP1
0	0.516105	0.906	0.751	0	MLLT3	MPP1
0	0.482525	0.646	0.398	0	PBX1	MPP1
0	0.469735	0.938	0.847	0	SRGN	MPP1
0	0.454709	0.685	0.522	0	MDK	MPP1
0	0.44945	0.494	0.329	0	NR4A1	MPP1
0	0.442799	0.983	0.935	0	SERPINB1	MPP1
0	0.439754	0.522	0.247	0	ZBTB16	MPP1
0	0.423914	0.999	0.997	0	FTH1	MPP1
0	0.421277	0.469	0.237	0	IKZF2	MPP1
0	0.415432	0.997	0.99	0	ZFAS1	MPP1
0	0.399859	0.335	0.203	0	EREG	MPP1
0	0.39156	0.794	0.687	0	PRKACB	MPP1
0	0.390506	0.547	0.325	0	CPA3	MPP1
0	0.385805	0.59	0.403	0	ZBTB20	MPP1
0	0.379044	0.883	0.757	0	ZEB2	MPP1
0	0.364569	0.42	0.224	0	MYCT1	MPP1
0	0.362845	0.659	0.477	0	TESPA1	MPP1
0	0.354752	0.995	0.977	0	EIF3E	MPP1
0	0.351761	0.92	0.814	0	NPR3	MPP1
0	0.34852	0.627	0.486	0	MEG3	MPP1
0	0.346893	0.93	0.859	0	RP11-620J15.3	MPP1
0	0.333891	0.623	0.475	0	SESN3	MPP1
0	0.333532	0.817	0.693	0	MARCKSL1	MPP1
0	0.317764	0.452	0.299	0	CPPED1	MPP1
0	0.313185	0.982	0.955	0	HLA-E	MPP1
0	0.30663	0.574	0.444	0	HPGDS	MPP1
0	0.305021	0.786	0.696	0	HSD17B11	MPP1
0	0.304666	0.846	0.796	0	LAPTM4A	MPP1
0	0.294978	0.986	0.967	0	PNRC1	MPP1
0	0.294526	0.717	0.56	0	PDZD8	MPP1
0	0.286518	0.413	0.28	0	NFIA	MPP1
0	0.282048	0.849	0.781	0	RNF130	MPP1
0	0.277336	0.921	0.889	0	ELF1	MPP1
0	0.272257	0.957	0.914	0	EBPL	MPP1
0	0.272088	0.971	0.948	0	CELF2	MPP1
0	0.271555	0.965	0.942	0	SNHG7	MPP1
0	0.270966	0.503	0.372	0	TOPORS-AS1	MPP1
0	0.268755	0.712	0.524	0	GATA2	MPP1
0	0.266934	0.577	0.44	0	CASC15	MPP1
0	0.26194	0.897	0.84	0	EPB41L4A-AS1	MPP1
0	0.257934	0.783	0.709	0	PHACTR4	MPP1
0	0.25546	0.857	0.784	0	LEPROT	MPP1
0	0.251865	0.976	0.945	0	SNHG8	MPP1
0	0.251123	0.962	0.919	0	PLAC8	MPP1
0	-0.253742	1	0.999	0	MT-ATP6	MPP1
0	-0.258817	0.65	0.76	0	POLR2L	MPP1
0	-0.26159	0.815	0.878	0	ATPIF1	MPP1
0	-0.263067	0.993	0.986	0	YBX1	MPP1
0	-0.264116	0.731	0.822	0	RUNX1	MPP1
0	-0.264664	0.802	0.854	0	NASP	MPP1
0	-0.265515	0.893	0.924	0	CYBA	MPP1
0	-0.26672	0.11	0.255	0	PAG1	MPP1
0	-0.266919	0.707	0.793	0	PSME2	MPP1
0	-0.269605	0.84	0.884	0	PPIB	MPP1
0	-0.270654	0.686	0.782	0	ERH	MPP1
0	-0.270743	0.999	0.997	0	ACTB	MPP1
0	-0.273077	0.923	0.93	0	PRDX1	MPP1
0	-0.273813	0.999	0.998	0	MT-ND2	MPP1
0	-0.275485	0.756	0.828	0	PPP1R14B	MPP1
0	-0.276149	0.797	0.869	0	YWHAB	MPP1
0	-0.277759	0.994	0.994	0	SERF2	MPP1
0	-0.280664	0.421	0.584	0	RNF213	MPP1
0	-0.281627	0.225	0.37	0	SDPR	MPP1
0	-0.286774	0.57	0.721	0	CD47	MPP1
0	-0.286989	1	0.999	0	MT-CO1	MPP1
0	-0.287694	0.622	0.73	0	ATP5G1	MPP1
0	-0.29189	0.608	0.743	0	DBI	MPP1
0	-0.296291	0.14	0.306	0	CYTH4	MPP1
0	-0.29634	0.961	0.968	0	PFN1	MPP1
0	-0.298402	0.373	0.53	0	ADA	MPP1
0	-0.301874	0.477	0.654	0	NUDT1	MPP1
0	-0.302069	0.028	0.185	0	SLC2A5	MPP1
0	-0.303297	0.29	0.469	0	NPDC1	MPP1
0	-0.307273	0.005	0.102	0	MME	MPP1
0	-0.307542	1	0.999	0	MT-CYB	MPP1
0	-0.309111	0.337	0.532	0	CST3	MPP1
0	-0.310292	0.997	0.994	0	GAPDH	MPP1
0	-0.315802	0.928	0.941	0	STMN1	MPP1
0	-0.315917	1	1	0	MT-CO3	MPP1
0	-0.31614	0.977	0.98	0	CD74	MPP1
0	-0.319308	0.672	0.751	0	RANBP1	MPP1
0	-0.323053	0.107	0.29	0	NKG7	MPP1
0	-0.325687	0.768	0.827	0	ITM2C	MPP1
0	-0.328019	0.72	0.831	0	LCP1	MPP1
0	-0.331494	0.999	0.999	0	MT-ND1	MPP1
0	-0.33299	1	0.999	0	MT-ND4	MPP1
0	-0.340486	0.633	0.747	0	LSP1	MPP1
0	-0.341433	0.193	0.327	0	KIAA0101	MPP1
0	-0.34158	0.8	0.862	0	HSP90B1	MPP1
0	-0.343262	0.053	0.261	0	JAML	MPP1
0	-0.35154	0.114	0.312	0	TNFAIP2	MPP1
0	-0.357441	0.595	0.73	0	CORO1A	MPP1
0	-0.358395	0.18	0.401	0	PRAM1	MPP1
0	-0.362937	0.981	0.97	0	GSTP1	MPP1
0	-0.364117	0.43	0.626	0	SFXN1	MPP1
0	-0.36434	0.997	0.996	0	MT-ND5	MPP1
0	-0.367965	0.558	0.714	0	MEF2C	MPP1
0	-0.371189	0.944	0.953	0	HMGN2	MPP1
0	-0.382335	0.643	0.773	0	TCF4	MPP1
0	-0.388678	0.515	0.69	0	PKM	MPP1
0	-0.389045	0.213	0.363	0	TYMS	MPP1
0	-0.389922	1	0.999	0	MT-CO2	MPP1
0	-0.397116	0.99	0.985	0	ENO1	MPP1
0	-0.398942	0.589	0.744	0	PRKCB	MPP1
0	-0.41937	0.484	0.64	0	HCST	MPP1
0	-0.438893	0.168	0.413	0	SPNS3	MPP1
0	-0.442051	0.805	0.77	0	C1QTNF4	MPP1
0	-0.451956	0.936	0.939	0	VIM	MPP1
0	-0.45412	0.716	0.855	0	CALM1	MPP1
0	-0.478448	0.731	0.827	0	CD34	MPP1
0	-0.49018	0.46	0.686	0	IFITM3	MPP1
0	-0.490596	0.871	0.919	0	GYPC	MPP1
0	-0.499702	0.805	0.839	0	CD52	MPP1
0	-0.514417	0.646	0.795	0	LST1	MPP1
0	-0.543369	0.396	0.645	0	CD48	MPP1
0	-0.575856	0.904	0.929	0	TUBA1B	MPP1
0	-0.622146	0.116	0.395	0	IGHM	MPP1
0	-0.6527	0.88	0.927	0	CD99	MPP1
0	-0.681414	0.486	0.692	0	MZB1	MPP1
0	-0.716371	0.998	0.998	0	TMSB4X	MPP1
0	-0.729803	0.03	0.21	0	PRSS2	MPP1
0	-0.778121	0.046	0.221	0	ACY3	MPP1
0	-1.18742	0.576	0.825	0	KIAA0125	MPP1
0	-1.2014	0.156	0.445	0	LTB	MPP1
3.95638e-307	-0.424167	0.639	0.739	8.98217e-303	KLF6	MPP1
2.63856e-305	0.341307	0.492	0.4	5.99032e-301	DGKE	MPP1
1.02121e-304	-0.327363	0.754	0.83	2.31846e-300	HSPA5	MPP1
7.2639e-302	-0.25229	0.178	0.304	1.64912e-297	PCNA	MPP1
1.81793e-299	-0.278964	0.849	0.872	4.12725e-295	RAN	MPP1
4.0788e-285	-0.399846	0.546	0.654	9.26011e-281	HMGB2	MPP1
2.2129e-284	-0.32485	0.633	0.735	5.02394e-280	EVL	MPP1
1.76104e-283	-0.576913	0.406	0.52	3.99808e-279	IGLL1	MPP1
9.14252e-281	-0.266806	0.483	0.613	2.07563e-276	PDE7A	MPP1
1.32668e-277	-0.322182	0.293	0.421	3.01196e-273	MAP3K8	MPP1
5.43239e-274	-0.255499	0.415	0.537	1.23332e-269	GLIPR1	MPP1
7.51676e-274	-0.385927	0.841	0.864	1.70653e-269	H2AFZ	MPP1
2.46838e-273	-0.254158	0.74	0.801	5.60396e-269	HSPE1	MPP1
2.17247e-265	-1.41588	0.098	0.194	4.93216e-261	MPO	MPP1
5.00399e-202	-0.260896	0.108	0.196	1.13606e-197	CENPF	MPP1
1.66171e-197	-0.303195	0.623	0.699	3.77258e-193	GNG11	MPP1
2.11128e-186	-0.303599	0.367	0.476	4.79324e-182	ANXA1	MPP1
5.35915e-184	-0.287116	0.257	0.36	1.21669e-179	CXCR4	MPP1
1.0725e-146	-0.258396	0.694	0.733	2.43489e-142	BAALC	MPP1
1.63527e-129	0.330689	0.661	0.592	3.71254e-125	AREG	MPP1
1.36748e-104	-0.280068	0.747	0.719	3.1046e-100	HOPX	MPP1
5.85602e-98	-0.340697	0.287	0.359	1.32949e-93	LGALS1	MPP1
7.87218e-91	-0.25654	0.662	0.72	1.78722e-86	TSC22D3	MPP1
1.50768e-69	-0.365364	0.135	0.174	3.42289e-65	CNRIP1	MPP1
6.54403e-28	-0.309065	0.67	0.672	1.48569e-23	S100A6	MPP1
6.33551e-23	-0.437729	0.437	0.442	1.43835e-18	AVP	MPP1
9.90555e-21	-0.254497	0.737	0.76	2.24886e-16	DUSP1	MPP1
2.58055e-07	-0.28997	0.591	0.594	0.00585862	LMO4	MPP1
0	0.997802	0.531	0.425	0	XIST	Mito_high_HSC/MPP
0	0.844809	1	1	0	MALAT1	Mito_high_HSC/MPP
0	0.833018	1	0.999	0	MT-CO1	Mito_high_HSC/MPP
0	0.795717	1	0.999	0	MT-ATP6	Mito_high_HSC/MPP
0	0.794172	0.973	0.955	0	NEAT1	Mito_high_HSC/MPP
0	0.777269	1	0.999	0	MT-ND4	Mito_high_HSC/MPP
0	0.752337	1	0.999	0	MT-CYB	Mito_high_HSC/MPP
0	0.737889	1	1	0	MT-CO3	Mito_high_HSC/MPP
0	0.733469	0.999	0.996	0	MT-ND5	Mito_high_HSC/MPP
0	0.732001	1	0.998	0	MT-ND2	Mito_high_HSC/MPP
0	0.726891	1	0.999	0	MT-ND1	Mito_high_HSC/MPP
0	0.718214	1	0.999	0	MT-ND3	Mito_high_HSC/MPP
0	0.702252	1	0.999	0	MT-CO2	Mito_high_HSC/MPP
0	0.682703	0.923	0.906	0	RSRP1	Mito_high_HSC/MPP
0	0.656885	0.962	0.958	0	CCNL1	Mito_high_HSC/MPP
0	0.649941	0.964	0.965	0	LUC7L3	Mito_high_HSC/MPP
0	0.64312	0.717	0.658	0	FOSB	Mito_high_HSC/MPP
0	0.641307	0.926	0.909	0	ANKRD28	Mito_high_HSC/MPP
0	0.630992	0.905	0.888	0	MT-ND4L	Mito_high_HSC/MPP
0	0.618025	0.986	0.987	0	PNISR	Mito_high_HSC/MPP
0	0.613805	0.922	0.918	0	NKTR	Mito_high_HSC/MPP
0	0.60378	0.542	0.418	0	MIR181A1HG	Mito_high_HSC/MPP
0	0.596274	0.967	0.967	0	ARGLU1	Mito_high_HSC/MPP
0	0.595796	0.972	0.978	0	FUS	Mito_high_HSC/MPP
0	0.590212	0.97	0.971	0	DDX17	Mito_high_HSC/MPP
0	0.575556	0.759	0.728	0	NFKBIZ	Mito_high_HSC/MPP
0	0.572583	0.844	0.828	0	GABPB1-AS1	Mito_high_HSC/MPP
0	0.535536	0.846	0.866	0	SRSF7	Mito_high_HSC/MPP
0	0.525397	0.784	0.765	0	INPP5D	Mito_high_HSC/MPP
0	0.507992	0.772	0.772	0	POLR2J3	Mito_high_HSC/MPP
0	0.505876	0.971	0.979	0	PNN	Mito_high_HSC/MPP
0	0.499036	0.698	0.658	0	LENG8	Mito_high_HSC/MPP
0	0.495157	0.675	0.648	0	ANKRD36C	Mito_high_HSC/MPP
0	0.491954	0.646	0.568	0	CSF3R	Mito_high_HSC/MPP
0	0.488252	0.973	0.974	0	MSI2	Mito_high_HSC/MPP
0	0.482366	0.849	0.866	0	WSB1	Mito_high_HSC/MPP
0	0.477344	0.729	0.714	0	OGT	Mito_high_HSC/MPP
0	0.467115	0.962	0.968	0	SF1	Mito_high_HSC/MPP
0	0.462848	0.954	0.963	0	HNRNPH1	Mito_high_HSC/MPP
0	0.45946	0.847	0.86	0	MDM4	Mito_high_HSC/MPP
0	0.452418	0.88	0.897	0	N4BP2L2	Mito_high_HSC/MPP
0	0.417872	0.964	0.974	0	SFPQ	Mito_high_HSC/MPP
0	0.415183	0.755	0.769	0	PSMA3-AS1	Mito_high_HSC/MPP
0	0.412881	0.997	0.996	0	JUND	Mito_high_HSC/MPP
0	0.407739	0.981	0.988	0	RBM39	Mito_high_HSC/MPP
0	0.407623	0.803	0.82	0	CLK1	Mito_high_HSC/MPP
0	0.394416	0.915	0.939	0	MBNL1	Mito_high_HSC/MPP
0	0.39262	0.926	0.946	0	TRA2B	Mito_high_HSC/MPP
0	0.389384	0.829	0.857	0	CHD9	Mito_high_HSC/MPP
0	0.385614	0.877	0.9	0	PABPN1	Mito_high_HSC/MPP
0	0.376466	0.829	0.86	0	SRSF10	Mito_high_HSC/MPP
0	0.3761	0.811	0.835	0	ZRANB2	Mito_high_HSC/MPP
0	0.370767	0.917	0.941	0	RBM25	Mito_high_HSC/MPP
0	0.368886	0.821	0.846	0	TRA2A	Mito_high_HSC/MPP
0	0.355556	0.892	0.922	0	MACF1	Mito_high_HSC/MPP
0	0.347557	0.987	0.993	0	DDX5	Mito_high_HSC/MPP
0	0.346097	0.913	0.938	0	SRSF11	Mito_high_HSC/MPP
0	0.317717	0.933	0.96	0	SRRM2	Mito_high_HSC/MPP
0	0.280616	0.988	0.994	0	HNRNPA2B1	Mito_high_HSC/MPP
0	-0.250331	0.693	0.892	0	TMBIM6	Mito_high_HSC/MPP
0	-0.250708	0.44	0.696	0	PSMB2	Mito_high_HSC/MPP
0	-0.252379	0.603	0.832	0	NDUFA13	Mito_high_HSC/MPP
0	-0.252612	0.415	0.684	0	ETFB	Mito_high_HSC/MPP
0	-0.252637	0.397	0.664	0	CTSD	Mito_high_HSC/MPP
0	-0.252744	0.439	0.71	0	SUMO3	Mito_high_HSC/MPP
0	-0.253106	0.298	0.569	0	MMADHC	Mito_high_HSC/MPP
0	-0.253169	0.237	0.451	0	ALDH1A1	Mito_high_HSC/MPP
0	-0.253473	0.385	0.656	0	PLIN3	Mito_high_HSC/MPP
0	-0.253795	0.282	0.555	0	SUCLG1	Mito_high_HSC/MPP
0	-0.253903	0.342	0.616	0	SCCPDH	Mito_high_HSC/MPP
0	-0.254493	0.274	0.556	0	SNX17	Mito_high_HSC/MPP
0	-0.254576	0.281	0.526	0	PRDX3	Mito_high_HSC/MPP
0	-0.254725	0.588	0.812	0	NHP2	Mito_high_HSC/MPP
0	-0.256629	0.364	0.643	0	TMED2	Mito_high_HSC/MPP
0	-0.257315	0.471	0.724	0	PSMA5	Mito_high_HSC/MPP
0	-0.257502	0.946	0.991	0	UBB	Mito_high_HSC/MPP
0	-0.258537	0.715	0.901	0	MTDH	Mito_high_HSC/MPP
0	-0.258923	0.862	0.975	0	COMMD6	Mito_high_HSC/MPP
0	-0.259392	0.485	0.755	0	PSMB7	Mito_high_HSC/MPP
0	-0.259698	0.498	0.726	0	PRKDC	Mito_high_HSC/MPP
0	-0.260016	0.765	0.933	0	APRT	Mito_high_HSC/MPP
0	-0.260245	0.394	0.669	0	CCNG1	Mito_high_HSC/MPP
0	-0.261212	0.995	0.999	0	FAU	Mito_high_HSC/MPP
0	-0.261438	0.444	0.698	0	NUDC	Mito_high_HSC/MPP
0	-0.26167	0.288	0.57	0	PSMD2	Mito_high_HSC/MPP
0	-0.262079	0.337	0.608	0	PSMB5	Mito_high_HSC/MPP
0	-0.262726	0.474	0.741	0	AC090498.1	Mito_high_HSC/MPP
0	-0.264333	0.998	0.999	0	RPS14	Mito_high_HSC/MPP
0	-0.264876	0.373	0.638	0	MDH1	Mito_high_HSC/MPP
0	-0.266059	0.372	0.643	0	EPRS	Mito_high_HSC/MPP
0	-0.266392	0.669	0.88	0	PHB2	Mito_high_HSC/MPP
0	-0.266662	0.619	0.843	0	XRCC6	Mito_high_HSC/MPP
0	-0.267066	0.551	0.817	0	ALKBH7	Mito_high_HSC/MPP
0	-0.267856	0.393	0.684	0	RTFDC1	Mito_high_HSC/MPP
0	-0.267947	0.32	0.565	0	FKBP4	Mito_high_HSC/MPP
0	-0.268271	0.518	0.757	0	TMEM14C	Mito_high_HSC/MPP
0	-0.26857	0.575	0.807	0	PRMT1	Mito_high_HSC/MPP
0	-0.268773	0.368	0.657	0	ECHS1	Mito_high_HSC/MPP
0	-0.268862	0.433	0.709	0	LYPLA1	Mito_high_HSC/MPP
0	-0.269082	0.359	0.626	0	CYC1	Mito_high_HSC/MPP
0	-0.269092	0.331	0.627	0	DCTN3	Mito_high_HSC/MPP
0	-0.269215	0.527	0.772	0	PSMA2	Mito_high_HSC/MPP
0	-0.270176	0.336	0.635	0	ATP6AP2	Mito_high_HSC/MPP
0	-0.271261	0.502	0.781	0	MAP2K2	Mito_high_HSC/MPP
0	-0.272126	0.987	0.997	0	RPL4	Mito_high_HSC/MPP
0	-0.272273	0.348	0.638	0	PDCD2	Mito_high_HSC/MPP
0	-0.27292	0.411	0.685	0	SPCS2	Mito_high_HSC/MPP
0	-0.272991	0.602	0.836	0	SEC61G	Mito_high_HSC/MPP
0	-0.273042	0.704	0.897	0	FBL	Mito_high_HSC/MPP
0	-0.274917	0.415	0.703	0	2024-09-15	Mito_high_HSC/MPP
0	-0.275282	0.94	0.989	0	ANP32B	Mito_high_HSC/MPP
0	-0.275478	0.713	0.903	0	ATP5C1	Mito_high_HSC/MPP
0	-0.276888	0.425	0.652	0	CCT5	Mito_high_HSC/MPP
0	-0.277166	0.507	0.767	0	PSMB8	Mito_high_HSC/MPP
0	-0.277795	0.332	0.626	0	POLR2G	Mito_high_HSC/MPP
0	-0.277958	0.498	0.772	0	TMEM230	Mito_high_HSC/MPP
0	-0.277985	0.395	0.678	0	PSMD4	Mito_high_HSC/MPP
0	-0.278273	0.556	0.79	0	PARP1	Mito_high_HSC/MPP
0	-0.278383	0.486	0.751	0	TMEM14B	Mito_high_HSC/MPP
0	-0.27864	0.329	0.62	0	SNRPN	Mito_high_HSC/MPP
0	-0.278759	0.996	0.999	0	B2M	Mito_high_HSC/MPP
0	-0.279188	0.444	0.668	0	NME1	Mito_high_HSC/MPP
0	-0.279265	0.315	0.605	0	PUF60	Mito_high_HSC/MPP
0	-0.279736	0.396	0.686	0	TMED9	Mito_high_HSC/MPP
0	-0.28037	0.265	0.512	0	DCTPP1	Mito_high_HSC/MPP
0	-0.280869	0.849	0.972	0	TOMM7	Mito_high_HSC/MPP
0	-0.281093	0.738	0.911	0	SNRPE	Mito_high_HSC/MPP
0	-0.281332	0.707	0.894	0	PPIB	Mito_high_HSC/MPP
0	-0.281543	0.998	0.999	0	RPL11	Mito_high_HSC/MPP
0	-0.281599	0.872	0.97	0	OAZ1	Mito_high_HSC/MPP
0	-0.281655	0.342	0.637	0	NDUFV1	Mito_high_HSC/MPP
0	-0.281867	0.413	0.666	0	HNRNPF	Mito_high_HSC/MPP
0	-0.282763	0.611	0.86	0	HADHA	Mito_high_HSC/MPP
0	-0.283067	0.24	0.52	0	DTD1	Mito_high_HSC/MPP
0	-0.283654	0.297	0.587	0	ADSL	Mito_high_HSC/MPP
0	-0.284362	0.999	0.999	0	RPS12	Mito_high_HSC/MPP
0	-0.287155	0.315	0.564	0	UROD	Mito_high_HSC/MPP
0	-0.287541	0.938	0.989	0	ARHGDIB	Mito_high_HSC/MPP
0	-0.287823	0.604	0.859	0	FIS1	Mito_high_HSC/MPP
0	-0.289425	0.51	0.761	0	SRI	Mito_high_HSC/MPP
0	-0.289523	0.678	0.898	0	UFC1	Mito_high_HSC/MPP
0	-0.290725	0.274	0.55	0	PRDX4	Mito_high_HSC/MPP
0	-0.29179	0.725	0.916	0	C14orf166	Mito_high_HSC/MPP
0	-0.292624	0.352	0.64	0	MAGED2	Mito_high_HSC/MPP
0	-0.292735	0.994	0.998	0	HNRNPA1	Mito_high_HSC/MPP
0	-0.293176	0.504	0.79	0	METTL9	Mito_high_HSC/MPP
0	-0.293919	0.818	0.959	0	PSME1	Mito_high_HSC/MPP
0	-0.29453	0.828	0.949	0	SERBP1	Mito_high_HSC/MPP
0	-0.294608	0.198	0.488	0	PCMT1	Mito_high_HSC/MPP
0	-0.295512	0.725	0.919	0	SH3BGRL	Mito_high_HSC/MPP
0	-0.295611	0.584	0.814	0	SRP9	Mito_high_HSC/MPP
0	-0.295821	0.728	0.928	0	GNAI2	Mito_high_HSC/MPP
0	-0.295871	0.59	0.823	0	ILF2	Mito_high_HSC/MPP
0	-0.296289	0.452	0.697	0	VDAC1	Mito_high_HSC/MPP
0	-0.296303	0.598	0.847	0	EIF3I	Mito_high_HSC/MPP
0	-0.296897	0.368	0.661	0	GHITM	Mito_high_HSC/MPP
0	-0.297144	0.405	0.703	0	TXN2	Mito_high_HSC/MPP
0	-0.298063	0.738	0.926	0	COX7A2	Mito_high_HSC/MPP
0	-0.298933	0.271	0.563	0	AKR7A2	Mito_high_HSC/MPP
0	-0.298991	0.313	0.616	0	GRHPR	Mito_high_HSC/MPP
0	-0.299389	0.534	0.789	0	LY6E	Mito_high_HSC/MPP
0	-0.29958	0.983	0.998	0	FTL	Mito_high_HSC/MPP
0	-0.300586	0.617	0.861	0	MSN	Mito_high_HSC/MPP
0	-0.30166	0.817	0.962	0	ST13	Mito_high_HSC/MPP
0	-0.302032	0.59	0.827	0	COX8A	Mito_high_HSC/MPP
0	-0.302221	0.575	0.828	0	SERPINB6	Mito_high_HSC/MPP
0	-0.30236	0.998	0.999	0	RPL19	Mito_high_HSC/MPP
0	-0.303216	0.562	0.83	0	PRDX5	Mito_high_HSC/MPP
0	-0.304269	0.509	0.78	0	PRELID1	Mito_high_HSC/MPP
0	-0.305508	0.427	0.627	0	CD48	Mito_high_HSC/MPP
0	-0.307297	0.433	0.728	0	PSMC5	Mito_high_HSC/MPP
0	-0.307934	0.624	0.866	0	SF3B5	Mito_high_HSC/MPP
0	-0.308592	0.676	0.888	0	COX5A	Mito_high_HSC/MPP
0	-0.308915	0.468	0.774	0	GABARAPL2	Mito_high_HSC/MPP
0	-0.309514	0.727	0.921	0	PRDX6	Mito_high_HSC/MPP
0	-0.311227	0.378	0.684	0	UBE2L6	Mito_high_HSC/MPP
0	-0.311637	0.42	0.725	0	STRAP	Mito_high_HSC/MPP
0	-0.311984	0.43	0.723	0	ARPC4	Mito_high_HSC/MPP
0	-0.312448	0.505	0.783	0	OLA1	Mito_high_HSC/MPP
0	-0.313074	0.992	0.998	0	RPS16	Mito_high_HSC/MPP
0	-0.313683	0.62	0.873	0	SNX3	Mito_high_HSC/MPP
0	-0.31394	0.261	0.525	0	PGAM1	Mito_high_HSC/MPP
0	-0.314072	0.415	0.68	0	PPA1	Mito_high_HSC/MPP
0	-0.314425	0.638	0.872	0	POLR1D	Mito_high_HSC/MPP
0	-0.3153	0.517	0.785	0	SEC11A	Mito_high_HSC/MPP
0	-0.315607	0.349	0.628	0	NDUFAB1	Mito_high_HSC/MPP
0	-0.316007	0.974	0.997	0	GAPDH	Mito_high_HSC/MPP
0	-0.316088	0.676	0.877	0	YWHAB	Mito_high_HSC/MPP
0	-0.316786	0.295	0.605	0	C1orf43	Mito_high_HSC/MPP
0	-0.317879	0.224	0.464	0	ODC1	Mito_high_HSC/MPP
0	-0.318344	0.526	0.805	0	JTB	Mito_high_HSC/MPP
0	-0.31867	0.242	0.461	0	CTNNBL1	Mito_high_HSC/MPP
0	-0.318715	0.999	0.999	0	RPS18	Mito_high_HSC/MPP
0	-0.318877	0.536	0.783	0	TLN1	Mito_high_HSC/MPP
0	-0.318912	0.538	0.801	0	BZW2	Mito_high_HSC/MPP
0	-0.31949	0.473	0.768	0	UQCRC2	Mito_high_HSC/MPP
0	-0.321054	0.537	0.81	0	AKR1A1	Mito_high_HSC/MPP
0	-0.322513	0.535	0.766	0	CAT	Mito_high_HSC/MPP
0	-0.322613	0.668	0.877	0	LIMS1	Mito_high_HSC/MPP
0	-0.327	0.668	0.891	0	OSTC	Mito_high_HSC/MPP
0	-0.330011	0.69	0.89	0	PTGES3	Mito_high_HSC/MPP
0	-0.330011	0.463	0.765	0	PYURF	Mito_high_HSC/MPP
0	-0.330553	0.739	0.931	0	ATP5O	Mito_high_HSC/MPP
0	-0.332891	0.79	0.954	0	ITM2B	Mito_high_HSC/MPP
0	-0.333189	0.489	0.736	0	CYTL1	Mito_high_HSC/MPP
0	-0.333344	0.521	0.803	0	PPP1CA	Mito_high_HSC/MPP
0	-0.333951	0.986	0.996	0	HSP90AA1	Mito_high_HSC/MPP
0	-0.334124	0.997	0.999	0	RPL18A	Mito_high_HSC/MPP
0	-0.334467	0.424	0.729	0	CCNB1IP1	Mito_high_HSC/MPP
0	-0.336129	0.481	0.789	0	ERGIC3	Mito_high_HSC/MPP
0	-0.336216	0.718	0.919	0	PARK7	Mito_high_HSC/MPP
0	-0.339345	0.527	0.817	0	AP2M1	Mito_high_HSC/MPP
0	-0.342284	0.677	0.902	0	PSMB1	Mito_high_HSC/MPP
0	-0.342568	0.52	0.793	0	SRP72	Mito_high_HSC/MPP
0	-0.34455	0.532	0.804	0	TIMM13	Mito_high_HSC/MPP
0	-0.345657	0.395	0.713	0	DDOST	Mito_high_HSC/MPP
0	-0.346771	0.833	0.967	0	ARPC2	Mito_high_HSC/MPP
0	-0.347109	0.578	0.83	0	TUFM	Mito_high_HSC/MPP
0	-0.348069	0.792	0.944	0	RBM3	Mito_high_HSC/MPP
0	-0.348965	0.752	0.933	0	TOMM20	Mito_high_HSC/MPP
0	-0.34944	0.384	0.68	0	MPC2	Mito_high_HSC/MPP
0	-0.349619	0.723	0.927	0	MYL12B	Mito_high_HSC/MPP
0	-0.350205	0.696	0.904	0	GPX4	Mito_high_HSC/MPP
0	-0.351795	0.729	0.933	0	LAPTM5	Mito_high_HSC/MPP
0	-0.352501	0.705	0.919	0	ARL6IP4	Mito_high_HSC/MPP
0	-0.354124	0.676	0.909	0	SPINT2	Mito_high_HSC/MPP
0	-0.355677	0.659	0.898	0	MTPN	Mito_high_HSC/MPP
0	-0.356414	0.564	0.813	0	PDIA3	Mito_high_HSC/MPP
0	-0.356911	0.613	0.839	0	ITM2C	Mito_high_HSC/MPP
0	-0.359865	0.59	0.807	0	HIST1H4C	Mito_high_HSC/MPP
0	-0.360073	0.638	0.848	0	C1QBP	Mito_high_HSC/MPP
0	-0.360326	0.286	0.617	0	FIBP	Mito_high_HSC/MPP
0	-0.362561	0.373	0.668	0	CDK4	Mito_high_HSC/MPP
0	-0.362611	0.98	0.995	0	RPS17	Mito_high_HSC/MPP
0	-0.362774	0.716	0.923	0	FKBP1A	Mito_high_HSC/MPP
0	-0.363019	0.427	0.736	0	HSD17B11	Mito_high_HSC/MPP
0	-0.363574	0.562	0.842	0	ESD	Mito_high_HSC/MPP
0	-0.363779	0.575	0.859	0	COX7A2L	Mito_high_HSC/MPP
0	-0.364205	0.401	0.722	0	PSMB6	Mito_high_HSC/MPP
0	-0.36558	0.334	0.667	0	ATXN10	Mito_high_HSC/MPP
0	-0.365812	0.753	0.936	0	PEBP1	Mito_high_HSC/MPP
0	-0.366419	0.598	0.867	0	ARL6IP5	Mito_high_HSC/MPP
0	-0.367382	0.974	0.995	0	BTF3	Mito_high_HSC/MPP
0	-0.36775	0.398	0.718	0	STOML2	Mito_high_HSC/MPP
0	-0.368374	0.783	0.935	0	HMGA1	Mito_high_HSC/MPP
0	-0.368546	0.997	0.999	0	RPL26	Mito_high_HSC/MPP
0	-0.369119	0.998	0.999	0	RPL13A	Mito_high_HSC/MPP
0	-0.369254	0.865	0.98	0	ARPC3	Mito_high_HSC/MPP
0	-0.369522	0.409	0.732	0	IGBP1	Mito_high_HSC/MPP
0	-0.370498	0.999	0.999	0	RPS4X	Mito_high_HSC/MPP
0	-0.370517	0.723	0.923	0	SRSF9	Mito_high_HSC/MPP
0	-0.372175	0.429	0.732	0	PHB	Mito_high_HSC/MPP
0	-0.372742	0.58	0.827	0	BST2	Mito_high_HSC/MPP
0	-0.373962	0.598	0.836	0	MYL12A	Mito_high_HSC/MPP
0	-0.374833	0.876	0.982	0	CHCHD2	Mito_high_HSC/MPP
0	-0.376571	0.986	0.999	0	ACTB	Mito_high_HSC/MPP
0	-0.378049	0.677	0.917	0	EIF3G	Mito_high_HSC/MPP
0	-0.380967	0.987	0.999	0	FTH1	Mito_high_HSC/MPP
0	-0.381253	0.572	0.837	0	CCT3	Mito_high_HSC/MPP
0	-0.383043	0.415	0.736	0	TOMM22	Mito_high_HSC/MPP
0	-0.385657	0.733	0.927	0	ATP5G3	Mito_high_HSC/MPP
0	-0.387129	0.943	0.991	0	YBX1	Mito_high_HSC/MPP
0	-0.388108	0.609	0.86	0	XRCC5	Mito_high_HSC/MPP
0	-0.392551	0.809	0.959	0	HLA-C	Mito_high_HSC/MPP
0	-0.393079	0.896	0.985	0	EEF1D	Mito_high_HSC/MPP
0	-0.393719	0.545	0.821	0	DAD1	Mito_high_HSC/MPP
0	-0.394408	0.511	0.819	0	UQCRFS1	Mito_high_HSC/MPP
0	-0.395676	0.981	0.997	0	UBA52	Mito_high_HSC/MPP
0	-0.395937	0.998	0.998	0	RPLP0	Mito_high_HSC/MPP
0	-0.397276	0.49	0.789	0	ATP5F1	Mito_high_HSC/MPP
0	-0.399398	0.964	0.993	0	HINT1	Mito_high_HSC/MPP
0	-0.400039	0.622	0.889	0	BRK1	Mito_high_HSC/MPP
0	-0.401431	0.404	0.746	0	C4orf3	Mito_high_HSC/MPP
0	-0.402166	0.571	0.847	0	CLNS1A	Mito_high_HSC/MPP
0	-0.403711	0.81	0.94	0	HSPD1	Mito_high_HSC/MPP
0	-0.403719	0.623	0.895	0	ERP29	Mito_high_HSC/MPP
0	-0.404103	0.988	0.997	0	NPM1	Mito_high_HSC/MPP
0	-0.404202	0.595	0.862	0	ARPC1B	Mito_high_HSC/MPP
0	-0.406989	0.435	0.738	0	ITM2A	Mito_high_HSC/MPP
0	-0.407225	0.453	0.733	0	PRDX2	Mito_high_HSC/MPP
0	-0.407542	0.795	0.963	0	NDUFA4	Mito_high_HSC/MPP
0	-0.40833	0.698	0.926	0	UXT	Mito_high_HSC/MPP
0	-0.40935	0.768	0.942	0	APEX1	Mito_high_HSC/MPP
0	-0.412152	0.474	0.785	0	CLTA	Mito_high_HSC/MPP
0	-0.415214	0.896	0.983	0	SLC25A6	Mito_high_HSC/MPP
0	-0.41628	0.389	0.721	0	PSMD7	Mito_high_HSC/MPP
0	-0.417805	0.491	0.798	0	MDH2	Mito_high_HSC/MPP
0	-0.425577	0.517	0.844	0	TMEM59	Mito_high_HSC/MPP
0	-0.426159	0.572	0.738	0	HOPX	Mito_high_HSC/MPP
0	-0.427083	0.996	0.999	0	RPS27	Mito_high_HSC/MPP
0	-0.429018	0.572	0.854	0	GDI2	Mito_high_HSC/MPP
0	-0.429028	0.696	0.928	0	SSR2	Mito_high_HSC/MPP
0	-0.429219	0.621	0.881	0	CCT4	Mito_high_HSC/MPP
0	-0.429368	0.807	0.951	0	TAGLN2	Mito_high_HSC/MPP
0	-0.434316	0.696	0.923	0	SOD1	Mito_high_HSC/MPP
0	-0.435018	0.894	0.986	0	CLIC1	Mito_high_HSC/MPP
0	-0.435114	0.788	0.957	0	TALDO1	Mito_high_HSC/MPP
0	-0.439251	0.602	0.872	0	PGK1	Mito_high_HSC/MPP
0	-0.440777	0.758	0.945	0	ALDOA	Mito_high_HSC/MPP
0	-0.441885	0.681	0.914	0	ICAM3	Mito_high_HSC/MPP
0	-0.4445	0.998	0.999	0	RPS6	Mito_high_HSC/MPP
0	-0.450363	0.638	0.885	0	IMPDH2	Mito_high_HSC/MPP
0	-0.450413	0.789	0.946	0	TUBB	Mito_high_HSC/MPP
0	-0.450835	0.996	0.998	0	RPS7	Mito_high_HSC/MPP
0	-0.451408	0.692	0.886	0	RAN	Mito_high_HSC/MPP
0	-0.452767	0.998	0.999	0	RPL41	Mito_high_HSC/MPP
0	-0.45671	0.38	0.748	0	SYPL1	Mito_high_HSC/MPP
0	-0.459948	0.863	0.979	0	TKT	Mito_high_HSC/MPP
0	-0.461444	0.669	0.864	0	HLA-DPA1	Mito_high_HSC/MPP
0	-0.463563	0.674	0.914	0	EIF3M	Mito_high_HSC/MPP
0	-0.463668	0.855	0.975	0	RPL17	Mito_high_HSC/MPP
0	-0.46392	0.996	0.998	0	GNB2L1	Mito_high_HSC/MPP
0	-0.467346	0.401	0.763	0	PSMD8	Mito_high_HSC/MPP
0	-0.470831	0.495	0.812	0	CCT7	Mito_high_HSC/MPP
0	-0.476943	0.673	0.864	0	HLA-DPB1	Mito_high_HSC/MPP
0	-0.478027	0.805	0.963	0	SNHG8	Mito_high_HSC/MPP
0	-0.478765	0.994	0.998	0	RPL35A	Mito_high_HSC/MPP
0	-0.478837	0.376	0.75	0	NDUFB5	Mito_high_HSC/MPP
0	-0.481789	0.78	0.962	0	EIF3H	Mito_high_HSC/MPP
0	-0.483061	0.996	0.999	0	RPL7A	Mito_high_HSC/MPP
0	-0.485244	0.444	0.788	0	RPN2	Mito_high_HSC/MPP
0	-0.486666	0.997	0.999	0	RPS3	Mito_high_HSC/MPP
0	-0.488206	0.556	0.846	0	CCT8	Mito_high_HSC/MPP
0	-0.49298	0.558	0.87	0	VDAC2	Mito_high_HSC/MPP
0	-0.501256	0.851	0.978	0	SUMO2	Mito_high_HSC/MPP
0	-0.504422	0.689	0.929	0	CNBP	Mito_high_HSC/MPP
0	-0.504491	0.626	0.887	0	PSMA7	Mito_high_HSC/MPP
0	-0.508992	0.71	0.919	0	LDHA	Mito_high_HSC/MPP
0	-0.509023	0.652	0.919	0	EIF3D	Mito_high_HSC/MPP
0	-0.51579	0.935	0.99	0	ENO1	Mito_high_HSC/MPP
0	-0.519638	0.999	0.999	0	RPS2	Mito_high_HSC/MPP
0	-0.523193	0.992	0.998	0	RPL8	Mito_high_HSC/MPP
0	-0.534274	0.995	0.999	0	RPL30	Mito_high_HSC/MPP
0	-0.535026	0.999	0.999	0	RPL10	Mito_high_HSC/MPP
0	-0.53687	0.983	0.998	0	ACTG1	Mito_high_HSC/MPP
0	-0.538754	0.409	0.759	0	PDIA6	Mito_high_HSC/MPP
0	-0.545914	0.993	0.998	0	RPS9	Mito_high_HSC/MPP
0	-0.555448	0.808	0.975	0	EIF3F	Mito_high_HSC/MPP
0	-0.557621	0.826	0.953	0	SERPINB1	Mito_high_HSC/MPP
0	-0.563098	0.996	0.999	0	RPL3	Mito_high_HSC/MPP
0	-0.563106	0.804	0.937	0	TUBA1B	Mito_high_HSC/MPP
0	-0.569575	0.987	0.997	0	HSP90AB1	Mito_high_HSC/MPP
0	-0.569875	0.711	0.95	0	RHOA	Mito_high_HSC/MPP
0	-0.570757	0.53	0.859	0	YWHAQ	Mito_high_HSC/MPP
0	-0.572487	0.689	0.92	0	ATP5B	Mito_high_HSC/MPP
0	-0.572891	0.767	0.945	0	PRDX1	Mito_high_HSC/MPP
0	-0.575682	0.639	0.893	0	TPI1	Mito_high_HSC/MPP
0	-0.583832	0.987	0.998	0	RPS13	Mito_high_HSC/MPP
0	-0.590103	0.786	0.97	0	EIF3L	Mito_high_HSC/MPP
0	-0.591489	0.882	0.955	0	HLA-DRA	Mito_high_HSC/MPP
0	-0.617044	0.997	0.999	0	RPS3A	Mito_high_HSC/MPP
0	-0.6376	0.656	0.926	0	ATP5A1	Mito_high_HSC/MPP
0	-0.638618	0.418	0.561	0	RPS4Y1	Mito_high_HSC/MPP
0	-0.64789	0.742	0.969	0	EIF3K	Mito_high_HSC/MPP
0	-0.652864	0.99	0.999	0	RPS27A	Mito_high_HSC/MPP
0	-0.655167	0.821	0.975	0	SLC25A3	Mito_high_HSC/MPP
0	-0.659586	1	1	0	EEF1A1	Mito_high_HSC/MPP
0	-0.675328	0.995	0.998	0	RPL5	Mito_high_HSC/MPP
0	-0.685009	0.503	0.859	0	LAPTM4B	Mito_high_HSC/MPP
0	-0.698544	0.991	0.998	0	RPSA	Mito_high_HSC/MPP
0	-0.700134	0.997	0.999	0	RPL15	Mito_high_HSC/MPP
0	-0.710515	0.982	0.997	0	RPL23A	Mito_high_HSC/MPP
0	-0.710923	0.845	0.984	0	GSTP1	Mito_high_HSC/MPP
0	-0.713145	0.988	0.998	0	RPL10A	Mito_high_HSC/MPP
0	-0.714462	0.989	0.997	0	RPL7	Mito_high_HSC/MPP
0	-0.771726	0.816	0.985	0	CCNI	Mito_high_HSC/MPP
0	-0.788433	0.699	0.954	0	SLC25A5	Mito_high_HSC/MPP
0	-0.820854	0.896	0.987	0	EIF3E	Mito_high_HSC/MPP
0	-0.835063	0.849	0.979	0	LDHB	Mito_high_HSC/MPP
0	-0.865055	0.968	0.995	0	EEF1B2	Mito_high_HSC/MPP
0	-0.884695	0.955	0.996	0	RPS10	Mito_high_HSC/MPP
0	-0.927626	0.513	0.887	0	HSPA8	Mito_high_HSC/MPP
0	-0.929733	0.967	0.996	0	RPS5	Mito_high_HSC/MPP
0	-1.00474	0.974	0.998	0	RPL21	Mito_high_HSC/MPP
1.28106e-306	-0.497072	0.717	0.874	2.90839e-302	SRGN	Mito_high_HSC/MPP
4.12417e-297	-0.336241	0.775	0.919	9.3631e-293	CALR	Mito_high_HSC/MPP
6.89409e-295	0.394087	0.744	0.762	1.56517e-290	STAT3	Mito_high_HSC/MPP
3.34602e-286	-0.454292	0.872	0.945	7.59647e-282	VIM	Mito_high_HSC/MPP
2.45181e-285	0.365005	0.835	0.865	5.56633e-281	EWSR1	Mito_high_HSC/MPP
1.85917e-282	-0.338023	0.856	0.95	4.22088e-278	S100A4	Mito_high_HSC/MPP
1.47683e-281	-0.276518	0.808	0.95	3.35285e-277	GPX1	Mito_high_HSC/MPP
1.37626e-280	0.396205	0.717	0.72	3.12451e-276	TARBP1	Mito_high_HSC/MPP
2.46323e-280	0.486576	0.778	0.774	5.59227e-276	ZEB2	Mito_high_HSC/MPP
1.86888e-277	0.555541	0.559	0.485	4.24291e-273	AP000769.1	Mito_high_HSC/MPP
2.18229e-276	0.337802	0.894	0.921	4.95445e-272	TAOK3	Mito_high_HSC/MPP
2.89418e-270	0.335111	0.917	0.941	6.57066e-266	TAF1D	Mito_high_HSC/MPP
2.17258e-267	0.410232	0.698	0.705	4.9324e-263	GLS	Mito_high_HSC/MPP
1.57547e-266	0.402376	0.704	0.71	3.57679e-262	PCF11	Mito_high_HSC/MPP
5.07343e-266	0.394409	0.791	0.826	1.15182e-261	GABPB1	Mito_high_HSC/MPP
8.32684e-265	-0.357219	0.196	0.356	1.89044e-260	TYMS	Mito_high_HSC/MPP
5.56913e-264	0.4029	0.711	0.731	1.26436e-259	NUFIP2	Mito_high_HSC/MPP
9.49006e-264	0.481094	0.716	0.691	2.15453e-259	IRF1	Mito_high_HSC/MPP
4.0172e-262	-0.32162	0.859	0.96	9.12024e-258	HMGN2	Mito_high_HSC/MPP
4.3141e-261	0.390063	0.679	0.687	9.7943e-257	TNRC18	Mito_high_HSC/MPP
1.46335e-259	0.358724	0.849	0.891	3.32223e-255	EIF4A1	Mito_high_HSC/MPP
2.18435e-259	-0.261908	0.115	0.257	4.95913e-255	PRKAR2B	Mito_high_HSC/MPP
6.17757e-257	0.367743	0.716	0.738	1.40249e-252	FNIP1	Mito_high_HSC/MPP
1.13913e-251	0.372241	0.69	0.702	2.58616e-247	SUGP2	Mito_high_HSC/MPP
2.21503e-250	0.439215	0.514	0.437	5.02878e-246	ATP8B4	Mito_high_HSC/MPP
4.32273e-243	-0.25773	0.743	0.903	9.8139e-239	CD63	Mito_high_HSC/MPP
2.18532e-242	0.381581	0.77	0.783	4.96133e-238	PIK3R1	Mito_high_HSC/MPP
2.39269e-242	0.337877	0.957	0.968	5.43212e-238	SOX4	Mito_high_HSC/MPP
4.54568e-240	-0.275475	0.692	0.868	1.03201e-235	HSP90B1	Mito_high_HSC/MPP
1.45479e-237	0.338403	0.822	0.856	3.30281e-233	RSRC2	Mito_high_HSC/MPP
8.07152e-237	0.366542	0.705	0.723	1.83248e-232	RBM5	Mito_high_HSC/MPP
3.83136e-232	0.350309	0.749	0.779	8.69834e-228	FNBP4	Mito_high_HSC/MPP
9.56826e-232	0.416926	0.734	0.752	2.17228e-227	SLC38A2	Mito_high_HSC/MPP
3.5084e-226	0.348115	0.795	0.829	7.96513e-222	PHIP	Mito_high_HSC/MPP
4.08357e-224	0.49206	0.584	0.563	9.27093e-220	PPP1R10	Mito_high_HSC/MPP
3.46428e-222	0.302981	0.922	0.954	7.86495e-218	CELF2	Mito_high_HSC/MPP
4.46779e-222	0.428718	0.588	0.562	1.01432e-217	TLE4	Mito_high_HSC/MPP
2.72552e-221	-0.306814	0.747	0.881	6.18775e-217	HLA-DRB1	Mito_high_HSC/MPP
3.01303e-221	0.626002	0.65	0.603	6.84048e-217	KCNQ1OT1	Mito_high_HSC/MPP
8.98528e-218	0.372045	0.706	0.723	2.03993e-213	USP15	Mito_high_HSC/MPP
2.91208e-216	0.403678	0.754	0.785	6.6113e-212	SAT1	Mito_high_HSC/MPP
1.14025e-211	0.343954	0.692	0.713	2.58871e-207	UPF2	Mito_high_HSC/MPP
1.06365e-207	0.304817	0.808	0.852	2.4148e-203	GPBP1	Mito_high_HSC/MPP
1.42398e-207	0.360353	0.709	0.737	3.23287e-203	RNMT	Mito_high_HSC/MPP
3.65408e-206	0.381176	0.74	0.741	8.29586e-202	SORL1	Mito_high_HSC/MPP
2.00965e-205	0.405895	0.591	0.576	4.56251e-201	MAT2A	Mito_high_HSC/MPP
7.04394e-204	0.316986	0.821	0.858	1.59919e-199	SPN	Mito_high_HSC/MPP
1.9922e-199	0.511085	0.666	0.651	4.52288e-195	RP11-386I14.4	Mito_high_HSC/MPP
1.48601e-198	0.324458	0.774	0.813	3.3737e-194	RUNX1	Mito_high_HSC/MPP
2.39814e-198	0.338387	0.741	0.775	5.44449e-194	JMJD1C	Mito_high_HSC/MPP
4.89225e-193	0.355109	0.659	0.678	1.11069e-188	ZMYM2	Mito_high_HSC/MPP
4.82474e-192	0.493168	0.455	0.389	1.09536e-187	RP11-160E2.6	Mito_high_HSC/MPP
2.88017e-190	-0.371734	0.076	0.177	6.53885e-186	CNRIP1	Mito_high_HSC/MPP
2.16272e-188	0.373097	0.43	0.365	4.91003e-184	RP5-1171I10.5	Mito_high_HSC/MPP
4.08364e-188	0.321336	0.737	0.776	9.27109e-184	CLINT1	Mito_high_HSC/MPP
1.0132e-185	0.334978	0.848	0.891	2.30027e-181	ANKRD11	Mito_high_HSC/MPP
3.75653e-185	0.445069	0.613	0.617	8.52844e-181	IFRD1	Mito_high_HSC/MPP
3.99473e-184	0.383594	0.428	0.367	9.06925e-180	GOLGA8B	Mito_high_HSC/MPP
6.29082e-182	0.44211	0.697	0.683	1.42821e-177	CD69	Mito_high_HSC/MPP
1.0039e-181	0.342088	0.723	0.753	2.27916e-177	MIS18BP1	Mito_high_HSC/MPP
2.4969e-180	0.35554	0.742	0.779	5.66872e-176	ZNF292	Mito_high_HSC/MPP
1.36766e-179	0.343774	0.679	0.709	3.10501e-175	2024-03-06	Mito_high_HSC/MPP
1.66502e-177	0.319333	0.797	0.834	3.7801e-173	AKAP9	Mito_high_HSC/MPP
4.25622e-176	0.333735	0.661	0.684	9.66289e-172	MGEA5	Mito_high_HSC/MPP
5.27261e-174	0.33203	0.739	0.782	1.19704e-169	SREK1	Mito_high_HSC/MPP
1.42086e-173	-0.257048	0.933	0.984	3.22578e-169	RPS26	Mito_high_HSC/MPP
3.17727e-172	0.32887	0.738	0.777	7.21336e-168	DDX24	Mito_high_HSC/MPP
4.32636e-166	0.346316	0.513	0.488	9.82214e-162	MT-ND6	Mito_high_HSC/MPP
5.65698e-165	0.315506	0.707	0.744	1.2843e-160	SNRNP70	Mito_high_HSC/MPP
1.39934e-164	0.292256	0.796	0.847	3.17692e-160	ZNF207	Mito_high_HSC/MPP
1.06185e-157	0.326292	0.692	0.719	2.41071e-153	RERE	Mito_high_HSC/MPP
2.55993e-156	0.347994	0.577	0.576	5.81182e-152	CHD2	Mito_high_HSC/MPP
1.93244e-155	-0.29646	0.731	0.873	4.38722e-151	H2AFZ	Mito_high_HSC/MPP
7.58367e-155	0.415474	0.571	0.573	1.72172e-150	FAM53C	Mito_high_HSC/MPP
3.16673e-150	0.271884	0.807	0.855	7.18943e-146	ETV6	Mito_high_HSC/MPP
6.14915e-149	-0.267775	0.557	0.726	1.39604e-144	TSC22D3	Mito_high_HSC/MPP
4.17066e-148	0.324832	0.641	0.667	9.46865e-144	JARID2	Mito_high_HSC/MPP
4.0712e-147	0.36556	0.622	0.637	9.24285e-143	TTC14	Mito_high_HSC/MPP
1.73435e-146	0.374685	0.474	0.437	3.93749e-142	ZMAT1	Mito_high_HSC/MPP
5.78132e-145	0.33882	0.636	0.663	1.31253e-140	ZCCHC11	Mito_high_HSC/MPP
5.27062e-144	0.313777	0.809	0.864	1.19659e-139	DDX3X	Mito_high_HSC/MPP
6.87283e-143	0.359745	0.533	0.525	1.56034e-138	MCTP2	Mito_high_HSC/MPP
7.64443e-141	0.333368	0.645	0.676	1.73552e-136	RICTOR	Mito_high_HSC/MPP
1.90581e-140	0.318095	0.636	0.667	4.32676e-136	SMG1	Mito_high_HSC/MPP
4.89329e-138	0.29791	0.694	0.744	1.11092e-133	PUM1	Mito_high_HSC/MPP
4.51753e-137	0.398142	0.538	0.528	1.02561e-132	INTS6	Mito_high_HSC/MPP
6.64368e-135	0.443598	0.277	0.212	1.50832e-130	HEXIM1	Mito_high_HSC/MPP
1.71472e-134	0.332335	0.523	0.517	3.89293e-130	CENPC	Mito_high_HSC/MPP
1.37882e-133	0.355662	0.7	0.739	3.13033e-129	KLHL24	Mito_high_HSC/MPP
6.07071e-131	0.278955	0.821	0.877	1.37823e-126	TNRC6B	Mito_high_HSC/MPP
3.26246e-129	0.307041	0.591	0.614	7.40677e-125	SNHG25	Mito_high_HSC/MPP
5.5971e-129	0.299876	0.551	0.533	1.27071e-124	PLCB1	Mito_high_HSC/MPP
9.97726e-128	0.34073	0.548	0.547	2.26514e-123	ERG	Mito_high_HSC/MPP
1.54009e-126	0.277047	0.785	0.844	3.49646e-122	IGF2BP2	Mito_high_HSC/MPP
3.08344e-126	0.33378	0.531	0.529	7.00033e-122	AHSA2	Mito_high_HSC/MPP
3.94956e-126	-0.282282	0.147	0.255	8.96668e-122	LYZ	Mito_high_HSC/MPP
4.23725e-126	-0.415859	0.104	0.192	9.61982e-122	PRSS2	Mito_high_HSC/MPP
5.21936e-125	0.31645	0.588	0.607	1.18495e-120	UBE2G2	Mito_high_HSC/MPP
4.49847e-123	0.311997	0.549	0.559	1.02129e-118	PKN2	Mito_high_HSC/MPP
5.91027e-122	0.373772	0.554	0.552	1.34181e-117	GOLGA4	Mito_high_HSC/MPP
1.5854e-120	0.314374	0.687	0.736	3.59933e-116	YTHDC1	Mito_high_HSC/MPP
7.32145e-120	0.326184	0.671	0.677	1.66219e-115	JUNB	Mito_high_HSC/MPP
8.78959e-120	0.294412	0.659	0.701	1.9955e-115	ASH1L	Mito_high_HSC/MPP
6.27567e-119	0.327312	0.34	0.288	1.42477e-114	AC159540.1	Mito_high_HSC/MPP
2.67514e-118	0.299156	0.742	0.775	6.07336e-114	TPM4	Mito_high_HSC/MPP
1.9173e-117	0.295499	0.666	0.706	4.35284e-113	MCL1	Mito_high_HSC/MPP
4.51314e-115	0.34848	0.491	0.478	1.02462e-110	CCDC171	Mito_high_HSC/MPP
1.50961e-114	0.311878	0.555	0.568	3.42727e-110	HPS4	Mito_high_HSC/MPP
6.55443e-114	0.326543	0.619	0.648	1.48805e-109	GPATCH2L	Mito_high_HSC/MPP
5.36348e-112	0.291579	0.66	0.708	1.21767e-107	U2AF1	Mito_high_HSC/MPP
9.41598e-112	0.278758	0.648	0.693	2.13771e-107	RNF220	Mito_high_HSC/MPP
1.52861e-110	0.255952	0.706	0.756	3.4704e-106	MED13L	Mito_high_HSC/MPP
5.39203e-110	0.303854	0.502	0.49	1.22415e-105	HSH2D	Mito_high_HSC/MPP
6.28916e-110	0.377849	0.809	0.869	1.42783e-105	BTG1	Mito_high_HSC/MPP
2.23161e-109	0.300382	0.284	0.221	5.06643e-105	TTN	Mito_high_HSC/MPP
2.40207e-109	0.304584	0.643	0.679	5.45341e-105	ERICH1	Mito_high_HSC/MPP
1.44635e-107	0.263346	0.738	0.797	3.28364e-103	MTF2	Mito_high_HSC/MPP
4.64084e-106	0.333886	0.479	0.457	1.05361e-101	CASC15	Mito_high_HSC/MPP
3.89043e-105	0.303296	0.66	0.703	8.83244e-101	FAM133B	Mito_high_HSC/MPP
6.63954e-105	0.283416	0.787	0.831	1.50738e-100	DDX21	Mito_high_HSC/MPP
2.8976e-104	0.319799	0.467	0.455	6.57843e-100	KIAA0907	Mito_high_HSC/MPP
1.9078e-103	0.25492	0.78	0.836	4.33128e-99	SF3B1	Mito_high_HSC/MPP
3.58405e-103	0.31539	0.568	0.589	8.13688e-99	KAT6A	Mito_high_HSC/MPP
1.48072e-102	0.316013	0.726	0.774	3.36167e-98	ELMO1	Mito_high_HSC/MPP
2.24564e-102	0.286812	0.582	0.61	5.09828e-98	KDM2A	Mito_high_HSC/MPP
2.21436e-101	0.302011	0.522	0.529	5.02726e-97	NHLRC3	Mito_high_HSC/MPP
2.56154e-101	0.313547	0.565	0.59	5.81546e-97	ZNF638	Mito_high_HSC/MPP
3.67043e-100	0.281878	0.831	0.878	8.33298e-96	PTPRC	Mito_high_HSC/MPP
4.18287e-100	0.293272	0.61	0.647	9.49637e-96	AFF4	Mito_high_HSC/MPP
1.33146e-98	0.294499	0.52	0.531	3.02282e-94	CD46	Mito_high_HSC/MPP
3.73707e-96	0.321188	0.583	0.6	8.48427e-92	TRIM56	Mito_high_HSC/MPP
4.98547e-96	0.305209	0.482	0.479	1.13185e-91	SNHG9	Mito_high_HSC/MPP
1.3057e-95	0.289578	0.725	0.768	2.96433e-91	SPTBN1	Mito_high_HSC/MPP
4.05073e-95	0.328441	0.641	0.693	9.19638e-91	BRD2	Mito_high_HSC/MPP
7.84023e-94	0.29086	0.597	0.62	1.77997e-89	MIDN	Mito_high_HSC/MPP
2.38388e-93	0.28862	0.515	0.528	5.41212e-89	CREBZF	Mito_high_HSC/MPP
7.16727e-93	0.272436	0.656	0.713	1.62719e-88	SLC25A36	Mito_high_HSC/MPP
5.07175e-92	0.259303	0.654	0.705	1.15144e-87	MLXIP	Mito_high_HSC/MPP
2.13156e-91	0.320447	0.569	0.591	4.83928e-87	LRBA	Mito_high_HSC/MPP
8.508e-90	0.26831	0.647	0.702	1.93157e-85	KANSL1	Mito_high_HSC/MPP
1.54609e-89	0.299804	0.505	0.509	3.51009e-85	CCDC14	Mito_high_HSC/MPP
2.08035e-88	0.299369	0.54	0.561	4.72302e-84	ZNF451	Mito_high_HSC/MPP
1.27887e-87	0.291247	0.579	0.601	2.90341e-83	UTRN	Mito_high_HSC/MPP
5.57397e-86	0.281866	0.584	0.616	1.26546e-81	BSDC1	Mito_high_HSC/MPP
1.40567e-85	0.302141	0.587	0.615	3.19129e-81	BAZ2B	Mito_high_HSC/MPP
3.91843e-85	-0.256288	0.276	0.365	8.89601e-81	CPA3	Mito_high_HSC/MPP
4.01633e-85	0.299922	0.558	0.585	9.11827e-81	SPAG9	Mito_high_HSC/MPP
7.50458e-85	0.276488	0.57	0.606	1.70376e-80	CDK12	Mito_high_HSC/MPP
3.42866e-84	0.311316	0.32	0.282	7.78409e-80	METTL12	Mito_high_HSC/MPP
2.25126e-82	0.279286	0.301	0.254	5.11104e-78	LL22NC03-2H8.5	Mito_high_HSC/MPP
2.63842e-82	0.25191	0.669	0.735	5.99e-78	FMNL1	Mito_high_HSC/MPP
5.25342e-82	0.290282	0.55	0.582	1.19268e-77	PAN3	Mito_high_HSC/MPP
1.9633e-80	0.272787	0.417	0.398	4.45727e-76	TFEC	Mito_high_HSC/MPP
2.38808e-80	0.290405	0.563	0.593	5.42166e-76	CHST12	Mito_high_HSC/MPP
6.6397e-80	0.287091	0.503	0.517	1.50741e-75	ARID2	Mito_high_HSC/MPP
1.11428e-79	0.288914	0.39	0.364	2.52974e-75	ZNF439	Mito_high_HSC/MPP
2.43975e-79	0.258652	0.644	0.696	5.53896e-75	PRPF4B	Mito_high_HSC/MPP
9.23682e-78	0.264978	0.575	0.617	2.09704e-73	PRRC2B	Mito_high_HSC/MPP
5.21637e-76	0.285999	0.38	0.36	1.18427e-71	ANKRD36	Mito_high_HSC/MPP
3.20931e-75	0.261899	0.554	0.589	7.28609e-71	RBM4	Mito_high_HSC/MPP
4.33555e-75	0.322642	0.49	0.5	9.84299e-71	SHPRH	Mito_high_HSC/MPP
2.57715e-74	0.252837	0.678	0.741	5.85089e-70	BAZ2A	Mito_high_HSC/MPP
1.8487e-73	0.260143	0.605	0.651	4.19711e-69	LINC00657	Mito_high_HSC/MPP
6.80572e-73	-0.265822	0.453	0.607	1.5451e-68	LMO4	Mito_high_HSC/MPP
1.22466e-72	0.257575	0.613	0.663	2.78036e-68	ZFAND5	Mito_high_HSC/MPP
1.9058e-71	0.345609	0.378	0.351	4.32675e-67	TSPYL2	Mito_high_HSC/MPP
2.92608e-70	0.255401	0.638	0.703	6.64308e-66	CELF1	Mito_high_HSC/MPP
3.62579e-70	0.358146	0.821	0.853	8.23163e-66	JUN	Mito_high_HSC/MPP
4.31261e-70	0.257142	0.747	0.768	9.79093e-66	FOS	Mito_high_HSC/MPP
2.58212e-69	0.262991	0.537	0.571	5.86218e-65	CAND1	Mito_high_HSC/MPP
3.54135e-68	0.25176	0.581	0.626	8.03992e-64	RBM6	Mito_high_HSC/MPP
3.7473e-68	0.266456	0.5	0.508	8.50749e-64	PTK2B	Mito_high_HSC/MPP
4.54447e-68	0.267186	0.566	0.61	1.03173e-63	ANKLE2	Mito_high_HSC/MPP
1.30505e-67	-0.368024	0.319	0.412	2.96285e-63	LTB	Mito_high_HSC/MPP
1.76043e-67	0.26007	0.509	0.531	3.9967e-63	CHD6	Mito_high_HSC/MPP
8.52875e-67	0.26049	0.534	0.575	1.93628e-62	TMEM259	Mito_high_HSC/MPP
4.64223e-66	0.279888	0.583	0.622	1.05393e-61	HIF1A	Mito_high_HSC/MPP
1.69546e-65	0.278434	0.491	0.509	3.84921e-61	ATXN7	Mito_high_HSC/MPP
1.36211e-64	0.275401	0.51	0.536	3.09239e-60	THUMPD3-AS1	Mito_high_HSC/MPP
7.49747e-64	0.261471	0.328	0.299	1.70215e-59	GOLGA8A	Mito_high_HSC/MPP
4.77452e-62	0.26766	0.592	0.638	1.08396e-57	CYLD	Mito_high_HSC/MPP
8.65324e-62	0.272026	0.683	0.756	1.96454e-57	RB1CC1	Mito_high_HSC/MPP
1.51369e-61	0.274681	0.521	0.548	3.43654e-57	HNRNPU-AS1	Mito_high_HSC/MPP
3.4811e-61	0.281992	0.491	0.505	7.90315e-57	ELMSAN1	Mito_high_HSC/MPP
2.57271e-60	0.2538	0.516	0.547	5.84082e-56	ELF2	Mito_high_HSC/MPP
6.28694e-60	0.287283	0.371	0.334	1.42732e-55	ID2	Mito_high_HSC/MPP
6.99398e-60	0.311396	0.629	0.683	1.58784e-55	GOLGB1	Mito_high_HSC/MPP
4.61246e-59	0.262693	0.466	0.475	1.04717e-54	DDHD1	Mito_high_HSC/MPP
7.28658e-59	0.256284	0.694	0.764	1.65427e-54	ANKRD12	Mito_high_HSC/MPP
1.23188e-58	0.259256	0.609	0.665	2.79674e-54	KAT6B	Mito_high_HSC/MPP
1.36306e-58	0.261225	0.47	0.487	3.09455e-54	LUC7L	Mito_high_HSC/MPP
7.18213e-57	0.254067	0.567	0.615	1.63056e-52	NUTM2B-AS1	Mito_high_HSC/MPP
8.94756e-57	0.285608	0.533	0.573	2.03136e-52	CSNK1D	Mito_high_HSC/MPP
1.52721e-55	0.321283	0.621	0.668	3.46722e-51	TUBB4B	Mito_high_HSC/MPP
2.60079e-55	0.25819	0.4	0.395	5.90458e-51	ZNF493	Mito_high_HSC/MPP
9.70633e-55	0.300036	0.447	0.454	2.20363e-50	PER1	Mito_high_HSC/MPP
3.40107e-54	0.255325	0.446	0.456	7.72144e-50	ZCCHC8	Mito_high_HSC/MPP
4.91648e-54	0.276405	0.674	0.726	1.11619e-49	ZMYND8	Mito_high_HSC/MPP
8.16666e-54	0.25844	0.417	0.422	1.85408e-49	SLC25A29	Mito_high_HSC/MPP
1.46574e-53	0.296176	0.438	0.437	3.32766e-49	DST	Mito_high_HSC/MPP
2.88118e-53	0.256828	0.781	0.852	6.54115e-49	PPP1R15A	Mito_high_HSC/MPP
4.47672e-52	0.261367	0.543	0.584	1.01635e-47	SECISBP2	Mito_high_HSC/MPP
6.63008e-52	0.267481	0.625	0.692	1.50523e-47	YME1L1	Mito_high_HSC/MPP
1.40204e-50	0.2575	0.506	0.537	3.18305e-46	NFATC2IP	Mito_high_HSC/MPP
2.39091e-49	0.266852	0.44	0.438	5.42807e-45	HIST1H1D	Mito_high_HSC/MPP
3.7786e-49	0.265006	0.538	0.579	8.57856e-45	VPS37B	Mito_high_HSC/MPP
6.25189e-49	0.27443	0.516	0.555	1.41937e-44	RRBP1	Mito_high_HSC/MPP
6.35978e-48	-0.296638	0.144	0.201	1.44386e-43	ACY3	Mito_high_HSC/MPP
5.66895e-47	0.310277	0.255	0.219	1.28702e-42	HBA2	Mito_high_HSC/MPP
3.72513e-46	0.256856	0.552	0.602	8.45715e-42	NFAT5	Mito_high_HSC/MPP
7.00127e-44	0.287156	0.415	0.413	1.5895e-39	DGKE	Mito_high_HSC/MPP
1.75218e-43	0.250243	0.507	0.549	3.97797e-39	UBA6	Mito_high_HSC/MPP
5.11259e-42	0.255938	0.44	0.456	1.16071e-37	EPM2AIP1	Mito_high_HSC/MPP
2.65734e-41	0.253055	0.467	0.493	6.03296e-37	MAP3K2	Mito_high_HSC/MPP
2.15101e-40	0.279811	0.538	0.581	4.88345e-36	PSME4	Mito_high_HSC/MPP
1.94192e-38	0.264456	0.557	0.606	4.40874e-34	HTR1F	Mito_high_HSC/MPP
4.8632e-38	0.252695	0.461	0.486	1.10409e-33	MAFG	Mito_high_HSC/MPP
1.43697e-37	0.251704	0.477	0.477	3.26235e-33	GADD45B	Mito_high_HSC/MPP
8.28143e-37	0.255846	0.421	0.43	1.88013e-32	ZBTB20	Mito_high_HSC/MPP
9.36641e-33	0.267892	0.416	0.442	2.12646e-28	VMP1	Mito_high_HSC/MPP
1.82787e-32	0.286734	0.525	0.564	4.14982e-28	IER5	Mito_high_HSC/MPP
4.62419e-31	0.258966	0.545	0.604	1.04983e-26	RANBP2	Mito_high_HSC/MPP
5.91487e-31	0.275877	0.283	0.268	1.34285e-26	IKZF2	Mito_high_HSC/MPP
5.73387e-27	0.254303	0.465	0.499	1.30176e-22	SESN3	Mito_high_HSC/MPP
1.74061e-24	0.267456	0.429	0.457	3.95171e-20	MEIS1	Mito_high_HSC/MPP
1.71403e-16	0.377611	0.48	0.508	3.89137e-12	MEG3	Mito_high_HSC/MPP
3.37999e-15	0.28892	0.134	0.117	7.67359e-11	HBB	Mito_high_HSC/MPP
0.00356364	0.266663	0.331	0.354	1	NR4A1	Mito_high_HSC/MPP
0	1.60367	0.846	0.308	0	AVP	HSC
0	0.706767	0.959	0.646	0	HOPX	HSC
0	0.701371	0.993	0.917	0	NRIP1	HSC
0	0.670452	0.828	0.477	0	CRHBP	HSC
0	0.64028	0.922	0.724	0	MLLT3	HSC
0	0.631994	0.744	0.428	0	MEG3	HSC
0	0.602379	0.799	0.55	0	SOCS2	HSC
0	0.563364	0.697	0.57	0	AREG	HSC
0	0.551419	0.976	0.787	0	CD52	HSC
0	0.529569	0.515	0.182	0	HLF	HSC
0	0.494716	0.944	0.791	0	NPR3	HSC
0	0.479435	0.887	0.623	0	GNG11	HSC
0	0.462054	0.738	0.482	0	MDK	HSC
0	0.461495	0.99	0.939	0	ZFP36L2	HSC
0	0.437035	0.655	0.461	0	HLA-DQB1	HSC
0	0.432203	0.981	0.937	0	HLA-DRA	HSC
0	0.428322	0.99	0.948	0	HLA-E	HSC
0	0.4199	0.969	0.711	0	C1QTNF4	HSC
0	0.418282	0.926	0.85	0	HLA-DRB1	HSC
0	0.409369	0.919	0.823	0	HLA-DPA1	HSC
0	0.406753	0.983	0.912	0	PRDX1	HSC
0	0.40654	0.948	0.85	0	PTPRC	HSC
0	0.4029	0.551	0.264	0	ADGRG6	HSC
0	0.399402	0.908	0.787	0	HSPB1	HSC
0	0.396479	0.833	0.664	0	MSRB3	HSC
0	0.392682	0.906	0.772	0	BST2	HSC
0	0.39096	0.915	0.825	0	HLA-DPB1	HSC
0	0.379578	0.785	0.551	0	CD48	HSC
0	0.378841	0.926	0.795	0	LAPTM4B	HSC
0	0.378648	0.383	0.18	0	KLF2	HSC
0	0.375871	1	1	0	TPT1	HSC
0	0.369619	0.964	0.871	0	ICAM3	HSC
0	0.342317	0.486	0.231	0	AJ006998.2	HSC
0	0.337723	0.792	0.608	0	GBP4	HSC
0	0.332709	0.374	0.137	0	RP11-598F7.3	HSC
0	0.331932	0.599	0.396	0	HMGA2	HSC
0	0.323619	0.699	0.503	0	CTD-2020K17.1	HSC
0	0.320562	0.745	0.564	0	TFPI	HSC
0	0.315339	0.864	0.731	0	SPTBN1	HSC
0	0.314617	0.804	0.604	0	IFITM3	HSC
0	0.313577	0.694	0.529	0	GUCY1A3	HSC
0	0.309316	0.415	0.237	0	FAM3C	HSC
0	0.3049	0.992	0.827	0	SPINK2	HSC
0	0.302466	0.6	0.434	0	CD109	HSC
0	0.30137	0.935	0.769	0	SELL	HSC
0	0.300714	0.534	0.379	0	CEBPB	HSC
0	0.299819	0.992	0.956	0	COMMD6	HSC
0	0.298604	0.59	0.356	0	RBPMS	HSC
0	0.296326	0.231	0.114	0	BEX1	HSC
0	0.294415	0.7	0.528	0	VAMP5	HSC
0	0.292317	0.564	0.378	0	EVI2B	HSC
0	0.290043	0.778	0.614	0	PTMS	HSC
0	0.289832	0.707	0.635	0	RP11-386I14.4	HSC
0	0.284156	0.565	0.404	0	ANXA5	HSC
0	0.28287	0.421	0.284	0	HLA-DQA1	HSC
0	0.281406	0.689	0.556	0	LRBA	HSC
0	0.280875	0.995	0.974	0	CD74	HSC
0	0.279207	0.998	0.973	0	EIF3E	HSC
0	0.278809	0.595	0.393	0	NPDC1	HSC
0	0.278716	0.96	0.894	0	ANKRD28	HSC
0	0.271039	0.34	0.173	0	MECOM	HSC
0	0.269702	0.977	0.927	0	ITM2B	HSC
0	0.26966	0.773	0.636	0	FAM26F	HSC
0	0.268157	0.64	0.494	0	RABGAP1	HSC
0	0.267404	0.663	0.524	0	PCBD1	HSC
0	0.265892	0.991	0.963	0	PNRC1	HSC
0	0.264601	0.895	0.835	0	JUN	HSC
0	0.26255	0.517	0.336	0	PTRF	HSC
0	0.258882	1	0.999	0	RPS4X	HSC
0	0.256458	1	0.998	0	RPL30	HSC
0	0.254555	1	0.989	0	RPS10	HSC
0	0.25265	0.51	0.415	0	GADD45A	HSC
0	0.250767	0.464	0.296	0	DRAM1	HSC
0	-0.251319	0.883	0.867	0	TPI1	HSC
0	-0.251466	0.436	0.563	0	MINOS1	HSC
0	-0.253197	0.674	0.744	0	NDUFS6	HSC
0	-0.253333	1	0.998	0	MT-ND1	HSC
0	-0.253372	0.945	0.936	0	SERBP1	HSC
0	-0.253582	1	0.996	0	ACTG1	HSC
0	-0.254744	0.639	0.725	0	HDAC2	HSC
0	-0.254802	0.908	0.923	0	SUB1	HSC
0	-0.257072	0.82	0.852	0	COX7B	HSC
0	-0.258453	0.857	0.875	0	CALM2	HSC
0	-0.2597	0.731	0.781	0	ERH	HSC
0	-0.2604	0.564	0.637	0	FBXO7	HSC
0	-0.261472	0.145	0.264	0	PAG1	HSC
0	-0.261993	0.777	0.829	0	MAZ	HSC
0	-0.262235	0.713	0.784	0	TRIM28	HSC
0	-0.263458	0.185	0.29	0	NKG7	HSC
0	-0.264775	0.404	0.534	0	PGAM1	HSC
0	-0.265731	0.728	0.792	0	ANP32A	HSC
0	-0.267625	0.977	0.97	0	NCL	HSC
0	-0.26784	0.997	0.989	0	PPIA	HSC
0	-0.267866	0.396	0.522	0	HSH2D	HSC
0	-0.267875	0.408	0.523	0	MPP1	HSC
0	-0.268655	0.202	0.313	0	PCNA	HSC
0	-0.26908	0.809	0.85	0	H2AFV	HSC
0	-0.269586	0.798	0.839	0	DYNLL1	HSC
0	-0.272378	0.021	0.108	0	HBD	HSC
0	-0.272472	0.012	0.17	0	GATA1	HSC
0	-0.273878	0.075	0.236	0	TFR2	HSC
0	-0.274588	0.773	0.799	0	HSPE1	HSC
0	-0.27462	0.99	0.981	0	CFL1	HSC
0	-0.275229	0.699	0.769	0	MED13L	HSC
0	-0.27683	0.873	0.892	0	EIF3A	HSC
0	-0.27909	0.611	0.697	0	VDAC1	HSC
0	-0.281053	0.859	0.865	0	PSMA7	HSC
0	-0.281872	0.964	0.954	0	TXN	HSC
0	-0.283328	0.807	0.831	0	DUT	HSC
0	-0.283554	0.458	0.595	0	MLEC	HSC
0	-0.284641	0.853	0.888	0	SEC61B	HSC
0	-0.285427	0.814	0.844	0	SNRPB	HSC
0	-0.286401	0.864	0.893	0	HNRNPD	HSC
0	-0.288544	0.04	0.104	0	MME	HSC
0	-0.289502	0.845	0.871	0	SNRPF	HSC
0	-0.291702	0.796	0.84	0	HNRNPAB	HSC
0	-0.292127	0.284	0.447	0	COTL1	HSC
0	-0.292366	0.59	0.678	0	SRM	HSC
0	-0.293567	0.936	0.939	0	TAGLN2	HSC
0	-0.293653	0.021	0.156	0	FCER1A	HSC
0	-0.297222	1	1	0	MT-CO3	HSC
0	-0.298619	0.541	0.649	0	GLUL	HSC
0	-0.299177	0.149	0.318	0	PKIG	HSC
0	-0.301408	0.117	0.206	0	CENPF	HSC
0	-0.303121	0.151	0.331	0	ZBTB16	HSC
0	-0.303457	0.899	0.899	0	ATP5B	HSC
0	-0.304298	0.82	0.848	0	PA2G4	HSC
0	-0.304697	0.156	0.301	0	NPW	HSC
0	-0.307641	0.939	0.937	0	GPX1	HSC
0	-0.308066	0.202	0.296	0	CLEC11A	HSC
0	-0.309663	0.344	0.475	0	ODC1	HSC
0	-0.31268	0.187	0.361	0	FLNA	HSC
0	-0.313307	0.656	0.734	0	ATP5G1	HSC
0	-0.316906	0.764	0.812	0	SNRPD1	HSC
0	-0.322779	0.813	0.835	0	C1QBP	HSC
0	-0.324799	0.973	0.965	0	PFN1	HSC
0	-0.3264	0.214	0.356	0	CPPED1	HSC
0	-0.328385	0.114	0.272	0	PDLIM1	HSC
0	-0.32864	0.928	0.932	0	EIF5A	HSC
0	-0.3309	0.856	0.854	0	HSPA8	HSC
0	-0.331239	0.306	0.444	0	BMP2K	HSC
0	-0.331529	0.572	0.675	0	NCOA4	HSC
0	-0.332222	0.723	0.801	0	ATP5J2	HSC
0	-0.33392	1	0.999	0	MT-CO1	HSC
0	-0.338628	0.965	0.934	0	SERPINB1	HSC
0	-0.338908	0.941	0.938	0	STMN1	HSC
0	-0.339363	0.363	0.521	0	TFRC	HSC
0	-0.340292	0.999	0.993	0	GAPDH	HSC
0	-0.343394	0.999	0.996	0	TMSB10	HSC
0	-0.344566	0.577	0.672	0	NME1	HSC
0	-0.34501	0.55	0.659	0	CCT5	HSC
0	-0.34714	0.844	0.877	0	RP11-620J15.3	HSC
0	-0.349763	0.143	0.285	0	MYC	HSC
0	-0.351807	0.234	0.368	0	SLC40A1	HSC
0	-0.358106	0.995	0.985	0	YBX1	HSC
0	-0.358854	0.917	0.923	0	HMGA1	HSC
0	-0.363728	0.144	0.247	0	EREG	HSC
0	-0.364734	0.564	0.673	0	SNX5	HSC
0	-0.365148	1	0.999	0	MT-CO2	HSC
0	-0.378175	0.762	0.836	0	PPP1R14B	HSC
0	-0.378205	0.641	0.727	0	FABP5	HSC
0	-0.383087	0.69	0.756	0	RANBP1	HSC
0	-0.38369	0.548	0.641	0	HCST	HSC
0	-0.387198	0.955	0.977	0	CDK6	HSC
0	-0.391922	0.24	0.375	0	TYMS	HSC
0	-0.400211	0.86	0.872	0	RAN	HSC
0	-0.410756	1	1	0	PTMA	HSC
0	-0.413006	0.898	0.909	0	CALR	HSC
0	-0.422713	0.262	0.484	0	MIR181A1HG	HSC
0	-0.428579	0.715	0.815	0	RNF130	HSC
0	-0.435952	0.328	0.48	0	CTNNBL1	HSC
0	-0.436897	0.313	0.526	0	AC002454.1	HSC
0	-0.455386	0.998	0.996	0	HMGB1	HSC
0	-0.470071	0.307	0.514	0	HPGDS	HSC
0	-0.482828	0.999	0.997	0	ACTB	HSC
0	-0.505453	0.158	0.357	0	KIAA0101	HSC
0	-0.506679	0.841	0.867	0	H2AFZ	HSC
0	-0.514576	0.7	0.785	0	NAA38	HSC
0	-0.555471	0.289	0.474	0	PLEK	HSC
0	-0.591047	0.695	0.801	0	ZEB2	HSC
0	-0.630857	0.33	0.503	0	ANXA1	HSC
0	-0.655695	0.02	0.217	0	CNRIP1	HSC
0	-0.794471	0.213	0.394	0	LGALS1	HSC
0	-0.889074	0.117	0.436	0	CPA3	HSC
0	-0.896263	0.375	0.546	0	IGLL1	HSC
0	-1.52373	0.105	0.205	0	MPO	HSC
1.7372e-304	-0.284061	0.735	0.785	3.94397e-300	TPM4	HSC
3.41755e-289	-0.328683	0.961	0.948	7.75885e-285	HMGN2	HSC
2.3809e-273	-0.389424	0.594	0.653	5.40535e-269	HMGB2	HSC
3.04633e-266	-0.307607	0.966	0.968	6.91608e-262	SOX4	HSC
7.08835e-246	-0.685995	0.144	0.213	1.60927e-241	ACY3	HSC
2.03585e-229	-0.26039	0.956	0.936	4.62198e-225	S100A4	HSC
9.02e-209	-0.266492	0.19	0.262	2.04781e-204	PRKAR2B	HSC
3.58122e-189	-0.34796	0.94	0.92	8.13044e-185	TUBA1B	HSC
4.81406e-169	-0.404715	0.535	0.556	1.09294e-164	GATA2	HSC
9.97514e-110	-0.321812	0.999	0.997	2.26466e-105	TMSB4X	HSC
1.24424e-10	-0.300776	0.711	0.659	2.8248e-06	S100A6	HSC
0	0.719276	0.963	0.722	0	C1QTNF4	MPP2
0	0.701985	0.974	0.905	0	CD99	MPP2
0	0.578701	0.94	0.748	0	KIAA0125	MPP2
0	0.573821	0.882	0.601	0	MZB1	MPP2
0	0.552415	0.944	0.772	0	SELL	MPP2
0	0.494945	0.995	0.983	0	ENO1	MPP2
0	0.459901	0.927	0.789	0	ITM2C	MPP2
0	0.455535	0.976	0.916	0	PRDX1	MPP2
0	0.446987	0.933	0.779	0	CD34	MPP2
0	0.443352	0.968	0.896	0	GYPC	MPP2
0	0.435122	0.821	0.55	0	CD48	MPP2
0	0.427797	0.902	0.756	0	SMIM24	MPP2
0	0.424068	0.98	0.836	0	SPINK2	MPP2
0	0.41327	0.825	0.605	0	IFITM3	MPP2
0	0.410218	0.992	0.966	0	GSTP1	MPP2
0	0.398536	0.785	0.571	0	HCST	MPP2
0	0.385336	0.758	0.556	0	IGFBP7	MPP2
0	0.367909	0.97	0.93	0	VIM	MPP2
0	0.358246	0.696	0.449	0	IGLL1	MPP2
0	0.348269	0.998	0.998	0	TMSB4X	MPP2
0	0.333189	0.999	0.994	0	GAPDH	MPP2
0	0.319666	0.594	0.439	0	AC002454.1	MPP2
0	0.315095	0.741	0.542	0	LAT2	MPP2
0	0.312647	0.974	0.939	0	PSME1	MPP2
0	0.308683	0.822	0.679	0	CORO1A	MPP2
0	0.307676	0.607	0.397	0	NPDC1	MPP2
0	0.305817	0.86	0.758	0	PSME2	MPP2
0	0.30538	0.989	0.963	0	TKT	MPP2
0	0.304143	0.839	0.701	0	LSP1	MPP2
0	0.303956	0.987	0.966	0	H2AFY	MPP2
0	0.295109	0.577	0.322	0	SPNS3	MPP2
0	0.29317	0.862	0.689	0	BAALC	MPP2
0	0.291799	0.728	0.537	0	TRBC2	MPP2
0	0.290257	0.962	0.908	0	NUCB2	MPP2
0	0.289369	0.718	0.555	0	ANGPT1	MPP2
0	0.287311	0.954	0.886	0	LDHA	MPP2
0	0.283914	0.819	0.696	0	MPG	MPP2
0	0.281507	0.459	0.248	0	TNFSF13B	MPP2
0	0.276225	0.551	0.318	0	PRAM1	MPP2
0	0.273732	0.752	0.614	0	MAPKAPK3	MPP2
0	0.270716	0.806	0.685	0	ITM2A	MPP2
0	0.270552	0.957	0.909	0	CYBA	MPP2
0	0.270163	0.789	0.636	0	FAM26F	MPP2
0	0.263532	0.942	0.803	0	CD52	MPP2
0	0.261972	0.848	0.744	0	LY6E	MPP2
0	0.259345	0.739	0.529	0	CSF3R	MPP2
0	0.259061	0.588	0.424	0	ANXA1	MPP2
0	0.256582	0.641	0.47	0	ADA	MPP2
0	0.256494	0.812	0.671	0	RCSD1	MPP2
0	0.256427	0.999	0.996	0	ACTG1	MPP2
0	0.25605	0.923	0.831	0	EGFL7	MPP2
0	0.250264	0.828	0.72	0	PSMB8	MPP2
0	-0.251981	0.416	0.539	0	ATP6V0A2	MPP2
0	-0.252569	0.294	0.438	0	SLC12A6	MPP2
0	-0.253679	0.14	0.259	0	PDLIM1	MPP2
0	-0.256739	0.173	0.297	0	IKZF2	MPP2
0	-0.263456	0.671	0.733	0	PHACTR4	MPP2
0	-0.26507	0.394	0.525	0	SESN3	MPP2
0	-0.26678	0.172	0.335	0	NFIA	MPP2
0	-0.267187	0.642	0.719	0	PRKACB	MPP2
0	-0.267613	0.612	0.687	0	SOD2	MPP2
0	-0.268515	0.989	0.994	0	H3F3B	MPP2
0	-0.273675	0.679	0.754	0	STK4	MPP2
0	-0.274316	0.014	0.153	0	FCER1A	MPP2
0	-0.278782	0.797	0.823	0	FAM117A	MPP2
0	-0.280248	0.997	0.997	0	HMGB1	MPP2
0	-0.281854	0.762	0.764	0	NAA38	MPP2
0	-0.285397	0.726	0.782	0	ELMO1	MPP2
0	-0.288685	0.839	0.872	0	SRSF7	MPP2
0	-0.289041	0.255	0.381	0	TSPYL2	MPP2
0	-0.293603	0.24	0.407	0	CD84	MPP2
0	-0.294389	0.412	0.529	0	TESPA1	MPP2
0	-0.295741	0.713	0.767	0	EMP3	MPP2
0	-0.295794	0.044	0.239	0	TFR2	MPP2
0	-0.29657	0.103	0.294	0	MYCT1	MPP2
0	-0.299075	0.343	0.458	0	ALDH1A1	MPP2
0	-0.305483	0.465	0.588	0	IER5	MPP2
0	-0.306006	0.153	0.27	0	PRKAR2B	MPP2
0	-0.318737	0.692	0.767	0	SLC38A2	MPP2
0	-0.327256	0.74	0.81	0	LEPROT	MPP2
0	-0.32775	0.201	0.355	0	CPPED1	MPP2
0	-0.334466	0.413	0.513	0	AP000769.1	MPP2
0	-0.341815	0.365	0.464	0	CTNNBL1	MPP2
0	-0.345293	0.578	0.665	0	SNX5	MPP2
0	-0.345351	0.999	0.997	0	FTH1	MPP2
0	-0.35279	0.109	0.337	0	ZBTB16	MPP2
0	-0.355414	0.284	0.446	0	BMP2K	MPP2
0	-0.364461	0.489	0.585	0	CRHBP	MPP2
0	-0.395792	0.962	0.969	0	SOX4	MPP2
0	-0.419955	0.629	0.747	0	ZMYND8	MPP2
0	-0.421617	0.994	0.997	0	JUND	MPP2
0	-0.428199	0.177	0.38	0	SLC40A1	MPP2
0	-0.434988	0.453	0.619	0	PDZD8	MPP2
0	-0.444242	0.228	0.387	0	NR4A1	MPP2
0	-0.445497	0.718	0.788	0	MLLT3	MPP2
0	-0.48124	0.266	0.48	0	PBX1	MPP2
0	-0.496247	0.391	0.538	0	MEG3	MPP2
0	-0.496428	0.091	0.258	0	EREG	MPP2
0	-0.542096	0.597	0.693	0	S100A6	MPP2
0	-0.56402	1	1	0	MALAT1	MPP2
0	-0.5756	0.581	0.687	0	FOSB	MPP2
0	-0.580635	0.699	0.796	0	ZEB2	MPP2
0	-0.585408	0.023	0.209	0	CNRIP1	MPP2
0	-0.637075	0.778	0.87	0	JUN	MPP2
0	-0.672399	0.198	0.401	0	CPA3	MPP2
0	-0.677752	0.39	0.596	0	GATA2	MPP2
0	-0.774196	0.823	0.87	0	SRGN	MPP2
0	-0.781618	0.695	0.787	0	FOS	MPP2
1.0842e-299	-0.31013	0.136	0.23	2.46147e-295	EGR1	MPP2
3.82524e-293	-0.360436	0.62	0.692	8.68445e-289	JUNB	MPP2
3.45712e-289	-0.417006	0.169	0.267	7.84869e-285	LYZ	MPP2
2.33886e-238	-0.364545	0.751	0.796	5.3099e-234	IER2	MPP2
1.05163e-235	-0.283551	0.479	0.548	2.38751e-231	BTG2	MPP2
4.1918e-232	-0.25055	0.692	0.741	9.51664e-228	NFKBIZ	MPP2
1.78551e-231	-0.279893	0.815	0.854	4.05364e-227	PPP1R15A	MPP2
1.21619e-224	-0.532738	0.541	0.609	2.76112e-220	LMO4	MPP2
8.11332e-218	-0.318457	0.748	0.792	1.84197e-213	SAT1	MPP2
1.45473e-186	-0.289771	0.547	0.625	3.30268e-182	KCNQ1OT1	MPP2
2.52213e-185	-0.327645	0.617	0.644	5.72599e-181	HMGB2	MPP2
2.18988e-178	-0.430537	0.726	0.765	4.97168e-174	DUSP1	MPP2
3.28031e-165	-0.270192	0.846	0.869	7.44729e-161	BTG1	MPP2
1.11574e-118	-0.264229	0.448	0.501	2.53307e-114	ZFP36	MPP2
2.48998e-115	-0.315575	0.401	0.435	5.65301e-111	PLEK	MPP2
2.14815e-51	-0.25428	0.956	0.956	4.87694e-47	NEAT1	MPP2
1.36028e-42	-0.367677	0.438	0.442	3.08825e-38	AVP	MPP2
0.000117789	-1.12702	0.194	0.177	1	MPO	MPP2
0	1.63097	0.886	0.072	0	CNRIP1	MEP
0	1.1956	0.934	0.376	0	CTNNBL1	MEP
0	1.16564	0.955	0.634	0	S100A6	MEP
0	1.05898	0.861	0.289	0	CPA3	MEP
0	0.984164	0.869	0.263	0	SLC40A1	MEP
0	0.982413	0.931	0.5	0	GATA2	MEP
0	0.97685	0.426	0.02	0	FAM178B	MEP
0	0.93541	0.755	0.175	0	PRKAR2B	MEP
0	0.92281	0.981	0.735	0	NAA38	MEP
0	0.902632	0.6	0.203	0	MYC	MEP
0	0.898262	0.837	0.201	0	PKIG	MEP
0	0.896847	0.737	0.049	0	GATA1	MEP
0	0.880522	0.592	0.222	0	BLVRB	MEP
0	0.859627	0.302	0.022	0	APOC1	MEP
0	0.854099	0.871	0.348	0	BMP2K	MEP
0	0.848826	0.787	0.258	0	CPPED1	MEP
0	0.841899	0.782	0.118	0	TFR2	MEP
0	0.824199	0.992	0.935	0	S100A4	MEP
0	0.816392	0.6	0.026	0	KLF1	MEP
0	0.799386	0.571	0.174	0	EREG	MEP
0	0.797317	0.923	0.536	0	PDZD8	MEP
0	0.784423	0.738	0.165	0	PDLIM1	MEP
0	0.756161	0.57	0.062	0	FCER1A	MEP
0	0.751095	0.918	0.579	0	FBXO7	MEP
0	0.748019	0.422	0.042	0	HBD	MEP
0	0.743065	0.977	0.747	0	ZEB2	MEP
0	0.740815	0.934	0.607	0	SNX5	MEP
0	0.732108	0.795	0.384	0	ALDH1A1	MEP
0	0.714522	0.963	0.727	0	EMP3	MEP
0	0.698282	0.726	0.301	0	LINC00152	MEP
0	0.695271	0.843	0.501	0	UROD	MEP
0	0.687453	0.94	0.719	0	CAT	MEP
0	0.683317	0.981	0.854	0	RAN	MEP
0	0.674969	0.883	0.442	0	MPP1	MEP
0	0.651738	0.583	0.025	0	KCNH2	MEP
0	0.641483	0.925	0.641	0	PDCD4	MEP
0	0.635132	0.992	0.912	0	HMGA1	MEP
0	0.634331	0.999	0.986	0	YBX1	MEP
0	0.631442	0.697	0.392	0	PLEK	MEP
0	0.631243	0.903	0.596	0	CCT5	MEP
0	0.62753	0.627	0.095	0	CSF2RB	MEP
0	0.620477	0.411	0.016	0	STXBP6	MEP
0	0.606255	0.248	0.013	0	DHRS9	MEP
0	0.604466	0.946	0.691	0	ZMYND8	MEP
0	0.604166	0.991	0.935	0	SERPINB1	MEP
0	0.604002	0.732	0.244	0	PLXNC1	MEP
0	0.600519	0.971	0.811	0	C1QBP	MEP
0	0.594712	0.854	0.456	0	TESPA1	MEP
0	0.591136	0.986	0.888	0	ATP5B	MEP
0	0.591012	0.77	0.421	0	HPGDS	MEP
0	0.581912	0.96	0.774	0	DAD1	MEP
0	0.57736	0.928	0.637	0	STAT5A	MEP
0	0.575889	0.8	0.404	0	NFE2	MEP
0	0.569445	0.771	0.398	0	ODC1	MEP
0	0.563736	0.989	0.924	0	EIF5A	MEP
0	0.557801	0.79	0.44	0	TFRC	MEP
0	0.557005	0.424	0.014	0	ANK1	MEP
0	0.555859	0.348	0.021	0	CD36	MEP
0	0.555011	0.657	0.261	0	KIAA0101	MEP
0	0.552087	0.927	0.685	0	CYTL1	MEP
0	0.551489	0.934	0.68	0	MARCKSL1	MEP
0	0.548492	0.992	0.931	0	SERBP1	MEP
0	0.546067	0.955	0.779	0	SNRPD1	MEP
0	0.545582	0.975	0.857	0	TPI1	MEP
0	0.5429	0.852	0.627	0	MPC2	MEP
0	0.541398	0.925	0.636	0	SOD2	MEP
0	0.540532	0.966	0.847	0	H2AFZ	MEP
0	0.539352	0.692	0.222	0	MYH10	MEP
0	0.531575	0.968	0.767	0	RNF130	MEP
0	0.530922	0.559	0.066	0	MINPP1	MEP
0	0.53037	0.999	0.996	0	HMGB1	MEP
0	0.529315	0.972	0.856	0	CALM2	MEP
0	0.528292	0.558	0.177	0	PLIN2	MEP
0	0.522157	0.921	0.715	0	RANBP1	MEP
0	0.521299	0.946	0.755	0	SSB	MEP
0	0.516566	0.881	0.617	0	NME1	MEP
0	0.514398	0.738	0.392	0	PBX1	MEP
0	0.512769	0.872	0.506	0	SLC39A3	MEP
0	0.505552	0.609	0.128	0	ICAM4	MEP
0	0.500045	0.609	0.108	0	FAM65C	MEP
0	0.49875	0.897	0.68	0	FABP5	MEP
0	0.49682	0.939	0.773	0	HSPE1	MEP
0	0.496672	0.889	0.715	0	TMEM14C	MEP
0	0.495733	0.907	0.597	0	MRPL52	MEP
0	0.494232	0.935	0.712	0	SRI	MEP
0	0.494095	0.962	0.825	0	PA2G4	MEP
0	0.493048	0.678	0.273	0	TPM1	MEP
0	0.487768	0.985	0.853	0	RP11-620J15.3	MEP
0	0.486723	0.7	0.231	0	ZBTB16	MEP
0	0.482443	0.628	0.287	0	IL1B	MEP
0	0.482037	0.395	0.025	0	NECAB1	MEP
0	0.480361	0.868	0.527	0	EIF2AK1	MEP
0	0.47998	0.938	0.819	0	LMO2	MEP
0	0.479786	0.85	0.534	0	DKC1	MEP
0	0.479756	0.917	0.688	0	ATP5G1	MEP
0	0.478903	0.725	0.264	0	PSTPIP2	MEP
0	0.476087	0.989	0.92	0	HSPD1	MEP
0	0.475652	0.758	0.38	0	DNAJC9	MEP
0	0.472457	0.925	0.674	0	HDAC2	MEP
0	0.470575	1	0.995	0	NPM1	MEP
0	0.468149	0.823	0.451	0	DTD1	MEP
0	0.466551	0.85	0.525	0	NDUFB6	MEP
0	0.465599	0.606	0.151	0	FHL2	MEP
0	0.464399	0.879	0.612	0	HNRNPF	MEP
0	0.462006	0.963	0.811	0	DYNLL1	MEP
0	0.46191	0.973	0.876	0	EIF3A	MEP
0	0.461826	0.899	0.683	0	PRDX2	MEP
0	0.457086	0.955	0.813	0	HNRNPAB	MEP
0	0.45686	0.621	0.194	0	STXBP5	MEP
0	0.446868	0.774	0.468	0	CST3	MEP
0	0.445852	0.644	0.264	0	NET1	MEP
0	0.444932	0.613	0.305	0	TYMS	MEP
0	0.442999	0.708	0.294	0	MBOAT2	MEP
0	0.441424	0.727	0.323	0	CD84	MEP
0	0.440437	0.88	0.558	0	VASP	MEP
0	0.439492	0.984	0.891	0	ATP5A1	MEP
0	0.439325	0.652	0.283	0	LYAR	MEP
0	0.438489	0.984	0.895	0	C14orf2	MEP
0	0.438341	1	1	0	PTMA	MEP
0	0.437771	0.997	0.972	0	SLC25A6	MEP
0	0.436508	0.961	0.801	0	CCT8	MEP
0	0.436315	0.952	0.841	0	HSPA8	MEP
0	0.436109	0.951	0.736	0	TLN1	MEP
0	0.435428	0.637	0.249	0	DEPTOR	MEP
0	0.43428	0.979	0.873	0	GPX4	MEP
0	0.433672	0.893	0.646	0	VDAC1	MEP
0	0.432923	0.813	0.436	0	YARS	MEP
0	0.431356	0.519	0.133	0	TIMP3	MEP
0	0.429979	0.372	0.063	0	RP11-354E11.2	MEP
0	0.429509	0.863	0.568	0	NDUFAB1	MEP
0	0.42926	1	0.997	0	ACTB	MEP
0	0.428407	0.479	0.043	0	MICAL2	MEP
0	0.426799	0.672	0.395	0	REXO2	MEP
0	0.425705	0.815	0.483	0	SLIRP	MEP
0	0.425139	0.814	0.525	0	SUPT16H	MEP
0	0.424511	0.901	0.669	0	NOP58	MEP
0	0.424458	0.999	0.99	0	PPIA	MEP
0	0.422358	0.881	0.578	0	PIP4K2A	MEP
0	0.422313	0.963	0.808	0	CCT2	MEP
0	0.421574	0.996	0.968	0	NCL	MEP
0	0.421162	0.958	0.82	0	SNRPB	MEP
0	0.420999	0.97	0.849	0	PSMA7	MEP
0	0.420722	0.997	0.963	0	LDHB	MEP
0	0.420229	0.524	0.176	0	ACSM3	MEP
0	0.419	0.517	0.091	0	ABCC4	MEP
0	0.418636	0.641	0.196	0	TAL1	MEP
0	0.414985	0.625	0.234	0	LDB1	MEP
0	0.414801	0.927	0.712	0	NOP10	MEP
0	0.414562	0.873	0.627	0	SRM	MEP
0	0.41353	0.944	0.762	0	CCT7	MEP
0	0.41275	0.875	0.593	0	GALNT1	MEP
0	0.412129	0.625	0.223	0	MTHFD2	MEP
0	0.410398	0.849	0.558	0	MRPS34	MEP
0	0.409531	0.724	0.338	0	MAN2A2	MEP
0	0.40848	0.908	0.647	0	RTN3	MEP
0	0.408325	0.811	0.517	0	SDCBP	MEP
0	0.405037	0.857	0.573	0	PABPC4	MEP
0	0.405036	0.943	0.743	0	TRIM28	MEP
0	0.403863	0.388	0.046	0	PNMT	MEP
0	0.403695	0.952	0.782	0	ILF2	MEP
0	0.403093	0.937	0.754	0	ANP32A	MEP
0	0.401706	0.965	0.823	0	H2AFV	MEP
0	0.401453	0.77	0.452	0	DCTPP1	MEP
0	0.400272	0.69	0.315	0	HLTF	MEP
0	0.399845	0.72	0.347	0	FADS2	MEP
0	0.399715	0.803	0.489	0	DNPH1	MEP
0	0.398396	0.663	0.261	0	ASAP1	MEP
0	0.398247	0.551	0.163	0	ZFPM1	MEP
0	0.397508	0.738	0.379	0	RUVBL1	MEP
0	0.395	0.548	0.251	0	PCNA	MEP
0	0.394979	0.504	0.108	0	SLC27A2	MEP
0	0.393798	0.846	0.61	0	HMGB2	MEP
0	0.393168	0.902	0.665	0	GADD45GIP1	MEP
0	0.391315	0.793	0.51	0	FKBP4	MEP
0	0.39127	0.697	0.355	0	B3GNT2	MEP
0	0.39066	0.973	0.849	0	DRAP1	MEP
0	0.390174	0.774	0.465	0	PGAM1	MEP
0	0.390046	0.868	0.612	0	CDK4	MEP
0	0.387014	0.931	0.746	0	ERH	MEP
0	0.386615	0.97	0.85	0	SNRPF	MEP
0	0.384473	0.933	0.748	0	PARP1	MEP
0	0.382957	0.851	0.57	0	CYC1	MEP
0	0.381544	0.822	0.537	0	PAICS	MEP
0	0.37926	0.937	0.761	0	ATP5J2	MEP
0	0.379225	0.842	0.547	0	NDUFV2	MEP
0	0.378705	0.847	0.574	0	GSPT1	MEP
0	0.376878	0.726	0.363	0	SLC12A6	MEP
0	0.376718	0.976	0.874	0	HNRNPD	MEP
0	0.375782	0.921	0.68	0	NENF	MEP
0	0.375436	0.861	0.553	0	GSE1	MEP
0	0.37525	0.522	0.134	0	MIR4435-2HG	MEP
0	0.374489	0.917	0.702	0	CCT6A	MEP
0	0.373787	0.893	0.696	0	PHACTR4	MEP
0	0.37324	1	0.995	0	HSP90AB1	MEP
0	0.373227	0.945	0.774	0	LYL1	MEP
0	0.372422	0.95	0.789	0	TUFM	MEP
0	0.369513	0.939	0.766	0	PRMT1	MEP
0	0.368175	0.75	0.424	0	GAR1	MEP
0	0.368056	0.741	0.436	0	EBNA1BP2	MEP
0	0.366939	0.992	0.937	0	COX6B1	MEP
0	0.365161	0.698	0.344	0	CISD2	MEP
0	0.363723	0.747	0.427	0	MRPL12	MEP
0	0.363331	0.994	0.964	0	PFN1	MEP
0	0.363037	0.68	0.319	0	RAP2B	MEP
0	0.360927	0.745	0.414	0	APOBEC3C	MEP
0	0.360845	0.557	0.187	0	STRADB	MEP
0	0.360594	0.917	0.685	0	PFDN2	MEP
0	0.35998	0.369	0.059	0	SPTA1	MEP
0	0.35913	0.908	0.702	0	NDUFS6	MEP
0	0.358315	0.952	0.787	0	COX8A	MEP
0	0.358003	0.873	0.633	0	CCDC85B	MEP
0	0.357196	0.721	0.369	0	SYNGR2	MEP
0	0.357023	0.876	0.649	0	NUDC	MEP
0	0.356315	0.961	0.836	0	HNRNPR	MEP
0	0.354961	0.892	0.667	0	SNRPG	MEP
0	0.354378	0.499	0.117	0	HYAL3	MEP
0	0.35335	0.894	0.647	0	RHOG	MEP
0	0.353246	0.848	0.58	0	NMI	MEP
0	0.35172	0.634	0.289	0	PSMG1	MEP
0	0.351459	0.94	0.775	0	LEPROT	MEP
0	0.351449	0.885	0.661	0	PPM1G	MEP
0	0.351076	0.865	0.619	0	DSTN	MEP
0	0.350312	0.882	0.657	0	NME4	MEP
0	0.350296	0.696	0.351	0	SLC39A8	MEP
0	0.349885	0.736	0.407	0	MRPS26	MEP
0	0.349864	0.593	0.243	0	SORD	MEP
0	0.349143	0.986	0.843	0	SRGN	MEP
0	0.348845	0.727	0.371	0	NIPSNAP3A	MEP
0	0.348773	0.994	0.957	0	SLC25A3	MEP
0	0.348569	0.833	0.55	0	VDAC3	MEP
0	0.348321	0.48	0.196	0	PLXDC2	MEP
0	0.348184	0.369	0.029	0	ITGA2B	MEP
0	0.346267	0.959	0.801	0	LAMTOR1	MEP
0	0.346086	0.733	0.43	0	HBS1L	MEP
0	0.345898	0.772	0.469	0	PRDX3	MEP
0	0.345852	0.927	0.698	0	SPCS1	MEP
0	0.345688	0.581	0.197	0	INO80C	MEP
0	0.345579	0.774	0.477	0	DECR1	MEP
0	0.344952	0.782	0.56	0	MPST	MEP
0	0.344915	0.933	0.738	0	SEC11A	MEP
0	0.34438	0.753	0.426	0	COPS3	MEP
0	0.343282	0.46	0.113	0	SMIM1	MEP
0	0.343083	0.665	0.43	0	MCM7	MEP
0	0.34298	0.541	0.198	0	LXN	MEP
0	0.342676	0.454	0.157	0	CKB	MEP
0	0.342014	0.924	0.723	0	GNAQ	MEP
0	0.341084	0.856	0.599	0	PPP1CC	MEP
0	0.340283	0.976	0.887	0	NDUFS5	MEP
0	0.339968	0.931	0.74	0	ATP5F1	MEP
0	0.33978	0.978	0.892	0	SH3BGRL	MEP
0	0.339459	0.373	0.158	0	CENPF	MEP
0	0.338992	0.771	0.489	0	EIF4EBP1	MEP
0	0.338498	0.944	0.77	0	PDIA3	MEP
0	0.337939	0.981	0.9	0	ATP5G3	MEP
0	0.337398	0.686	0.409	0	MAP7	MEP
0	0.337329	0.887	0.657	0	LYPLA1	MEP
0	0.336868	0.634	0.255	0	NT5M	MEP
0	0.33644	0.987	0.907	0	YWHAE	MEP
0	0.336427	0.758	0.453	0	GCSH	MEP
0	0.336214	0.414	0.083	0	PPP1R14A	MEP
0	0.336109	0.731	0.404	0	ITGAE	MEP
0	0.335956	1	0.997	0	HNRNPA1	MEP
0	0.335728	0.838	0.6	0	NOP56	MEP
0	0.335236	0.946	0.786	0	SERPINB6	MEP
0	0.334577	0.944	0.826	0	MIF	MEP
0	0.334488	0.848	0.585	0	TOP1	MEP
0	0.334477	0.694	0.338	0	CCDC28B	MEP
0	0.334318	0.366	0.024	0	DLC1	MEP
0	0.334067	0.744	0.429	0	MRPL3	MEP
0	0.333814	1	0.999	0	MT-CO2	MEP
0	0.333749	0.807	0.523	0	MRPL4	MEP
0	0.33309	0.823	0.593	0	RIF1	MEP
0	0.332973	0.716	0.476	0	SLA	MEP
0	0.332857	0.988	0.92	0	ALDOA	MEP
0	0.331258	0.886	0.654	0	RPS27L	MEP
0	0.330876	0.814	0.532	0	POLR2F	MEP
0	0.330478	0.928	0.75	0	MDH2	MEP
0	0.329718	0.96	0.823	0	GNG5	MEP
0	0.329113	0.946	0.798	0	MAZ	MEP
0	0.328598	1	1	0	MT-CO3	MEP
0	0.328242	0.993	0.952	0	TXN	MEP
0	0.327334	0.735	0.43	0	TOMM40	MEP
0	0.326598	0.679	0.37	0	PHF6	MEP
0	0.325533	0.647	0.284	0	NUTM2A-AS1	MEP
0	0.325489	0.834	0.551	0	PSMB5	MEP
0	0.325135	0.931	0.754	0	SNRPD3	MEP
0	0.324253	0.814	0.515	0	CAPZA2	MEP
0	0.324176	0.939	0.774	0	PSMA4	MEP
0	0.322867	0.909	0.704	0	RBX1	MEP
0	0.322632	0.834	0.575	0	AHCYL1	MEP
0	0.322329	0.983	0.91	0	SUB1	MEP
0	0.322114	0.337	0.046	0	PVT1	MEP
0	0.32183	0.731	0.429	0	GNL3	MEP
0	0.32095	0.932	0.759	0	TIMM13	MEP
0	0.320869	0.81	0.53	0	AHCY	MEP
0	0.320802	0.712	0.4	0	HN1	MEP
0	0.320749	0.866	0.599	0	GNB2	MEP
0	0.320599	0.715	0.371	0	MRPL14	MEP
0	0.320271	0.632	0.374	0	MCM3	MEP
0	0.320248	0.819	0.551	0	GLRX5	MEP
0	0.319532	0.994	0.97	0	HNRNPC	MEP
0	0.319199	0.888	0.677	0	MYB	MEP
0	0.318848	0.428	0.074	0	GMPR	MEP
0	0.318717	0.824	0.568	0	CACYBP	MEP
0	0.317763	0.828	0.549	0	MRPS15	MEP
0	0.317733	0.987	0.924	0	SLC25A5	MEP
0	0.317439	0.345	0.034	0	TRIB2	MEP
0	0.317392	0.716	0.387	0	NDUFA8	MEP
0	0.317392	0.951	0.795	0	CCT3	MEP
0	0.317242	0.885	0.649	0	NDUFB9	MEP
0	0.31715	0.889	0.663	0	STOML2	MEP
0	0.316428	0.711	0.391	0	HACD1	MEP
0	0.31615	0.952	0.796	0	MYL12A	MEP
0	0.315892	0.877	0.659	0	HSPA9	MEP
0	0.31564	0.751	0.455	0	TUBA1C	MEP
0	0.315055	0.861	0.612	0	EIF3J	MEP
0	0.312606	0.787	0.475	0	ATP6V0A2	MEP
0	0.312602	0.851	0.592	0	PAFAH1B3	MEP
0	0.312457	1	0.997	0	FTH1	MEP
0	0.312007	0.746	0.449	0	NIFK	MEP
0	0.311627	0.981	0.908	0	TOMM20	MEP
0	0.311369	0.79	0.523	0	FADS1	MEP
0	0.308162	0.68	0.337	0	PDCD10	MEP
0	0.307379	0.377	0.031	0	EPOR	MEP
0	0.307299	0.74	0.457	0	NCF4	MEP
0	0.307122	0.737	0.426	0	PCMT1	MEP
0	0.30671	0.948	0.808	0	DUT	MEP
0	0.303988	0.547	0.231	0	SLC39A4	MEP
0	0.303892	0.775	0.47	0	RAD23B	MEP
0	0.30386	0.919	0.724	0	NDUFC2	MEP
0	0.303457	0.908	0.703	0	TXNL1	MEP
0	0.303217	0.733	0.417	0	DDX1	MEP
0	0.301815	0.862	0.616	0	PTBP1	MEP
0	0.301518	0.692	0.368	0	COTL1	MEP
0	0.301459	0.899	0.683	0	MRPL51	MEP
0	0.301122	0.816	0.54	0	FERMT3	MEP
0	0.300783	0.538	0.189	0	NLK	MEP
0	0.300316	0.975	0.885	0	SNRPE	MEP
0	0.299705	0.739	0.441	0	ATIC	MEP
0	0.299268	0.789	0.508	0	TIMM8B	MEP
0	0.298963	0.613	0.267	0	SNRNP40	MEP
0	0.298777	0.809	0.529	0	NDUFS3	MEP
0	0.298609	0.815	0.572	0	ALYREF	MEP
0	0.298289	0.532	0.194	0	LPCAT3	MEP
0	0.297903	0.757	0.442	0	PARVB	MEP
0	0.297423	0.81	0.536	0	SMS	MEP
0	0.295506	0.977	0.878	0	NDUFB11	MEP
0	0.295157	0.594	0.26	0	NFIA	MEP
0	0.294753	0.911	0.707	0	PSMD8	MEP
0	0.294753	0.964	0.861	0	PTGES3	MEP
0	0.294525	0.95	0.806	0	TRMT112	MEP
0	0.294235	0.968	0.849	0	IMPDH2	MEP
0	0.294179	0.88	0.666	0	PSMD7	MEP
0	0.294167	0.978	0.901	0	COX5B	MEP
0	0.293051	0.968	0.856	0	COX5A	MEP
0	0.292653	0.586	0.248	0	CMAS	MEP
0	0.292524	0.805	0.518	0	NDUFS7	MEP
0	0.292337	0.932	0.767	0	UQCR10	MEP
0	0.2923	0.692	0.384	0	TXNDC17	MEP
0	0.29225	0.962	0.85	0	PCBP1	MEP
0	0.29216	0.494	0.171	0	KIFAP3	MEP
0	0.292107	0.759	0.468	0	EMID1	MEP
0	0.292086	0.953	0.832	0	VAPA	MEP
0	0.292045	0.796	0.522	0	CDC5L	MEP
0	0.291968	0.658	0.352	0	GPATCH4	MEP
0	0.291865	0.619	0.278	0	FLNA	MEP
0	0.291659	0.372	0.048	0	DNAJC6	MEP
0	0.291332	0.636	0.358	0	SOS1	MEP
0	0.290939	0.645	0.326	0	FES	MEP
0	0.290931	0.656	0.331	0	MRPL13	MEP
0	0.290332	0.523	0.253	0	PHTF1	MEP
0	0.289513	0.92	0.736	0	CLTA	MEP
0	0.289228	0.5	0.169	0	PCCB	MEP
0	0.288385	0.359	0.034	0	C2orf88	MEP
0	0.288164	0.784	0.491	0	ELOVL5	MEP
0	0.288012	0.769	0.5	0	MINOS1	MEP
0	0.287797	0.657	0.336	0	MRPS23	MEP
0	0.287703	0.945	0.794	0	SSBP1	MEP
0	0.287542	0.768	0.49	0	PSMA3	MEP
0	0.287482	0.803	0.541	0	SSRP1	MEP
0	0.287067	0.655	0.355	0	ISOC2	MEP
0	0.286926	0.979	0.898	0	CNBP	MEP
0	0.286484	0.542	0.204	0	FXN	MEP
0	0.285545	0.837	0.587	0	GTF3C6	MEP
0	0.285337	0.959	0.823	0	SNU13	MEP
0	0.284996	0.711	0.427	0	DDX39A	MEP
0	0.284988	0.761	0.473	0	GTPBP4	MEP
0	0.284461	0.706	0.396	0	GLRX3	MEP
0	0.283949	0.997	0.977	0	UQCRH	MEP
0	0.283934	0.869	0.684	0	PRKDC	MEP
0	0.283879	0.598	0.259	0	SARS	MEP
0	0.283539	0.287	0.017	0	MYL4	MEP
0	0.283154	0.238	0.039	0	HDC	MEP
0	0.282538	0.83	0.565	0	POLR2E	MEP
0	0.282229	0.686	0.398	0	EXOSC8	MEP
0	0.281842	0.775	0.509	0	WDR43	MEP
0	0.281732	0.657	0.382	0	NOLC1	MEP
0	0.281596	0.914	0.734	0	TCP1	MEP
0	0.281536	0.793	0.514	0	RAB8A	MEP
0	0.280374	0.811	0.546	0	GGCT	MEP
0	0.280267	0.879	0.682	0	PHB	MEP
0	0.280129	0.997	0.983	0	ANP32B	MEP
0	0.280023	0.794	0.531	0	LRPPRC	MEP
0	0.279888	0.964	0.853	0	CBX3	MEP
0	0.278682	0.891	0.699	0	SYNCRIP	MEP
0	0.277275	0.877	0.665	0	MRPL20	MEP
0	0.277162	0.487	0.235	0	NPW	MEP
0	0.276973	0.415	0.116	0	CPVL	MEP
0	0.276941	0.681	0.373	0	PRPF19	MEP
0	0.276941	0.834	0.6	0	SERINC3	MEP
0	0.276888	0.86	0.625	0	ARL2	MEP
0	0.27688	0.872	0.709	0	TMEM14B	MEP
0	0.276427	0.718	0.423	0	NOL8	MEP
0	0.276122	0.624	0.318	0	EIF2S1	MEP
0	0.27607	0.895	0.682	0	TOMM22	MEP
0	0.275445	0.722	0.425	0	GMPS	MEP
0	0.274979	0.946	0.807	0	CLNS1A	MEP
0	0.274534	0.979	0.9	0	COX7A2	MEP
0	0.274101	0.66	0.339	0	BLVRA	MEP
0	0.273964	0.444	0.147	0	CENPV	MEP
0	0.272912	0.461	0.13	0	STON2	MEP
0	0.272444	0.885	0.668	0	PSMB6	MEP
0	0.272343	0.742	0.459	0	RUVBL2	MEP
0	0.271636	0.461	0.213	0	UNG	MEP
0	0.271174	0.725	0.441	0	UROS	MEP
0	0.270931	0.906	0.702	0	UBE2L3	MEP
0	0.270846	0.967	0.847	0	PHB2	MEP
0	0.270451	0.792	0.553	0	C19orf48	MEP
0	0.26979	0.467	0.187	0	CENPU	MEP
0	0.269681	0.659	0.342	0	RSU1	MEP
0	0.269381	0.999	0.995	0	HSP90AA1	MEP
0	0.268597	0.65	0.337	0	PDHB	MEP
0	0.268442	0.339	0.049	0	P2RX5	MEP
0	0.268204	0.756	0.481	0	SF3A3	MEP
0	0.268092	0.533	0.256	0	CASP3	MEP
0	0.267583	0.864	0.641	0	EIF3B	MEP
0	0.267538	0.64	0.37	0	HSPH1	MEP
0	0.267077	0.927	0.774	0	NHP2	MEP
0	0.266371	0.639	0.328	0	PPP3R1	MEP
0	0.26553	0.706	0.409	0	MRPL47	MEP
0	0.265129	0.879	0.686	0	RAP1B	MEP
0	0.264689	0.527	0.209	0	AIMP2	MEP
0	0.264286	0.642	0.34	0	MTCH2	MEP
0	0.263894	0.975	0.882	0	EIF3M	MEP
0	0.263696	0.551	0.241	0	DAAM1	MEP
0	0.263374	0.727	0.458	0	ANP32E	MEP
0	0.263133	0.772	0.495	0	ETS2	MEP
0	0.263028	0.951	0.809	0	SF3B6	MEP
0	0.261271	0.994	0.957	0	OAZ1	MEP
0	0.261151	0.739	0.453	0	PITHD1	MEP
0	0.26099	0.666	0.367	0	MRPS35	MEP
0	0.260762	0.516	0.225	0	NT5DC2	MEP
0	0.260446	0.654	0.338	0	CHP1	MEP
0	0.260429	0.952	0.823	0	XRCC5	MEP
0	0.260331	0.622	0.311	0	FARSA	MEP
0	0.260005	0.713	0.407	0	CERS2	MEP
0	0.259648	0.255	0.012	0	CRYM	MEP
0	0.259242	0.748	0.495	0	ISYNA1	MEP
0	0.258828	0.662	0.346	0	ARMC8	MEP
0	0.258799	0.811	0.546	0	C1orf43	MEP
0	0.258767	0.785	0.531	0	MLEC	MEP
0	0.258763	0.945	0.811	0	DDX21	MEP
0	0.258131	0.594	0.296	0	ZDHHC2	MEP
0	0.257818	0.838	0.61	0	PDCD5	MEP
0	0.256822	0.718	0.438	0	PSMD1	MEP
0	0.256737	0.993	0.976	0	PNN	MEP
0	0.256299	0.592	0.293	0	IMP3	MEP
0	0.256241	0.652	0.341	0	TADA3	MEP
0	0.256138	0.634	0.327	0	PSMD14	MEP
0	0.255889	0.958	0.827	0	VDAC2	MEP
0	0.255634	0.601	0.326	0	HACD3	MEP
0	0.255612	0.523	0.206	0	HIGD1A	MEP
0	0.255338	0.846	0.608	0	EIF6	MEP
0	0.255185	0.936	0.835	0	NASP	MEP
0	0.25498	0.239	0.018	0	CSF1	MEP
0	0.25457	0.805	0.556	0	DHX9	MEP
0	0.25417	0.744	0.469	0	IARS	MEP
0	0.25376	0.634	0.327	0	ESYT1	MEP
0	0.25339	0.595	0.372	0	MCM5	MEP
0	0.253056	0.523	0.222	0	CCDC112	MEP
0	0.252917	0.478	0.217	0	CDT1	MEP
0	0.252594	0.399	0.096	0	ZNF385A	MEP
0	0.252321	0.468	0.163	0	HMBS	MEP
0	0.251896	0.903	0.736	0	PRELID1	MEP
0	0.251517	0.738	0.46	0	COA4	MEP
0	0.251427	0.555	0.236	0	ASH2L	MEP
0	0.250872	0.478	0.186	0	TTLL12	MEP
0	0.250619	0.626	0.34	0	CMSS1	MEP
0	0.250357	0.66	0.365	0	EEF1E1	MEP
0	0.250306	0.943	0.815	0	YWHAQ	MEP
0	0.250205	0.976	0.909	0	NUCKS1	MEP
0	-0.25042	1	0.999	0	RPL39	MEP
0	-0.252775	0.989	0.966	0	TKT	MEP
0	-0.25599	0.132	0.285	0	CBL	MEP
0	-0.256973	0.069	0.213	0	RP11-598F7.3	MEP
0	-0.257289	0.154	0.29	0	OPTN	MEP
0	-0.257472	0.154	0.279	0	NLRP1	MEP
0	-0.257825	0.177	0.29	0	NUDT8	MEP
0	-0.258794	0.147	0.273	0	CHRM3	MEP
0	-0.259001	0.077	0.231	0	LGALS3BP	MEP
0	-0.259373	0.024	0.169	0	SETBP1	MEP
0	-0.260775	0.489	0.553	0	PSMB9	MEP
0	-0.261762	0.11	0.256	0	BAHCC1	MEP
0	-0.263034	0.085	0.234	0	COL24A1	MEP
0	-0.263864	0.209	0.323	0	PLXND1	MEP
0	-0.264338	0.962	0.932	0	FXYD5	MEP
0	-0.264842	0.064	0.216	0	SH3BP5	MEP
0	-0.26501	0.829	0.78	0	AKR1A1	MEP
0	-0.267647	0.032	0.21	0	SH3TC1	MEP
0	-0.268642	0.165	0.309	0	MCTP1	MEP
0	-0.268767	0.116	0.268	0	ARAP2	MEP
0	-0.268993	0.082	0.245	0	RP11-251M1.1	MEP
0	-0.273419	0.225	0.335	0	AKNA	MEP
0	-0.276422	0.227	0.344	0	GIMAP2	MEP
0	-0.276482	0.174	0.32	0	PRKCH	MEP
0	-0.277444	0.15	0.289	0	PIK3IP1	MEP
0	-0.277696	0.16	0.301	0	TRPS1	MEP
0	-0.281002	0.294	0.414	0	TFEC	MEP
0	-0.281555	0.266	0.379	0	SUN2	MEP
0	-0.282048	0.062	0.246	0	ISG20	MEP
0	-0.282925	0.118	0.294	0	PYGL	MEP
0	-0.283273	0.085	0.239	0	ITGAL	MEP
0	-0.283521	0.754	0.734	0	FNIP1	MEP
0	-0.284392	0.065	0.181	0	IFI44L	MEP
0	-0.285426	0.04	0.238	0	RHPN1	MEP
0	-0.286463	0.06	0.244	0	CRIM1	MEP
0	-0.286736	0.333	0.428	0	KCNAB2	MEP
0	-0.286992	0.18	0.312	0	C5orf56	MEP
0	-0.287032	0.042	0.214	0	S100Z	MEP
0	-0.287239	0.899	0.866	0	ARID4B	MEP
0	-0.287665	0.103	0.263	0	PTGER4	MEP
0	-0.288605	0.022	0.203	0	IGHD	MEP
0	-0.289138	0.435	0.515	0	ORAI3	MEP
0	-0.290569	0.996	0.99	0	ZFAS1	MEP
0	-0.290642	0.953	0.921	0	PLAC8	MEP
0	-0.291267	0.605	0.631	0	APPL1	MEP
0	-0.294033	0.096	0.281	0	CECR1	MEP
0	-0.294861	0.035	0.191	0	COBLL1	MEP
0	-0.296626	0.248	0.375	0	FLNB	MEP
0	-0.2972	0.294	0.395	0	INPP4B	MEP
0	-0.298772	0.148	0.31	0	ARHGAP25	MEP
0	-0.299221	0.481	0.538	0	BCR	MEP
0	-0.300796	0.772	0.753	0	VAMP2	MEP
0	-0.302571	0.618	0.643	0	YPEL3	MEP
0	-0.302751	0.413	0.501	0	WAS	MEP
0	-0.30405	0.385	0.462	0	ANKRD13D	MEP
0	-0.305239	0.916	0.893	0	N4BP2L2	MEP
0	-0.306401	0.977	0.962	0	CIRBP	MEP
0	-0.306697	0.979	0.966	0	SF1	MEP
0	-0.306738	0.154	0.338	0	TIMP2	MEP
0	-0.307242	0.254	0.391	0	CLDN15	MEP
0	-0.308005	0.986	0.969	0	H2AFY	MEP
0	-0.308667	0.751	0.731	0	FGFR1OP2	MEP
0	-0.308778	0.82	0.788	0	MTF2	MEP
0	-0.309102	0.157	0.319	0	GSN	MEP
0	-0.309373	0.968	0.955	0	CD37	MEP
0	-0.311854	0.256	0.397	0	SPTAN1	MEP
0	-0.311988	0.507	0.553	0	APBB1IP	MEP
0	-0.31207	0.545	0.607	0	ANXA6	MEP
0	-0.313429	0.387	0.472	0	MAP4K2	MEP
0	-0.314681	0.267	0.403	0	PPM1F	MEP
0	-0.314872	0.019	0.182	0	SLC2A5	MEP
0	-0.314955	0.989	0.984	0	SRSF5	MEP
0	-0.31624	0.788	0.77	0	JMJD1C	MEP
0	-0.316655	0.174	0.308	0	HLA-DMB	MEP
0	-0.318723	0.188	0.346	0	TCTEX1D1	MEP
0	-0.32013	0.851	0.804	0	RUNX1	MEP
0	-0.320748	0.237	0.357	0	NFKBID	MEP
0	-0.3221	0.84	0.834	0	RABAC1	MEP
0	-0.322206	0.808	0.772	0	STT3B	MEP
0	-0.322969	0.874	0.839	0	ARL6IP5	MEP
0	-0.323072	0.729	0.724	0	CD53	MEP
0	-0.323671	0.84	0.816	0	CLK1	MEP
0	-0.324907	0.904	0.871	0	WASF2	MEP
0	-0.325193	0.986	0.983	0	AIF1	MEP
0	-0.326141	0.721	0.714	0	OGT	MEP
0	-0.328031	0.715	0.711	0	ITM2A	MEP
0	-0.329096	0.437	0.511	0	ADGRG1	MEP
0	-0.329108	0.422	0.519	0	PTK2B	MEP
0	-0.329911	0.28	0.409	0	ZEB1	MEP
0	-0.331758	0.981	0.963	0	COMMD6	MEP
0	-0.333055	0.223	0.38	0	SNX10	MEP
0	-0.333677	0.776	0.767	0	PSMA3-AS1	MEP
0	-0.336136	0.882	0.856	0	DDX3X	MEP
0	-0.337408	0.469	0.527	0	SYK	MEP
0	-0.337531	0.958	0.943	0	SNHG7	MEP
0	-0.339718	0.189	0.355	0	STARD9	MEP
0	-0.341903	0.472	0.558	0	SYTL1	MEP
0	-0.342942	0.853	0.837	0	IGF2BP2	MEP
0	-0.34496	0.474	0.537	0	PARP14	MEP
0	-0.346304	0.286	0.414	0	C10orf54	MEP
0	-0.347514	0.227	0.365	0	CYTIP	MEP
0	-0.353285	0.874	0.848	0	ETV6	MEP
0	-0.354165	0.293	0.431	0	AFF3	MEP
0	-0.355328	0.363	0.487	0	PECAM1	MEP
0	-0.355549	0.389	0.489	0	LPP	MEP
0	-0.355551	0.537	0.593	0	FAM65B	MEP
0	-0.355591	0.756	0.749	0	MIS18BP1	MEP
0	-0.357075	0.326	0.479	0	CAPG	MEP
0	-0.359534	0.569	0.657	0	SYNGR1	MEP
0	-0.359555	0.62	0.667	0	CASP4	MEP
0	-0.35987	0.508	0.558	0	LPIN1	MEP
0	-0.360252	0.749	0.753	0	ACAP1	MEP
0	-0.360335	0.496	0.556	0	ODF2L	MEP
0	-0.360617	0.341	0.483	0	LITAF	MEP
0	-0.36096	0.346	0.46	0	FRMD4B	MEP
0	-0.361651	0.977	0.965	0	ARGLU1	MEP
0	-0.362181	0.222	0.388	0	CYTH1	MEP
0	-0.36236	0.933	0.917	0	MACF1	MEP
0	-0.363083	0.258	0.381	0	POU2F2	MEP
0	-0.363664	0.189	0.373	0	NOTCH1	MEP
0	-0.364803	0.32	0.435	0	SASH3	MEP
0	-0.365225	0.091	0.336	0	RGL4	MEP
0	-0.3694	0.456	0.57	0	JAK3	MEP
0	-0.370888	0.732	0.736	0	BAZ2A	MEP
0	-0.370973	0.277	0.449	0	PAWR	MEP
0	-0.371604	0.162	0.361	0	DRAM1	MEP
0	-0.372476	0.996	0.993	0	H3F3B	MEP
0	-0.372511	0.456	0.549	0	CARD19	MEP
0	-0.375875	0.518	0.568	0	NCOA7	MEP
0	-0.378015	0.454	0.515	0	ADA	MEP
0	-0.380768	0.586	0.641	0	CYLD	MEP
0	-0.38245	0.44	0.564	0	ZYX	MEP
0	-0.383756	0.311	0.454	0	DST	MEP
0	-0.384798	0.184	0.385	0	RAMP1	MEP
0	-0.385113	0.953	0.934	0	MBNL1	MEP
0	-0.385701	0.395	0.509	0	AHNAK	MEP
0	-0.385763	0.161	0.378	0	MDFIC	MEP
0	-0.388732	0.707	0.738	0	NPC2	MEP
0	-0.389706	0.968	0.944	0	PSME1	MEP
0	-0.390533	0.516	0.571	0	PPP1R10	MEP
0	-0.390571	0.089	0.322	0	TNFSF13B	MEP
0	-0.39166	0.726	0.731	0	NFKBIZ	MEP
0	-0.394928	0.164	0.333	0	FOSL2	MEP
0	-0.39707	0.879	0.871	0	TNRC6B	MEP
0	-0.398386	0.988	0.97	0	GSTP1	MEP
0	-0.400226	0.069	0.29	0	NKG7	MEP
0	-0.40036	0.561	0.626	0	UBE2J1	MEP
0	-0.40242	0.291	0.445	0	RAB32	MEP
0	-0.402484	0.023	0.259	0	JAML	MEP
0	-0.405553	0.392	0.507	0	XAF1	MEP
0	-0.407163	0.992	0.988	0	UBC	MEP
0	-0.407237	0.85	0.813	0	HSPB1	MEP
0	-0.40847	0.7	0.726	0	MPG	MEP
0	-0.408593	0.45	0.555	0	SLC38A1	MEP
0	-0.41184	0.865	0.869	0	TUBA1A	MEP
0	-0.412775	0.156	0.394	0	TRIM22	MEP
0	-0.414648	0.136	0.379	0	SBF2	MEP
0	-0.417714	0.546	0.602	0	SATB1	MEP
0	-0.427098	0.706	0.754	0	AKAP13	MEP
0	-0.428578	0.309	0.474	0	ANKRD44	MEP
0	-0.437695	0.836	0.851	0	FNBP1	MEP
0	-0.439494	0.677	0.722	0	RERE	MEP
0	-0.440564	0.934	0.918	0	NUCB2	MEP
0	-0.440722	0.245	0.445	0	ADAM28	MEP
0	-0.443094	0.558	0.603	0	SFXN1	MEP
0	-0.444636	0.976	0.969	0	SH3BGRL3	MEP
0	-0.448312	0.978	0.967	0	GMFG	MEP
0	-0.448506	0.176	0.418	0	TCF7L2	MEP
0	-0.448839	0.743	0.802	0	IFI16	MEP
0	-0.449477	0.216	0.452	0	EVI2B	MEP
0	-0.45455	0.056	0.313	0	CYTH4	MEP
0	-0.454693	0.405	0.572	0	APP	MEP
0	-0.455111	0.824	0.83	0	GABPB1-AS1	MEP
0	-0.455309	0.169	0.351	0	ATF3	MEP
0	-0.456068	0.573	0.672	0	CLEC2B	MEP
0	-0.456344	0.069	0.291	0	HLF	MEP
0	-0.459424	0.402	0.574	0	LAIR1	MEP
0	-0.463025	0.958	0.925	0	PRDX1	MEP
0	-0.464204	0.288	0.52	0	RARRES3	MEP
0	-0.464497	0.24	0.439	0	PTPRE	MEP
0	-0.467406	0.915	0.907	0	RSRP1	MEP
0	-0.468019	0.074	0.252	0	KLF2	MEP
0	-0.469703	0.523	0.604	0	PDE7A	MEP
0	-0.470907	0.085	0.387	0	FLT3	MEP
0	-0.47345	0.054	0.326	0	AJ006998.2	MEP
0	-0.475416	0.76	0.798	0	ERGIC1	MEP
0	-0.477814	0.442	0.581	0	TLE4	MEP
0	-0.477884	0.379	0.566	0	FAM101B	MEP
0	-0.479299	1	1	0	MALAT1	MEP
0	-0.479413	0.672	0.726	0	TARBP1	MEP
0	-0.479593	0.993	0.985	0	ENO1	MEP
0	-0.480904	0.634	0.716	0	MSRB3	MEP
0	-0.481428	0.049	0.316	0	TNFAIP2	MEP
0	-0.481995	0.684	0.714	0	YPEL5	MEP
0	-0.483075	0.91	0.921	0	CYBA	MEP
0	-0.483272	0.475	0.616	0	UTRN	MEP
0	-0.487315	0.948	0.939	0	ITM2B	MEP
0	-0.491954	0.571	0.673	0	C1orf228	MEP
0	-0.493776	0.113	0.365	0	ADGRG6	MEP
0	-0.493945	0.274	0.497	0	SMIM3	MEP
0	-0.494307	0.874	0.868	0	HLA-DRB1	MEP
0	-0.497308	0.498	0.612	0	MAN1A1	MEP
0	-0.498259	0.975	0.972	0	2024-09-06	MEP
0	-0.500083	0.353	0.531	0	PBXIP1	MEP
0	-0.501106	0.701	0.782	0	TPM4	MEP
0	-0.501861	0.974	0.971	0	DDX17	MEP
0	-0.509252	0.416	0.581	0	RNF213	MEP
0	-0.513399	0.275	0.547	0	PLEKHO1	MEP
0	-0.517349	0.74	0.757	0	TCF4	MEP
0	-0.522294	0.989	0.987	0	PNISR	MEP
0	-0.523239	0.6	0.696	0	RNASET2	MEP
0	-0.524046	0.095	0.424	0	GBP2	MEP
0	-0.525622	0.415	0.591	0	GUCY1A3	MEP
0	-0.526821	0.837	0.849	0	HLA-DPB1	MEP
0	-0.530325	0.944	0.949	0	HLA-DRA	MEP
0	-0.531287	0.537	0.695	0	JUP	MEP
0	-0.53221	0.758	0.793	0	BCL11A	MEP
0	-0.53241	0.424	0.607	0	LAT2	MEP
0	-0.5342	0.878	0.884	0	IQGAP2	MEP
0	-0.536396	0.962	0.958	0	CCNL1	MEP
0	-0.541306	0.669	0.729	0	PRKCB	MEP
0	-0.548424	0.696	0.776	0	INPP5D	MEP
0	-0.54898	0.912	0.92	0	TAOK3	MEP
0	-0.55018	0.803	0.846	0	TAPBP	MEP
0	-0.556585	0.776	0.788	0	IER2	MEP
0	-0.561557	0.416	0.584	0	CRHBP	MEP
0	-0.561937	0.295	0.536	0	RNF125	MEP
0	-0.563019	0.345	0.558	0	BTG2	MEP
0	-0.567215	0.605	0.725	0	CORO1A	MEP
0	-0.56741	0.063	0.41	0	PRAM1	MEP
0	-0.571572	0.117	0.454	0	RBPMS	MEP
0	-0.57263	0.962	0.971	0	PNRC1	MEP
0	-0.572794	0.243	0.441	0	CEBPB	MEP
0	-0.572992	0.627	0.692	0	CD69	MEP
0	-0.574711	0.177	0.51	0	BIN1	MEP
0	-0.576457	0.373	0.527	0	HLA-DQB1	MEP
0	-0.578111	0.942	0.947	0	HLA-C	MEP
0	-0.579744	0.088	0.39	0	PDE4B	MEP
0	-0.583916	0.834	0.849	0	HLA-DPA1	MEP
0	-0.585235	0.435	0.624	0	IDS	MEP
0	-0.58847	0.34	0.601	0	VAMP5	MEP
0	-0.589345	0.438	0.612	0	ANGPT1	MEP
0	-0.595483	0.49	0.671	0	CALCOCO2	MEP
0	-0.595712	0.778	0.816	0	TXNIP	MEP
0	-0.596782	0.95	0.96	0	HLA-E	MEP
0	-0.598771	0.434	0.605	0	KLF10	MEP
0	-0.60327	0.66	0.809	0	MBOAT7	MEP
0	-0.611286	0.654	0.73	0	EVL	MEP
0	-0.615693	0.543	0.703	0	SSBP2	MEP
0	-0.618114	0.345	0.61	0	TRBC2	MEP
0	-0.618297	0.863	0.898	0	ICAM3	MEP
0	-0.618564	0.179	0.479	0	ATP8B4	MEP
0	-0.625177	0.245	0.424	0	MAP3K8	MEP
0	-0.63616	0.138	0.365	0	ID2	MEP
0	-0.636653	0.937	0.943	0	LRRFIP1	MEP
0	-0.636949	0.045	0.423	0	SPNS3	MEP
0	-0.639404	0.889	0.912	0	NFKBIA	MEP
0	-0.643217	0.828	0.869	0	BTG1	MEP
0	-0.650585	0.993	0.991	0	NAP1L1	MEP
0	-0.65062	0.124	0.486	0	NPDC1	MEP
0	-0.654537	0.983	0.985	0	HLA-B	MEP
0	-0.657475	0.678	0.823	0	BST2	MEP
0	-0.661862	0.764	0.837	0	NPR3	MEP
0	-0.661941	0.971	0.978	0	HLA-A	MEP
0	-0.671796	1	1	0	TPT1	MEP
0	-0.674649	0.967	0.975	0	MSI2	MEP
0	-0.676747	0.22	0.577	0	PLCB1	MEP
0	-0.678272	0.472	0.665	0	PMAIP1	MEP
0	-0.67926	0.796	0.885	0	PTPRC	MEP
0	-0.684644	0.317	0.499	0	GADD45B	MEP
0	-0.689001	0.124	0.375	0	CXCR4	MEP
0	-0.695552	0.6	0.749	0	LSP1	MEP
0	-0.69944	0.699	0.784	0	LST1	MEP
0	-0.7015	0.463	0.698	0	FAM26F	MEP
0	-0.704713	0.265	0.616	0	PROM1	MEP
0	-0.70989	0.369	0.641	0	TFPI	MEP
0	-0.7194	0.556	0.712	0	IRF1	MEP
0	-0.720547	0.997	0.996	0	JUND	MEP
0	-0.723425	0.269	0.582	0	MDK	MEP
0	-0.73222	0.578	0.663	0	RP11-386I14.4	MEP
0	-0.73362	0.408	0.687	0	GBP4	MEP
0	-0.739026	0.019	0.206	0	PRSS2	MEP
0	-0.752187	0.045	0.397	0	IGHM	MEP
0	-0.784966	0.751	0.769	0	FOS	MEP
0	-0.788209	0.636	0.808	0	SMIM24	MEP
0	-0.788905	0.03	0.218	0	ACY3	MEP
0	-0.801817	0.406	0.646	0	HCST	MEP
0	-0.802905	0.569	0.79	0	SPTBN1	MEP
0	-0.803022	0.587	0.674	0	FOSB	MEP
0	-0.809256	0.707	0.87	0	EGFL7	MEP
0	-0.809664	0.999	0.999	0	B2M	MEP
0	-0.816476	0.868	0.847	0	JUN	MEP
0	-0.821714	0.379	0.69	0	IFITM3	MEP
0	-0.852078	0.438	0.737	0	RCSD1	MEP
0	-0.85251	0.906	0.963	0	NEAT1	MEP
0	-0.864414	0.421	0.515	0	IGLL1	MEP
0	-0.867427	0.134	0.572	0	GLIPR1	MEP
0	-0.885289	0.633	0.802	0	PIK3R1	MEP
0	-0.908935	0.719	0.867	0	CD44	MEP
0	-0.931158	0.658	0.77	0	DUSP1	MEP
0	-0.936766	0.837	0.92	0	ANKRD28	MEP
0	-0.939541	0.157	0.631	0	CSF3R	MEP
0	-0.969789	0.629	0.845	0	ITM2C	MEP
0	-0.981047	0.537	0.735	0	TSC22D3	MEP
0	-1.03092	0.422	0.784	0	SORL1	MEP
0	-1.03264	0.188	0.666	0	CD48	MEP
0	-1.03975	0.997	0.998	0	TMSB4X	MEP
0	-1.06563	0.334	0.736	0	GNG11	MEP
0	-1.07367	0.967	0.981	0	CD74	MEP
0	-1.09239	0.485	0.757	0	KLF6	MEP
0	-1.09719	0.875	0.944	0	NRIP1	MEP
0	-1.11916	0.357	0.777	0	BAALC	MEP
0	-1.15225	0.554	0.848	0	CD34	MEP
0	-1.25726	0.858	0.964	0	ZFP36L2	MEP
0	-1.34864	0.114	0.443	0	LTB	MEP
0	-1.38691	0.161	0.73	0	MZB1	MEP
0	-1.45794	0.823	0.933	0	CD99	MEP
0	-1.4779	0.427	0.862	0	SELL	MEP
0	-1.49053	0.099	0.487	0	AVP	MEP
0	-1.53434	0.483	0.881	0	CD52	MEP
0	-1.5381	0.623	0.812	0	KIAA0125	MEP
0	-1.62812	0.139	0.802	0	HOPX	MEP
0	-1.87439	0.369	0.633	0	AREG	MEP
0	-2.14578	0.214	0.85	0	C1QTNF4	MEP
0	-2.23116	0.341	0.939	0	SPINK2	MEP
1.05157e-307	-0.253579	0.794	0.754	2.38737e-303	RNF7	MEP
7.10454e-305	-0.281905	0.258	0.359	1.61294e-300	ERAP2	MEP
1.07953e-303	-0.28676	0.633	0.669	2.45086e-299	PKM	MEP
1.25358e-303	-0.316383	0.424	0.495	2.846e-299	UBE2H	MEP
1.95048e-301	-0.303128	0.504	0.553	4.42818e-297	ERG	MEP
9.13353e-300	-0.30596	0.894	0.861	2.07359e-295	WSB1	MEP
9.30492e-300	-0.286089	0.762	0.737	2.1125e-295	TBL1XR1	MEP
3.39848e-292	-0.28838	0.535	0.56	7.71557e-288	GIT2	MEP
8.65231e-287	-0.302955	0.784	0.746	1.96433e-282	ATXN7L3B	MEP
7.37437e-285	-0.29503	0.289	0.382	1.6742e-280	RP5-1171I10.5	MEP
7.53881e-284	-0.285905	0.549	0.57	1.71154e-279	ARHGAP4	MEP
4.31246e-280	-0.295875	0.534	0.562	9.79059e-276	MBP	MEP
2.74032e-279	-0.338556	0.242	0.339	6.22134e-275	TP53INP1	MEP
4.53064e-279	-0.258469	0.13	0.24	1.02859e-274	TTN	MEP
1.45913e-270	-0.275001	0.802	0.767	3.31267e-266	FOXN3	MEP
2.92127e-269	-0.411206	0.43	0.497	6.63215e-265	ZFP36	MEP
1.23483e-268	-0.750347	0.372	0.443	2.80343e-264	XIST	MEP
2.56643e-268	-0.281666	0.352	0.425	5.82657e-264	ZNF652	MEP
6.61802e-268	-0.258292	0.538	0.564	1.50249e-263	CKLF	MEP
2.23439e-265	-0.409699	0.614	0.611	5.07274e-261	SOCS2	MEP
6.07788e-264	-0.277045	0.634	0.639	1.37986e-259	DOCK8	MEP
3.58516e-263	-0.261004	0.31	0.391	8.13938e-259	EMB	MEP
4.48083e-261	-0.257875	0.496	0.533	1.01728e-256	CDCA7L	MEP
7.31684e-261	-0.306904	0.572	0.582	1.66114e-256	CNOT6L	MEP
9.19825e-261	-0.269639	0.353	0.423	2.08828e-256	CHST13	MEP
1.60745e-257	-0.282321	0.753	0.73	3.64939e-253	BBX	MEP
6.52016e-257	-0.283314	0.424	0.481	1.48027e-252	ADD3	MEP
1.80607e-253	-0.27136	0.714	0.686	4.10033e-249	RNF220	MEP
1.14892e-252	-0.283563	0.861	0.818	2.60838e-248	GABPB1	MEP
5.92217e-250	-0.509387	0.967	0.935	1.34451e-245	VIM	MEP
1.47583e-246	-0.300563	0.716	0.693	3.35059e-242	ZKSCAN1	MEP
1.41689e-243	-0.38061	0.325	0.404	3.21676e-239	RP11-160E2.6	MEP
3.93202e-242	-0.295557	0.578	0.588	8.92686e-238	KAT6A	MEP
7.7504e-242	-0.286494	0.387	0.443	1.75957e-237	TTF1	MEP
3.86762e-241	-0.332976	0.538	0.553	8.78067e-237	CTD-2020K17.1	MEP
1.23821e-238	-0.337737	0.604	0.603	2.8111e-234	MYADM	MEP
1.24305e-237	-0.26227	0.795	0.756	2.8221e-233	STAT3	MEP
2.97921e-237	-0.283285	0.574	0.583	6.76369e-233	SPAG9	MEP
5.96867e-234	-0.285965	0.766	0.724	1.35507e-229	FMNL1	MEP
3.89752e-231	-0.272987	0.501	0.527	8.84853e-227	RNF19A	MEP
7.99778e-228	-0.296557	0.379	0.447	1.81574e-223	HIST1H1D	MEP
6.33348e-226	-0.259492	0.57	0.581	1.43789e-221	SDCCAG8	MEP
1.21364e-225	-0.287027	0.474	0.506	2.75534e-221	NIN	MEP
2.10435e-225	-0.25342	0.693	0.681	4.7775e-221	CNN2	MEP
2.53214e-223	-0.265809	0.38	0.431	5.74871e-219	MKNK2	MEP
4.09188e-222	-0.254049	0.377	0.433	9.28979e-218	GALNT7	MEP
1.80133e-220	-0.263954	0.662	0.638	4.08956e-216	CTSD	MEP
1.55715e-217	-0.300644	0.808	0.767	3.53519e-213	POLR2J3	MEP
6.02164e-216	-1.45129	0.106	0.191	1.36709e-211	MPO	MEP
5.9567e-215	-0.305498	0.592	0.599	1.35235e-210	TRIM56	MEP
6.39219e-214	-0.279066	0.372	0.432	1.45122e-209	TRIM38	MEP
6.27902e-213	-0.32126	0.513	0.528	1.42553e-208	ATP2B1	MEP
9.26259e-208	-0.303969	0.9	0.87	2.10289e-203	H1FX	MEP
1.40884e-205	-0.273059	0.388	0.438	3.19849e-201	SLC35E1	MEP
4.74776e-203	-0.253454	0.557	0.56	1.07788e-198	RASGRP2	MEP
2.88184e-197	-0.277218	0.445	0.479	6.54263e-193	DDHD1	MEP
1.16118e-196	-0.269946	0.351	0.41	2.63622e-192	ZBTB8A	MEP
6.80683e-193	-0.263764	0.51	0.524	1.54536e-188	NR3C1	MEP
2.71577e-191	-0.257228	0.57	0.565	6.16562e-187	GNPTAB	MEP
1.55035e-190	-0.279362	0.445	0.479	3.51975e-186	CD109	MEP
4.41035e-189	-0.350359	0.398	0.435	1.00128e-184	PIM3	MEP
9.0514e-189	-0.272518	0.708	0.672	2.05494e-184	ERICH1	MEP
5.4446e-187	-0.324486	0.635	0.616	1.23609e-182	MIDN	MEP
4.88051e-186	-0.29247	0.603	0.587	1.10802e-181	LRBA	MEP
3.39943e-185	-0.262025	0.558	0.551	7.71773e-181	2024-09-09	MEP
9.31243e-185	-0.262941	0.438	0.468	2.1142e-180	FAM111A	MEP
2.58207e-184	-0.256374	0.721	0.679	5.86208e-180	ARID1B	MEP
1.48523e-181	-0.26553	0.521	0.528	3.37193e-177	IGF1R	MEP
3.55574e-181	-0.253604	0.712	0.672	8.07261e-177	IKZF1	MEP
1.54353e-179	-0.253569	0.591	0.577	3.50427e-175	PAN3	MEP
4.95319e-174	-0.252402	0.518	0.525	1.12452e-169	PCMTD1	MEP
9.57552e-174	-0.282307	0.622	0.598	2.17393e-169	IGFBP7	MEP
7.03168e-173	-0.263904	0.523	0.541	1.5964e-168	IL2RG	MEP
2.63945e-169	-0.300728	0.255	0.326	5.99235e-165	HLA-DQA1	MEP
1.32396e-167	-0.256012	0.694	0.657	3.00578e-163	LENG8	MEP
1.68969e-165	-0.338464	0.808	0.779	3.83609e-161	SAT1	MEP
8.10288e-165	-0.260416	0.404	0.445	1.8396e-160	ZMAT1	MEP
4.0834e-164	-0.27271	0.527	0.531	9.27054e-160	RABGAP1	MEP
8.08258e-162	-0.254254	0.608	0.596	1.83499e-157	NFAT5	MEP
6.05731e-159	-0.276483	0.804	0.745	1.37519e-154	MED13L	MEP
1.81771e-158	-0.549062	0.29	0.357	4.12674e-154	LGALS1	MEP
9.87096e-150	-0.275485	0.426	0.449	2.241e-145	HMGA2	MEP
2.9877e-149	-0.250292	0.641	0.616	6.78298e-145	HIF1A	MEP
2.21625e-145	-0.28177	0.75	0.696	5.03155e-141	MCL1	MEP
2.69944e-144	-0.3232	0.193	0.262	6.12854e-140	RPPH1	MEP
9.37098e-140	-0.257838	0.434	0.457	2.12749e-135	MEIS1	MEP
1.25026e-135	-0.296749	0.641	0.613	2.83846e-131	IFRD1	MEP
1.27064e-134	-0.325502	0.894	0.839	2.88474e-130	PPP1R15A	MEP
1.93661e-134	-0.305631	0.775	0.704	4.39668e-130	RILPL2	MEP
7.42761e-128	-0.250565	0.363	0.4	1.68629e-123	RGS2	MEP
2.67793e-115	-0.323554	0.685	0.675	6.0797e-111	JUNB	MEP
6.7551e-91	-0.343079	0.491	0.508	1.53361e-86	MEG3	MEP
4.11829e-83	-0.316582	0.857	0.761	9.34975e-79	MLLT3	MEP
1.16378e-72	-0.250445	0.556	0.526	2.64212e-68	INTS6	MEP
1.32171e-71	-0.330394	0.445	0.462	3.00068e-67	ANXA1	MEP
1.94965e-70	-0.268249	0.43	0.429	4.42628e-66	MIR181A1HG	MEP
5.06087e-55	-0.267127	0.503	0.49	1.14897e-50	AP000769.1	MEP
2.68272e-36	-0.324303	0.361	0.36	6.09059e-32	S100A10	MEP
0	4.54129	0.95	0.14	0	MPO	GMP
0	2.88559	0.27	0.012	0	PRTN3	GMP
0	2.23591	0.621	0.226	0	LYZ	GMP
0	2.00232	0.381	0.024	0	AZU1	GMP
[truncated: 6,789 more rows]

## Sheet: Nk and T cells
p_val	avg_log2FC	pct.1	pct.2	p_val_adj	gene	cluster
0	1.06501	0.88	0.479	0	ITM2A	CD4+naive_T
0	1.04628	0.978	0.632	0	IL7R	CD4+naive_T
0	0.72944	0.613	0.265	0	CORO1B	CD4+naive_T
0	0.726739	0.975	0.687	0	LDHB	CD4+naive_T
0	0.719697	1	0.964	0	RPL21	CD4+naive_T
0	0.712691	0.982	0.733	0	EIF3E	CD4+naive_T
0	0.696053	1	0.933	0	RPS10	CD4+naive_T
0	0.671786	0.804	0.442	0	CAMK4	CD4+naive_T
0	0.671394	1	0.966	0	RPL35A	CD4+naive_T
0	0.662517	1	0.949	0	RPL7	CD4+naive_T
0	0.662179	0.999	0.942	0	RPL23	CD4+naive_T
0	0.659607	1	0.987	0	RPS3A	CD4+naive_T
0	0.656923	0.995	0.85	0	SARAF	CD4+naive_T
0	0.656234	1	0.986	0	RPL30	CD4+naive_T
0	0.651633	1	0.967	0	RPS13	CD4+naive_T
0	0.642564	1	0.984	0	RPL9	CD4+naive_T
0	0.640014	0.538	0.235	0	MAL	CD4+naive_T
0	0.634889	1	0.988	0	RPL11	CD4+naive_T
0	0.633498	1	0.993	0	RPS27	CD4+naive_T
0	0.629784	1	0.983	0	RPS29	CD4+naive_T
0	0.628252	0.876	0.502	0	AIF1	CD4+naive_T
0	0.62418	1	0.982	0	RPS8	CD4+naive_T
0	0.623215	1	0.978	0	RPS27A	CD4+naive_T
0	0.621952	1	0.957	0	RPL22	CD4+naive_T
0	0.614698	1	0.985	0	RPL18A	CD4+naive_T
0	0.613592	0.999	0.953	0	RPS20	CD4+naive_T
0	0.612072	0.987	0.839	0	TOMM7	CD4+naive_T
0	0.61148	0.807	0.51	0	OCIAD2	CD4+naive_T
0	0.608673	1	0.933	0	RPS5	CD4+naive_T
0	0.60004	0.999	0.913	0	EEF1B2	CD4+naive_T
0	0.597877	0.997	0.905	0	RPS17	CD4+naive_T
0	0.594283	0.892	0.536	0	RGS10	CD4+naive_T
0	0.592879	1	0.967	0	RPL38	CD4+naive_T
0	0.584287	0.88	0.579	0	NOSIP	CD4+naive_T
0	0.584175	0.76	0.414	0	IL6ST	CD4+naive_T
0	0.584173	1	0.954	0	RPL10A	CD4+naive_T
0	0.583566	1	0.972	0	RPS25	CD4+naive_T
0	0.582244	1	0.996	0	TPT1	CD4+naive_T
0	0.576353	1	0.99	0	RPL34	CD4+naive_T
0	0.574666	1	0.986	0	RPL13A	CD4+naive_T
0	0.569596	0.874	0.546	0	SOX4	CD4+naive_T
0	0.568022	1	0.993	0	RPS18	CD4+naive_T
0	0.565392	1	0.97	0	RPL5	CD4+naive_T
0	0.564976	1	0.992	0	RPL32	CD4+naive_T
0	0.564864	1	0.99	0	RPS24	CD4+naive_T
0	0.557184	1	0.988	0	RPS23	CD4+naive_T
0	0.554572	0.602	0.427	0	RPS4Y1	CD4+naive_T
0	0.552278	1	0.978	0	RPS16	CD4+naive_T
0	0.547114	0.488	0.192	0	TRAT1	CD4+naive_T
0	0.545811	1	0.955	0	RPL27	CD4+naive_T
0	0.543095	1	0.989	0	RPL39	CD4+naive_T
0	0.542997	0.998	0.902	0	RPL36A	CD4+naive_T
0	0.53914	1	0.999	0	EEF1A1	CD4+naive_T
0	0.537616	1	0.985	0	RPS6	CD4+naive_T
0	0.536779	0.998	0.929	0	RPL31	CD4+naive_T
0	0.533485	1	0.961	0	RPSA	CD4+naive_T
0	0.531254	1	0.984	0	RPS4X	CD4+naive_T
0	0.530501	0.563	0.261	0	TRABD2A	CD4+naive_T
0	0.528043	1	0.967	0	RPS9	CD4+naive_T
0	0.527645	0.983	0.682	0	LTB	CD4+naive_T
0	0.525641	1	0.981	0	RPL26	CD4+naive_T
0	0.52075	0.536	0.253	0	FAM101B	CD4+naive_T
0	0.517913	1	0.981	0	RPL6	CD4+naive_T
0	0.516039	1	0.98	0	RPL37A	CD4+naive_T
0	0.513988	1	0.99	0	RPS2	CD4+naive_T
0	0.512142	0.986	0.85	0	RPL17	CD4+naive_T
0	0.511074	1	0.987	0	RPS12	CD4+naive_T
0	0.510708	0.814	0.492	0	RCAN3	CD4+naive_T
0	0.507181	1	0.968	0	RPS21	CD4+naive_T
0	0.505881	0.999	0.943	0	RPLP0	CD4+naive_T
0	0.504719	1	0.989	0	RPS15A	CD4+naive_T
0	0.504592	1	0.982	0	RPS3	CD4+naive_T
0	0.501172	1	0.969	0	UBA52	CD4+naive_T
0	0.499173	1	0.996	0	RPL10	CD4+naive_T
0	0.494874	1	0.983	0	RPS14	CD4+naive_T
0	0.494804	1	0.983	0	RPL18	CD4+naive_T
0	0.491556	1	0.997	0	RPL13	CD4+naive_T
0	0.48998	1	0.974	0	RPL23A	CD4+naive_T
0	0.489727	1	0.969	0	RPL8	CD4+naive_T
0	0.48957	1	0.983	0	RPL3	CD4+naive_T
0	0.488949	1	0.984	0	RPL29	CD4+naive_T
0	0.485049	1	0.961	0	GNB2L1	CD4+naive_T
0	0.484493	1	0.966	0	RPL24	CD4+naive_T
0	0.484278	1	0.984	0	RPL19	CD4+naive_T
0	0.483537	0.416	0.176	0	FHIT	CD4+naive_T
0	0.479912	0.403	0.169	0	LRRN3	CD4+naive_T
0	0.474484	1	0.975	0	RPL36	CD4+naive_T
0	0.472952	1	0.99	0	RPS19	CD4+naive_T
0	0.47281	0.999	0.971	0	RPL35	CD4+naive_T
0	0.469632	1	0.982	0	RPS7	CD4+naive_T
0	0.468954	0.819	0.511	0	TRAC	CD4+naive_T
0	0.465823	0.999	0.939	0	RPL4	CD4+naive_T
0	0.464924	0.612	0.351	0	RNASET2	CD4+naive_T
0	0.45774	0.445	0.189	0	MXI1	CD4+naive_T
0	0.457174	0.811	0.539	0	NDFIP1	CD4+naive_T
0	0.454568	1	0.979	0	RPS11	CD4+naive_T
0	0.450314	0.691	0.427	0	MARCKSL1	CD4+naive_T
0	0.447305	1	0.966	0	NACA	CD4+naive_T
0	0.442182	0.374	0.121	0	CSGALNACT1	CD4+naive_T
0	0.440905	0.543	0.288	0	CCR7	CD4+naive_T
0	0.440131	1	0.991	0	RPL41	CD4+naive_T
0	0.43369	1	0.983	0	RPS15	CD4+naive_T
0	0.433412	1	0.989	0	RPLP2	CD4+naive_T
0	0.433398	1	0.985	0	RPS28	CD4+naive_T
0	0.432122	0.906	0.613	0	CD3G	CD4+naive_T
0	0.430346	0.862	0.718	0	TRBC2	CD4+naive_T
0	0.425414	0.97	0.806	0	GLTSCR2	CD4+naive_T
0	0.420696	0.931	0.707	0	ANP32B	CD4+naive_T
0	0.420305	1	0.977	0	RPL7A	CD4+naive_T
0	0.409951	0.879	0.66	0	NSA2	CD4+naive_T
0	0.408569	1	0.993	0	RPL37	CD4+naive_T
0	0.406994	1	0.979	0	RPL15	CD4+naive_T
0	0.404218	1	0.994	0	RPL28	CD4+naive_T
0	0.401232	0.241	0.029	0	CD40LG	CD4+naive_T
0	0.400099	0.991	0.867	0	COX7C	CD4+naive_T
0	0.398898	0.805	0.518	0	SELL	CD4+naive_T
0	0.398813	1	0.978	0	RPL12	CD4+naive_T
0	0.395666	0.91	0.682	0	FOXP1	CD4+naive_T
0	0.394149	1	0.981	0	RPL14	CD4+naive_T
0	0.393673	0.999	0.969	0	RPL27A	CD4+naive_T
0	0.388508	0.738	0.488	0	BCL11B	CD4+naive_T
0	0.385605	0.994	0.888	0	NPM1	CD4+naive_T
0	0.382644	0.914	0.688	0	EIF3H	CD4+naive_T
0	0.382204	0.509	0.266	0	TESPA1	CD4+naive_T
0	0.381504	0.29	0.058	0	CD4	CD4+naive_T
0	0.380668	0.444	0.223	0	FAM134B	CD4+naive_T
0	0.379129	0.611	0.371	0	ATF7IP2	CD4+naive_T
0	0.374948	0.37	0.189	0	FCGRT	CD4+naive_T
0	0.371228	0.921	0.659	0	TCF7	CD4+naive_T
0	0.370257	0.837	0.597	0	LEPROTL1	CD4+naive_T
0	0.363405	0.686	0.439	0	PPA1	CD4+naive_T
0	0.362686	0.982	0.758	0	CD52	CD4+naive_T
0	0.362264	0.479	0.292	0	LRRC75A	CD4+naive_T
0	0.360147	1	0.977	0	FAU	CD4+naive_T
0	0.356965	0.922	0.716	0	EIF3F	CD4+naive_T
0	0.342659	0.957	0.798	0	CCNI	CD4+naive_T
0	0.339206	0.856	0.624	0	EIF3L	CD4+naive_T
0	0.338877	0.994	0.914	0	EEF1D	CD4+naive_T
0	0.336486	0.346	0.137	0	INPP4B	CD4+naive_T
0	0.33576	0.986	0.869	0	UQCRB	CD4+naive_T
0	0.334323	0.183	0.067	0	EPHB6	CD4+naive_T
0	0.33033	0.254	0.103	0	FAM13A	CD4+naive_T
0	0.326497	0.603	0.379	0	CD6	CD4+naive_T
0	0.326423	0.812	0.604	0	CYLD	CD4+naive_T
0	0.325448	0.658	0.445	0	CCDC109B	CD4+naive_T
0	0.325194	0.953	0.715	0	CD3E	CD4+naive_T
0	0.324899	0.405	0.257	0	CDK6	CD4+naive_T
0	0.324863	0.629	0.394	0	CD27	CD4+naive_T
0	0.322822	0.866	0.635	0	SNHG8	CD4+naive_T
0	0.321409	0.886	0.68	0	ATP6V1G1	CD4+naive_T
0	0.320192	0.837	0.586	0	TMEM123	CD4+naive_T
0	0.316397	0.966	0.802	0	HINT1	CD4+naive_T
0	0.312353	0.588	0.361	0	OXNAD1	CD4+naive_T
0	0.311722	0.24	0.078	0	RP11-664D1.1	CD4+naive_T
0	0.311399	0.932	0.636	0	CD3D	CD4+naive_T
0	0.309578	0.166	0.03	0	CTSL	CD4+naive_T
0	0.307092	0.457	0.259	0	ITGA6	CD4+naive_T
0	0.305512	0.287	0.126	0	CDCA7L	CD4+naive_T
0	0.304776	0.993	0.884	0	BTF3	CD4+naive_T
0	0.303206	0.962	0.859	0	FYB	CD4+naive_T
0	0.301951	0.757	0.541	0	TKT	CD4+naive_T
0	0.299418	0.992	0.901	0	PFDN5	CD4+naive_T
0	0.296718	1	0.993	0	RPLP1	CD4+naive_T
0	0.293815	0.813	0.598	0	FXYD5	CD4+naive_T
0	0.292889	0.948	0.78	0	COMMD6	CD4+naive_T
0	0.291572	0.691	0.489	0	MZT2A	CD4+naive_T
0	0.290604	0.362	0.192	0	AQP3	CD4+naive_T
0	0.289972	0.61	0.401	0	MAP4K4	CD4+naive_T
0	0.288085	0.965	0.845	0	ITM2B	CD4+naive_T
0	0.284397	0.791	0.596	0	EIF2S3	CD4+naive_T
0	0.284357	0.992	0.903	0	EEF2	CD4+naive_T
0	0.280338	0.673	0.466	0	CMPK1	CD4+naive_T
0	0.274672	0.319	0.149	0	ADI1	CD4+naive_T
0	0.273774	0.802	0.587	0	SATB1	CD4+naive_T
0	0.272509	0.296	0.146	0	SUSD3	CD4+naive_T
0	0.272172	0.543	0.36	0	ALKBH7	CD4+naive_T
0	0.271692	0.875	0.664	0	PIK3IP1	CD4+naive_T
0	0.26853	0.285	0.124	0	CITED4	CD4+naive_T
0	0.268235	0.679	0.474	0	CHD3	CD4+naive_T
0	0.267252	0.791	0.585	0	TOMM20	CD4+naive_T
0	0.263506	0.987	0.882	0	COX4I1	CD4+naive_T
0	0.261434	0.227	0.086	0	EPHX2	CD4+naive_T
0	0.25944	0.164	0.027	0	ANKRD55	CD4+naive_T
0	0.258995	0.576	0.385	0	HSPB1	CD4+naive_T
0	0.258991	0.233	0.095	0	DPP4	CD4+naive_T
0	0.258916	0.353	0.19	0	FKBP5	CD4+naive_T
0	0.257983	0.767	0.507	0	LEF1	CD4+naive_T
0	0.257567	0.383	0.208	0	MDFIC	CD4+naive_T
0	0.257538	0.924	0.741	0	EIF3K	CD4+naive_T
0	0.255624	0.826	0.629	0	TUBA1A	CD4+naive_T
0	0.255119	0.722	0.524	0	RSL1D1	CD4+naive_T
0	0.254036	0.775	0.588	0	ST13	CD4+naive_T
0	0.253838	0.473	0.307	0	NSMCE1	CD4+naive_T
0	0.251234	0.529	0.365	0	AC090498.1	CD4+naive_T
0	0.25004	1	0.995	0	TMSB10	CD4+naive_T
0	-0.257696	0.067	0.151	0	USP11	CD4+naive_T
0	-0.263	0.036	0.116	0	CDC42EP3	CD4+naive_T
0	-0.265034	0.089	0.204	0	A1BG	CD4+naive_T
0	-0.269559	0.041	0.109	0	SLAMF6	CD4+naive_T
0	-0.272791	0.027	0.105	0	NCALD	CD4+naive_T
0	-0.280396	0.02	0.1	0	FHL3	CD4+naive_T
0	-0.29495	0.992	0.978	0	UBC	CD4+naive_T
0	-0.310172	0.079	0.167	0	C11orf21	CD4+naive_T
0	-0.311522	0.036	0.119	0	SKAP2	CD4+naive_T
0	-0.325924	0.94	0.907	0	PPIA	CD4+naive_T
0	-0.334434	0.02	0.115	0	ABCA2	CD4+naive_T
0	-0.334446	0.149	0.248	0	PCNT	CD4+naive_T
0	-0.337563	0.978	0.953	0	CALM1	CD4+naive_T
0	-0.340714	0.039	0.176	0	CRTAM	CD4+naive_T
0	-0.340937	0.983	0.945	0	FTL	CD4+naive_T
0	-0.341432	0.009	0.105	0	CD244	CD4+naive_T
0	-0.342579	0.072	0.162	0	G6PD	CD4+naive_T
0	-0.342727	0.011	0.111	0	RGS3	CD4+naive_T
0	-0.343466	0.045	0.122	0	PTCH2	CD4+naive_T
0	-0.347329	0.97	0.957	0	PTPRC	CD4+naive_T
0	-0.349048	0.022	0.109	0	ABI3	CD4+naive_T
0	-0.354911	0.018	0.1	0	ZBP1	CD4+naive_T
0	-0.36191	0.052	0.14	0	ANXA2	CD4+naive_T
0	-0.364363	0.01	0.115	0	SERPINB6	CD4+naive_T
0	-0.364426	0.025	0.114	0	BZRAP1	CD4+naive_T
0	-0.369059	0.077	0.16	0	VAV3	CD4+naive_T
0	-0.36925	1	1	0	MALAT1	CD4+naive_T
0	-0.375695	0.023	0.109	0	IRF8	CD4+naive_T
0	-0.376638	0.018	0.108	0	TLE1	CD4+naive_T
0	-0.376727	0.127	0.223	0	TSEN54	CD4+naive_T
0	-0.377038	0.018	0.114	0	AC092580.4	CD4+naive_T
0	-0.37973	0.046	0.134	0	USP28	CD4+naive_T
0	-0.380309	0.15	0.244	0	GNA13	CD4+naive_T
0	-0.380929	0.072	0.184	0	RAB27A	CD4+naive_T
0	-0.383055	0.032	0.13	0	RHBDF2	CD4+naive_T
0	-0.38515	0.626	0.666	0	ARPC1B	CD4+naive_T
0	-0.386766	0.002	0.1	0	TIGIT	CD4+naive_T
0	-0.388812	0.146	0.242	0	CLDND1	CD4+naive_T
0	-0.390206	0.767	0.761	0	PSME1	CD4+naive_T
0	-0.390836	0.889	0.874	0	TRA2B	CD4+naive_T
0	-0.391212	0.032	0.128	0	FAM46C	CD4+naive_T
0	-0.391657	0.181	0.287	0	SH3BP1	CD4+naive_T
0	-0.394739	0.022	0.115	0	RAP1GAP2	CD4+naive_T
0	-0.395421	1	1	0	B2M	CD4+naive_T
0	-0.39562	0.164	0.287	0	ATP8A1	CD4+naive_T
0	-0.399097	0.104	0.199	0	MVD	CD4+naive_T
0	-0.400088	0.156	0.25	0	SASH3	CD4+naive_T
0	-0.402964	0.055	0.152	0	LLGL2	CD4+naive_T
0	-0.404512	0.019	0.116	0	APOBR	CD4+naive_T
0	-0.404513	0.007	0.102	0	GFOD1	CD4+naive_T
0	-0.40564	0.181	0.288	0	CORO7	CD4+naive_T
0	-0.408884	0.887	0.873	0	SRSF3	CD4+naive_T
0	-0.414816	0.119	0.208	0	LYAR	CD4+naive_T
0	-0.420155	0.866	0.865	0	ARGLU1	CD4+naive_T
0	-0.420691	0.022	0.127	0	GAB3	CD4+naive_T
0	-0.420769	0.119	0.215	0	GLCCI1	CD4+naive_T
0	-0.421483	0.973	0.964	0	HNRNPA2B1	CD4+naive_T
0	-0.422957	0.033	0.134	0	YPEL1	CD4+naive_T
0	-0.42654	0.037	0.138	0	COL6A2	CD4+naive_T
0	-0.427314	0.146	0.255	0	IKZF2	CD4+naive_T
0	-0.430681	0.851	0.838	0	ATM	CD4+naive_T
0	-0.431135	0.097	0.246	0	PRR5	CD4+naive_T
0	-0.432697	0.018	0.113	0	CEBPD	CD4+naive_T
0	-0.434172	0.16	0.26	0	RAB29	CD4+naive_T
0	-0.437095	0.089	0.187	0	APLP2	CD4+naive_T
0	-0.438262	0.01	0.142	0	GBP5	CD4+naive_T
0	-0.442675	0.829	0.825	0	TPM3	CD4+naive_T
0	-0.443236	0.081	0.18	0	MMP25-AS1	CD4+naive_T
0	-0.444471	0.003	0.11	0	IL18RAP	CD4+naive_T
0	-0.447968	0.812	0.813	0	SRSF2	CD4+naive_T
0	-0.44882	0.551	0.602	0	ARF6	CD4+naive_T
0	-0.449447	0.139	0.235	0	PTPRE	CD4+naive_T
0	-0.455233	0.121	0.227	0	GLIPR2	CD4+naive_T
0	-0.455865	0.993	0.971	0	HLA-C	CD4+naive_T
0	-0.456282	0.194	0.308	0	RAB8B	CD4+naive_T
0	-0.458724	0.062	0.175	0	SH3BP2	CD4+naive_T
0	-0.459379	0.849	0.856	0	YWHAZ	CD4+naive_T
0	-0.460088	0.999	0.999	0	MT-ND1	CD4+naive_T
0	-0.460293	0.056	0.165	0	NBEAL2	CD4+naive_T
0	-0.461793	0.153	0.266	0	PTPN22	CD4+naive_T
0	-0.463987	0.998	0.997	0	MT-ND2	CD4+naive_T
0	-0.468433	0.667	0.697	0	AKAP13	CD4+naive_T
0	-0.469677	0.025	0.128	0	BHLHE40	CD4+naive_T
0	-0.470761	0.336	0.443	0	ZBTB7A	CD4+naive_T
0	-0.471292	0.526	0.576	0	POLR2L	CD4+naive_T
0	-0.472063	0.051	0.19	0	GSE1	CD4+naive_T
0	-0.472094	0.018	0.129	0	HAVCR2	CD4+naive_T
0	-0.472129	0.257	0.369	0	TACC1	CD4+naive_T
0	-0.474102	0.96	0.962	0	JUNB	CD4+naive_T
0	-0.476171	0.139	0.255	0	LASP1	CD4+naive_T
0	-0.476952	0.999	0.999	0	MT-ND3	CD4+naive_T
0	-0.477525	0.176	0.272	0	ADCY7	CD4+naive_T
0	-0.477554	0.868	0.879	0	SRRM2	CD4+naive_T
0	-0.478358	0.155	0.247	0	SLA	CD4+naive_T
0	-0.478476	0.091	0.239	0	TSPAN32	CD4+naive_T
0	-0.479614	0.143	0.266	0	PLEKHA2	CD4+naive_T
0	-0.480042	0.256	0.36	0	SIPA1	CD4+naive_T
0	-0.480131	0.9	0.903	0	HNRNPH1	CD4+naive_T
0	-0.480474	0.429	0.507	0	TPI1	CD4+naive_T
0	-0.482408	0.148	0.259	0	IL10RA	CD4+naive_T
0	-0.483467	0.864	0.862	0	DDX17	CD4+naive_T
0	-0.484287	0.014	0.14	0	STOM	CD4+naive_T
0	-0.484856	0.005	0.142	0	SYNGR1	CD4+naive_T
0	-0.484906	0.001	0.118	0	SH2D1B	CD4+naive_T
0	-0.485626	0.961	0.959	0	FUS	CD4+naive_T
0	-0.487774	0.171	0.317	0	NT5C	CD4+naive_T
0	-0.488071	0.735	0.761	0	EIF4A1	CD4+naive_T
0	-0.490165	0.139	0.253	0	PILRB	CD4+naive_T
0	-0.490557	0.554	0.627	0	BZW1	CD4+naive_T
0	-0.490749	0.431	0.519	0	ARHGDIA	CD4+naive_T
0	-0.4917	0.491	0.555	0	DBI	CD4+naive_T
0	-0.492707	0.551	0.61	0	OGT	CD4+naive_T
0	-0.492723	0.42	0.494	0	PPP1R12A	CD4+naive_T
0	-0.493858	0.284	0.388	0	PARP8	CD4+naive_T
0	-0.493919	0.321	0.418	0	RNF166	CD4+naive_T
0	-0.495067	0.003	0.126	0	FCRL3	CD4+naive_T
0	-0.495315	0.902	0.864	0	MYL12A	CD4+naive_T
0	-0.495696	0.07	0.184	0	RNU11	CD4+naive_T
0	-0.49589	0.014	0.133	0	CTBP2	CD4+naive_T
0	-0.499451	0.746	0.775	0	MT-ND4L	CD4+naive_T
0	-0.500943	0.02	0.141	0	LYN	CD4+naive_T
0	-0.501872	0.081	0.209	0	LPGAT1	CD4+naive_T
0	-0.504101	0.002	0.118	0	SLAMF7	CD4+naive_T
0	-0.505114	0.127	0.248	0	RP5-1171I10.5	CD4+naive_T
0	-0.506355	0.637	0.694	0	TAPBP	CD4+naive_T
0	-0.507648	0.044	0.179	0	SH2D2A	CD4+naive_T
0	-0.508192	0.224	0.343	0	RASSF1	CD4+naive_T
0	-0.50848	0.152	0.258	0	C5orf56	CD4+naive_T
0	-0.508514	0.353	0.45	0	PSMB9	CD4+naive_T
0	-0.50885	0.52	0.588	0	HSP90B1	CD4+naive_T
0	-0.509801	0.201	0.297	0	CARD16	CD4+naive_T
0	-0.509944	0.065	0.201	0	APOBEC3C	CD4+naive_T
0	-0.511362	0.12	0.219	0	GRASP	CD4+naive_T
0	-0.511862	0.194	0.297	0	PTPN6	CD4+naive_T
0	-0.513377	0.916	0.895	0	ARPC2	CD4+naive_T
0	-0.513412	0.97	0.941	0	ACTG1	CD4+naive_T
0	-0.513617	0.011	0.138	0	LAT2	CD4+naive_T
0	-0.515962	0.539	0.596	0	CD53	CD4+naive_T
0	-0.516228	0.672	0.703	0	MCL1	CD4+naive_T
0	-0.516463	0.639	0.667	0	MSN	CD4+naive_T
0	-0.51687	0.426	0.508	0	CAST	CD4+naive_T
0	-0.517353	0.499	0.558	0	CD74	CD4+naive_T
0	-0.518067	0.001	0.108	0	CX3CR1	CD4+naive_T
0	-0.519495	0.24	0.359	0	PPP3CA	CD4+naive_T
0	-0.521661	0.078	0.227	0	RAB37	CD4+naive_T
0	-0.521924	0.018	0.16	0	TRGC1	CD4+naive_T
0	-0.523014	0.052	0.168	0	SLC15A4	CD4+naive_T
0	-0.525307	0.501	0.578	0	PIP4K2A	CD4+naive_T
0	-0.528505	0.928	0.926	0	CCNL1	CD4+naive_T
0	-0.528892	0.723	0.763	0	CLK1	CD4+naive_T
0	-0.529365	0.96	0.958	0	RBM39	CD4+naive_T
0	-0.53129	0.302	0.42	0	VASP	CD4+naive_T
0	-0.534426	1	0.999	0	MT-CYB	CD4+naive_T
0	-0.535417	0.089	0.207	0	SLFN12L	CD4+naive_T
0	-0.535773	0.867	0.875	0	FOS	CD4+naive_T
0	-0.537577	0.943	0.931	0	CFL1	CD4+naive_T
0	-0.537666	0.049	0.172	0	LPCAT1	CD4+naive_T
0	-0.539277	0.11	0.246	0	STAT4	CD4+naive_T
0	-0.539599	0.361	0.463	0	STK10	CD4+naive_T
0	-0.540397	0.561	0.628	0	BIN2	CD4+naive_T
0	-0.540442	0.039	0.158	0	SLFN13	CD4+naive_T
0	-0.540604	0.93	0.939	0	IER2	CD4+naive_T
0	-0.545653	0.924	0.908	0	UBB	CD4+naive_T
0	-0.547136	0.187	0.309	0	GPR65	CD4+naive_T
0	-0.547663	0.664	0.694	0	CALR	CD4+naive_T
0	-0.548924	0.646	0.662	0	S100A10	CD4+naive_T
0	-0.549095	0.157	0.262	0	IGF2R	CD4+naive_T
0	-0.55196	0.281	0.393	0	OSTF1	CD4+naive_T
0	-0.553833	0.022	0.137	0	ITGAX	CD4+naive_T
0	-0.553862	0.247	0.362	0	SLC9A3R1	CD4+naive_T
0	-0.554313	0.681	0.723	0	IL2RG	CD4+naive_T
0	-0.557681	0.612	0.676	0	HLA-F	CD4+naive_T
0	-0.558761	0.111	0.226	0	SYTL3	CD4+naive_T
0	-0.560333	0.113	0.21	0	CH17-373J23.1	CD4+naive_T
0	-0.561283	0.011	0.108	0	CCL3L3	CD4+naive_T
0	-0.56151	0.506	0.614	0	C9orf142	CD4+naive_T
0	-0.565005	1	1	0	MT-CO3	CD4+naive_T
0	-0.566076	0.252	0.362	0	VPS37B	CD4+naive_T
0	-0.567563	0.263	0.365	0	CTSC	CD4+naive_T
0	-0.567731	0.001	0.129	0	FCRL6	CD4+naive_T
0	-0.570416	0.362	0.494	0	PRKCB	CD4+naive_T
0	-0.572276	0.795	0.818	0	DDX3X	CD4+naive_T
0	-0.572903	0.704	0.748	0	SLC38A2	CD4+naive_T
0	-0.573214	0.241	0.365	0	ARAP2	CD4+naive_T
0	-0.573473	0.999	0.994	0	HLA-B	CD4+naive_T
0	-0.57476	0.667	0.72	0	IRF1	CD4+naive_T
0	-0.577021	0.487	0.575	0	PRKCH	CD4+naive_T
0	-0.577287	0.352	0.473	0	IDI1	CD4+naive_T
0	-0.579224	0.555	0.629	0	IQGAP1	CD4+naive_T
0	-0.579708	0.992	0.988	0	H3F3B	CD4+naive_T
0	-0.580424	0.35	0.45	0	INPP5D	CD4+naive_T
0	-0.580433	0.256	0.366	0	IQGAP2	CD4+naive_T
0	-0.581004	0.142	0.287	0	BST2	CD4+naive_T
0	-0.582647	0.726	0.757	0	PPP2R5C	CD4+naive_T
0	-0.582808	0.157	0.259	0	TMEM107	CD4+naive_T
0	-0.588199	0.399	0.48	0	CTSD	CD4+naive_T
0	-0.589578	0.007	0.146	0	METRNL	CD4+naive_T
0	-0.593086	0.995	0.989	0	HLA-A	CD4+naive_T
0	-0.59343	0.313	0.406	0	ARHGAP9	CD4+naive_T
0	-0.59374	0.588	0.641	0	HSPA5	CD4+naive_T
0	-0.594681	0.645	0.727	0	GUK1	CD4+naive_T
0	-0.59482	0.499	0.591	0	SUN2	CD4+naive_T
0	-0.597418	0.43	0.501	0	CD81	CD4+naive_T
0	-0.597705	0.851	0.861	0	SRSF7	CD4+naive_T
0	-0.599692	0.064	0.199	0	ADAM8	CD4+naive_T
0	-0.600726	0.99	0.99	0	MT-ND5	CD4+naive_T
0	-0.601575	0.369	0.471	0	DIP2A	CD4+naive_T
0	-0.602285	0.903	0.92	0	RSRP1	CD4+naive_T
0	-0.603209	0.023	0.161	0	TRGC2	CD4+naive_T
0	-0.607818	0.068	0.234	0	AOAH	CD4+naive_T
0	-0.608175	0.955	0.937	0	PFN1	CD4+naive_T
0	-0.610245	0.466	0.572	0	DDIT4	CD4+naive_T
0	-0.610486	0.098	0.238	0	TNFRSF1B	CD4+naive_T
0	-0.610594	1	1	0	MT-ATP6	CD4+naive_T
0	-0.611045	0.005	0.156	0	ZBTB16	CD4+naive_T
0	-0.615322	0.042	0.286	0	FAM173A	CD4+naive_T
0	-0.616825	0.075	0.215	0	CHST2	CD4+naive_T
0	-0.617758	0.087	0.219	0	HSH2D	CD4+naive_T
0	-0.618263	0.288	0.426	0	PPP1R18	CD4+naive_T
0	-0.621051	0.333	0.438	0	HELZ	CD4+naive_T
0	-0.624096	0.408	0.505	0	GOLGA4	CD4+naive_T
0	-0.629903	0.39	0.458	0	CFLAR	CD4+naive_T
0	-0.635407	0.742	0.788	0	GADD45B	CD4+naive_T
0	-0.637364	0.396	0.504	0	RORA	CD4+naive_T
0	-0.637801	0.417	0.508	0	PPP1R10	CD4+naive_T
0	-0.639124	0.62	0.688	0	BRD2	CD4+naive_T
0	-0.640484	0.078	0.201	0	GK5	CD4+naive_T
0	-0.641498	0.593	0.659	0	MACF1	CD4+naive_T
0	-0.64203	0.715	0.746	0	SAT1	CD4+naive_T
0	-0.643071	0.015	0.198	0	CXXC5	CD4+naive_T
0	-0.643585	0.779	0.809	0	RAC2	CD4+naive_T
0	-0.644689	0.343	0.463	0	ADGRE5	CD4+naive_T
0	-0.644847	0.425	0.555	0	WIPF1	CD4+naive_T
0	-0.646886	0.004	0.167	0	C1orf21	CD4+naive_T
0	-0.651128	1	1	0	MT-CO2	CD4+naive_T
0	-0.653106	0.556	0.653	0	FMNL1	CD4+naive_T
0	-0.654081	0.358	0.486	0	IDS	CD4+naive_T
0	-0.654908	1	0.999	0	MT-ND4	CD4+naive_T
0	-0.662667	0.106	0.298	0	DHRS7	CD4+naive_T
0	-0.664267	0.222	0.358	0	MAPK1	CD4+naive_T
0	-0.667748	0.379	0.509	0	ZAP70	CD4+naive_T
0	-0.668167	0.003	0.154	0	TGFBR3	CD4+naive_T
0	-0.66913	0.153	0.303	0	LYST	CD4+naive_T
0	-0.672216	0.613	0.686	0	ID2	CD4+naive_T
0	-0.676752	0.233	0.394	0	MYO1G	CD4+naive_T
0	-0.677796	0.016	0.205	0	NCR3	CD4+naive_T
0	-0.682022	0.229	0.344	0	ITGB1	CD4+naive_T
0	-0.682596	0.134	0.339	0	FKBP11	CD4+naive_T
0	-0.687905	0.071	0.235	0	MAFF	CD4+naive_T
0	-0.689366	0.475	0.58	0	FAM49B	CD4+naive_T
0	-0.690002	0.254	0.384	0	ATP1B3	CD4+naive_T
0	-0.697035	0.021	0.166	0	PRDM1	CD4+naive_T
0	-0.699258	0.484	0.568	0	CD99	CD4+naive_T
0	-0.700591	0.142	0.325	0	IKZF3	CD4+naive_T
0	-0.704718	0.493	0.606	0	LITAF	CD4+naive_T
0	-0.705074	0.021	0.182	0	FGR	CD4+naive_T
0	-0.709217	0.758	0.784	0	PLAC8	CD4+naive_T
0	-0.712184	0.162	0.31	0	RAB11FIP1	CD4+naive_T
0	-0.713973	0.083	0.25	0	IFITM3	CD4+naive_T
0	-0.715679	0.202	0.345	0	GNPTAB	CD4+naive_T
0	-0.723196	0.333	0.473	0	GNG2	CD4+naive_T
0	-0.723718	0.813	0.83	0	ARL4C	CD4+naive_T
0	-0.727923	0.009	0.182	0	CD300A	CD4+naive_T
0	-0.729135	0.203	0.358	0	SPN	CD4+naive_T
0	-0.730449	0.034	0.136	0	S100B	CD4+naive_T
0	-0.732985	0.339	0.438	0	PIK3R1	CD4+naive_T
0	-0.73757	0.298	0.393	0	MT2A	CD4+naive_T
0	-0.739542	0.002	0.172	0	TBX21	CD4+naive_T
0	-0.747921	0.396	0.53	0	AKNA	CD4+naive_T
0	-0.752245	0.079	0.259	0	APOBEC3G	CD4+naive_T
0	-0.75344	0.059	0.214	0	GSAP	CD4+naive_T
0	-0.753791	1	1	0	MT-CO1	CD4+naive_T
0	-0.767695	0.549	0.654	0	TUBB4B	CD4+naive_T
0	-0.769329	0.874	0.88	0	SH3BGRL3	CD4+naive_T
0	-0.773101	0.413	0.528	0	SAMD3	CD4+naive_T
0	-0.774039	0.438	0.565	0	MBP	CD4+naive_T
0	-0.776363	0.111	0.277	0	PTPN12	CD4+naive_T
0	-0.77941	0.509	0.632	0	TGFB1	CD4+naive_T
0	-0.780575	0.017	0.124	0	GZMK	CD4+naive_T
0	-0.780793	0.68	0.712	0	GZMM	CD4+naive_T
0	-0.784108	0.799	0.837	0	CD7	CD4+naive_T
0	-0.784341	0.005	0.262	0	RP11-291B21.2	CD4+naive_T
0	-0.784703	0.36	0.473	0	XIST	CD4+naive_T
0	-0.790588	0.203	0.407	0	C12orf75	CD4+naive_T
0	-0.79332	0.323	0.42	0	GSTP1	CD4+naive_T
0	-0.80094	0.005	0.184	0	TTC38	CD4+naive_T
0	-0.808114	0.102	0.252	0	RNU12	CD4+naive_T
0	-0.817832	0.514	0.618	0	UTRN	CD4+naive_T
0	-0.821551	0.002	0.18	0	S1PR5	CD4+naive_T
0	-0.824172	0.753	0.823	0	RNF213	CD4+naive_T
0	-0.830851	0.034	0.231	0	RHOC	CD4+naive_T
0	-0.832488	0.108	0.365	0	TPST2	CD4+naive_T
0	-0.833282	0.48	0.63	0	IER5	CD4+naive_T
0	-0.83768	0.086	0.292	0	FOSL2	CD4+naive_T
0	-0.846458	0.203	0.355	0	AHNAK	CD4+naive_T
0	-0.847156	0.497	0.653	0	MIDN	CD4+naive_T
0	-0.850601	0.899	0.922	0	ZFP36L2	CD4+naive_T
0	-0.854907	0.168	0.398	0	PREX1	CD4+naive_T
0	-0.862062	0.013	0.223	0	ITGAM	CD4+naive_T
0	-0.863669	0.411	0.511	0	SYNE2	CD4+naive_T
0	-0.86885	0.004	0.199	0	PTGDR	CD4+naive_T
0	-0.880903	0.329	0.537	0	REL	CD4+naive_T
0	-0.894223	0.277	0.451	0	ITGAL	CD4+naive_T
0	-0.904056	0.05	0.271	0	CHST12	CD4+naive_T
0	-0.910162	0.357	0.48	0	WDR74	CD4+naive_T
0	-0.910813	0.585	0.691	0	LCP1	CD4+naive_T
0	-0.919019	0.016	0.219	0	MCTP2	CD4+naive_T
0	-0.921762	0.655	0.716	0	ITGB2	CD4+naive_T
0	-0.940341	0.126	0.338	0	ACTN4	CD4+naive_T
0	-0.947228	0.637	0.669	0	CD247	CD4+naive_T
0	-0.954349	0.081	0.235	0	LGALS1	CD4+naive_T
0	-0.959951	0.115	0.312	0	CEP78	CD4+naive_T
0	-0.979622	0.02	0.23	0	MYBL1	CD4+naive_T
0	-0.995435	0.327	0.478	0	SYNE1	CD4+naive_T
0	-1.00697	0.037	0.237	0	MAP3K8	CD4+naive_T
0	-1.03304	0.003	0.201	0	ADGRG1	CD4+naive_T
0	-1.04217	0.098	0.326	0	APMAP	CD4+naive_T
0	-1.06374	0.768	0.808	0	IFITM2	CD4+naive_T
0	-1.0683	0.772	0.838	0	DUSP1	CD4+naive_T
0	-1.07322	0.028	0.246	0	PLEK	CD4+naive_T
0	-1.08889	0.987	0.986	0	ACTB	CD4+naive_T
0	-1.09009	0.146	0.36	0	PYHIN1	CD4+naive_T
0	-1.11393	0.534	0.677	0	ABHD17A	CD4+naive_T
0	-1.13294	0.003	0.182	0	KLRC1	CD4+naive_T
0	-1.13775	0.035	0.223	0	LAIR2	CD4+naive_T
0	-1.13894	0.291	0.546	0	FLNA	CD4+naive_T
0	-1.15424	0.325	0.557	0	CLIC1	CD4+naive_T
0	-1.16736	0.566	0.741	0	SRGN	CD4+naive_T
0	-1.17048	0.052	0.361	0	CD8B	CD4+naive_T
0	-1.17841	0.769	0.847	0	CYBA	CD4+naive_T
0	-1.18413	0.142	0.433	0	MATK	CD4+naive_T
0	-1.22555	0.065	0.17	0	MYOM2	CD4+naive_T
0	-1.23485	0.016	0.241	0	TRDC	CD4+naive_T
0	-1.2425	0.343	0.551	0	NR4A2	CD4+naive_T
0	-1.25506	0.006	0.231	0	CD160	CD4+naive_T
0	-1.26805	0.012	0.414	0	CD8A	CD4+naive_T
0	-1.27013	0.324	0.603	0	RUNX3	CD4+naive_T
0	-1.27725	0.143	0.424	0	CD63	CD4+naive_T
0	-1.31074	0.436	0.619	0	S100A4	CD4+naive_T
0	-1.33679	0.028	0.276	0	ZEB2	CD4+naive_T
0	-1.34969	0.028	0.334	0	MYO1F	CD4+naive_T
0	-1.43039	0.644	0.818	0	ZFP36	CD4+naive_T
0	-1.43095	0.006	0.273	0	KLRF1	CD4+naive_T
0	-1.47011	0.11	0.347	0	CMC1	CD4+naive_T
0	-1.47143	0.029	0.347	0	IL2RB	CD4+naive_T
0	-1.53313	0.625	0.818	0	HCST	CD4+naive_T
0	-1.55506	0.003	0.218	0	XCL2	CD4+naive_T
0	-1.57472	0.004	0.239	0	GZMH	CD4+naive_T
0	-1.60789	0.02	0.191	0	CCL3	CD4+naive_T
0	-1.61186	0.006	0.269	0	FCGR3A	CD4+naive_T
0	-1.70313	0.127	0.429	0	EFHD2	CD4+naive_T
0	-1.71959	0.049	0.32	0	FGFBP2	CD4+naive_T
0	-1.74134	0.586	0.802	0	NEAT1	CD4+naive_T
0	-1.7759	0.334	0.587	0	RP11-160E2.6	CD4+naive_T
0	-1.80963	0.009	0.327	0	HOPX	CD4+naive_T
0	-1.87729	0.393	0.68	0	DUSP2	CD4+naive_T
0	-1.91669	0.014	0.31	0	PRF1	CD4+naive_T
0	-1.95183	0.022	0.392	0	CLIC3	CD4+naive_T
0	-2.00441	0.01	0.264	0	CCL4	CD4+naive_T
0	-2.01016	0.052	0.363	0	TYROBP	CD4+naive_T
0	-2.15524	0.036	0.326	0	SPON2	CD4+naive_T
0	-2.18162	0.006	0.347	0	CST7	CD4+naive_T
0	-2.21006	0.055	0.536	0	FCER1G	CD4+naive_T
0	-2.2422	0.009	0.345	0	KLRD1	CD4+naive_T
0	-2.31144	0.01	0.297	0	GZMB	CD4+naive_T
0	-2.37961	0.055	0.564	0	CTSW	CD4+naive_T
0	-2.56293	0.024	0.406	0	KLRB1	CD4+naive_T
0	-2.98477	0.021	0.339	0	CCL5	CD4+naive_T
0	-3.7132	0.027	0.312	0	GNLY	CD4+naive_T
0	-4.18945	0.037	0.48	0	NKG7	CD4+naive_T
5.88e-308	-0.51205	0.266	0.354	1.34e-303	DOK2	CD4+naive_T
6.51e-308	-0.410015	0.458	0.527	1.48e-303	SEC61B	CD4+naive_T
1.95e-306	-0.509134	0.284	0.374	4.42e-302	RNF19A	CD4+naive_T
2.68e-304	-0.383427	0.116	0.203	6.09e-300	MOB3A	CD4+naive_T
1.99e-301	-0.289571	0.959	0.939	4.52e-297	HMGB1	CD4+naive_T
1.13e-296	-0.375884	0.855	0.823	2.56e-292	2024-09-07	CD4+naive_T
1.21e-296	-0.516378	0.657	0.687	2.75e-292	TLE4	CD4+naive_T
9.83e-295	-0.334522	0.15	0.24	2.23e-290	REEP5	CD4+naive_T
2.65e-293	-0.485012	0.208	0.298	6.01e-289	ARHGEF3	CD4+naive_T
5.75e-293	-0.398905	0.127	0.211	1.3e-288	TCIRG1	CD4+naive_T
1.83e-290	-0.451452	0.464	0.524	4.16e-286	SNHG15	CD4+naive_T
5.68e-290	-0.501907	0.947	0.919	1.29e-285	NFKBIA	CD4+naive_T
5.92e-290	-0.449204	0.162	0.248	1.34e-285	PXN	CD4+naive_T
9.23e-290	-0.465912	0.546	0.593	2.09e-285	MGEA5	CD4+naive_T
9.75e-290	-0.445929	0.244	0.336	2.21e-285	PTK2B	CD4+naive_T
1.33e-289	-0.44075	0.508	0.555	3.01e-285	PPP1CA	CD4+naive_T
4.3e-287	-0.472429	0.293	0.38	9.76e-283	CBLB	CD4+naive_T
2.2e-284	-0.483269	0.374	0.447	4.98e-280	ARPC5L	CD4+naive_T
1.46e-282	-0.293391	0.917	0.894	3.32e-278	PRRC2C	CD4+naive_T
3.66e-282	-0.422496	0.706	0.724	8.3e-278	ANKRD11	CD4+naive_T
6.72e-282	-0.445635	0.199	0.286	1.53e-277	RIN3	CD4+naive_T
3.25e-277	-0.465501	0.285	0.371	7.39e-273	OFD1	CD4+naive_T
3.24e-275	-0.369465	0.131	0.216	7.36e-271	TMEM181	CD4+naive_T
4.76e-275	-0.411262	0.324	0.409	1.08e-270	B4GALT1	CD4+naive_T
3.2e-274	-0.25283	0.041	0.102	7.28e-270	RHOQ	CD4+naive_T
4.77e-273	-0.422801	0.132	0.216	1.08e-268	SYTL2	CD4+naive_T
7.34e-273	-0.46902	0.444	0.507	1.67e-268	TXK	CD4+naive_T
9.55e-272	-0.400578	0.223	0.314	2.17e-267	GABARAPL1	CD4+naive_T
3.39e-271	-0.452346	0.362	0.439	7.71e-267	CSNK1D	CD4+naive_T
2.68e-270	-0.462906	0.485	0.541	6.09e-266	LY6E	CD4+naive_T
3.4e-269	-0.431221	0.393	0.463	7.72e-265	CSK	CD4+naive_T
4.69e-269	-0.367533	0.124	0.205	1.06e-264	DNAJC1	CD4+naive_T
2.05e-268	-0.34251	0.173	0.263	4.66e-264	SEC14L1	CD4+naive_T
1.24e-267	-0.386473	0.237	0.327	2.81e-263	CCDC69	CD4+naive_T
3.04e-267	-0.321838	0.111	0.191	6.9e-263	MAP2K3	CD4+naive_T
3.27e-267	-0.476237	0.468	0.525	7.42e-263	EZR	CD4+naive_T
7.66e-266	-0.425634	0.587	0.623	1.74e-261	RNF125	CD4+naive_T
8.79e-266	-1.31448	0.453	0.469	1.99e-261	GZMA	CD4+naive_T
3.16e-264	-0.452368	0.284	0.37	7.19e-260	EIF4A3	CD4+naive_T
5.1e-263	-0.564856	0.421	0.483	1.16e-258	ATG2A	CD4+naive_T
1.51e-261	-0.356193	0.888	0.851	3.42e-257	CORO1A	CD4+naive_T
6.91e-261	-0.412679	0.258	0.341	1.57e-256	BSG	CD4+naive_T
3.8e-260	-0.502438	0.403	0.476	8.62e-256	ZNF331	CD4+naive_T
2.13e-258	-0.408518	0.262	0.348	4.83e-254	MYO9B	CD4+naive_T
1.46e-256	0.381917	0.953	0.861	3.32e-252	RPS26	CD4+naive_T
3.37e-256	-0.459984	0.225	0.305	7.65e-252	CASP8	CD4+naive_T
1.65e-255	-0.422621	0.535	0.575	3.74e-251	PSME2	CD4+naive_T
7.86e-251	-0.429593	0.392	0.462	1.78e-246	PRDM2	CD4+naive_T
1.19e-249	-0.340281	0.727	0.726	2.71e-245	ACAP1	CD4+naive_T
1.36e-247	-0.445975	0.424	0.486	3.1e-243	BTN3A2	CD4+naive_T
3.96e-245	-0.381878	0.225	0.31	8.98e-241	LINC-PINT	CD4+naive_T
6.02e-245	-0.505684	0.485	0.528	1.37e-240	TLN1	CD4+naive_T
1.03e-242	-0.390076	0.27	0.352	2.33e-238	WDR1	CD4+naive_T
2.47e-242	-0.357986	0.162	0.243	5.6e-238	RALGDS	CD4+naive_T
2.88e-242	-0.366697	0.177	0.259	6.54e-238	ITGB7	CD4+naive_T
5.96e-242	-0.39631	0.446	0.506	1.35e-237	CAPZA1	CD4+naive_T
3.15e-241	-0.364417	0.604	0.628	7.14e-237	ARF1	CD4+naive_T
1.27e-239	-0.464387	0.255	0.333	2.88e-235	SETX	CD4+naive_T
6.41e-239	-0.296489	0.08	0.15	1.45e-234	TRG-AS1	CD4+naive_T
4.43e-238	-0.367864	0.184	0.266	1.01e-233	MEX3C	CD4+naive_T
5.83e-238	-0.354005	0.08	0.147	1.32e-233	FNDC3B	CD4+naive_T
9.39e-237	-0.422961	0.449	0.507	2.13e-232	SP100	CD4+naive_T
9.55e-237	-0.33602	0.126	0.203	2.17e-232	SACM1L	CD4+naive_T
1.97e-236	-0.272504	0.072	0.137	4.48e-232	TP53I13	CD4+naive_T
2.01e-235	-0.262523	0.064	0.128	4.57e-231	ARNTL	CD4+naive_T
2.59e-235	-0.381735	0.159	0.237	5.87e-231	SIRT2	CD4+naive_T
1.73e-234	-0.375543	0.438	0.495	3.92e-230	CCDC85B	CD4+naive_T
3.61e-234	-0.429237	0.518	0.553	8.2e-230	ARPC4	CD4+naive_T
1.23e-233	-0.303724	0.127	0.205	2.8e-229	CDYL	CD4+naive_T
4e-233	-0.342553	0.145	0.223	9.09e-229	RP11-488L18.10	CD4+naive_T
6.72e-233	-0.360076	0.249	0.331	1.53e-228	TAP1	CD4+naive_T
3.6e-232	-0.686648	0.592	0.613	8.18e-228	FOSB	CD4+naive_T
4.92e-232	-0.503926	0.7	0.703	1.12e-227	TCF25	CD4+naive_T
6.9e-232	-0.391129	0.195	0.275	1.57e-227	KLHDC4	CD4+naive_T
2.1e-231	-0.405191	0.114	0.183	4.78e-227	ATP2B4	CD4+naive_T
2.61e-231	-0.397416	0.141	0.216	5.94e-227	PARP15	CD4+naive_T
3.54e-231	-0.250242	0.97	0.945	8.04e-227	HSP90AA1	CD4+naive_T
9.73e-229	-0.251385	0.077	0.144	2.21e-224	PTGER2	CD4+naive_T
2.29e-228	-0.411367	0.144	0.219	5.19e-224	HIST1H1E	CD4+naive_T
1.69e-227	-0.408642	0.21	0.286	3.84e-223	RABGAP1L	CD4+naive_T
1.7e-226	-0.319501	0.14	0.217	3.86e-222	DERL1	CD4+naive_T
2.36e-226	-0.382442	0.317	0.391	5.36e-222	TSC22D4	CD4+naive_T
2.39e-226	-0.409903	0.379	0.446	5.42e-222	RASA2	CD4+naive_T
5.16e-224	-0.371947	0.243	0.322	1.17e-219	FERMT3	CD4+naive_T
3.32e-223	-0.343549	0.12	0.193	7.53e-219	NLRC3	CD4+naive_T
7.4e-223	-0.411306	0.402	0.463	1.68e-218	EWSR1	CD4+naive_T
5.61e-222	-0.341896	0.116	0.188	1.27e-217	LAIR1	CD4+naive_T
1.59e-221	-0.419277	0.389	0.452	3.61e-217	GLS	CD4+naive_T
1.85e-221	-0.32488	0.12	0.193	4.21e-217	AP2A1	CD4+naive_T
2.76e-221	-0.253368	0.054	0.113	6.27e-217	PTPRJ	CD4+naive_T
3.09e-220	-0.40614	0.835	0.802	7.02e-216	JAK1	CD4+naive_T
5.58e-220	-0.379614	0.323	0.398	1.27e-215	SAR1A	CD4+naive_T
7.87e-220	-0.270384	0.896	0.866	1.79e-215	EIF4A2	CD4+naive_T
1.45e-219	-0.332771	0.159	0.234	3.29e-215	RPS6KA1	CD4+naive_T
2.49e-219	-0.296242	0.093	0.162	5.66e-215	GATAD1	CD4+naive_T
1.98e-217	-0.334904	0.175	0.253	4.5e-213	SURF4	CD4+naive_T
3.33e-216	-0.401326	0.213	0.29	7.57e-212	XBP1	CD4+naive_T
4.47e-216	-0.282006	0.079	0.143	1.01e-211	ZFPM1	CD4+naive_T
6.79e-216	-0.289354	0.074	0.137	1.54e-211	NOTCH1	CD4+naive_T
8.11e-215	-0.257396	0.052	0.109	1.84e-210	SNTB2	CD4+naive_T
1.31e-214	-0.404986	0.191	0.265	2.98e-210	PARP14	CD4+naive_T
2.56e-214	-0.355282	0.355	0.424	5.81e-210	GNB2	CD4+naive_T
1.55e-213	-0.415774	0.157	0.229	3.51e-209	NFATC2	CD4+naive_T
3.51e-212	-0.484719	0.54	0.562	7.96e-208	PDIA3	CD4+naive_T
3.55e-212	-0.475588	0.436	0.484	8.07e-208	IFI16	CD4+naive_T
1.55e-210	-0.407738	0.397	0.458	3.53e-206	SEMA4D	CD4+naive_T
2.56e-210	-0.354388	0.23	0.306	5.82e-206	EMD	CD4+naive_T
3.55e-209	-0.417238	0.166	0.238	8.06e-205	CD38	CD4+naive_T
9.91e-209	-0.329901	0.825	0.807	2.25e-204	MBNL1	CD4+naive_T
1.01e-208	-0.371676	0.107	0.174	2.3e-204	RRBP1	CD4+naive_T
1.82e-208	-0.332056	0.126	0.196	4.13e-204	CDK2AP2	CD4+naive_T
3.65e-208	-0.373488	0.323	0.393	8.3e-204	CASP4	CD4+naive_T
7.49e-208	-0.39237	0.196	0.269	1.7e-203	NCOA1	CD4+naive_T
9.24e-208	-0.439531	0.65	0.669	2.1e-203	PCSK7	CD4+naive_T
8.61e-207	-0.373022	0.135	0.203	1.95e-202	PTPN18	CD4+naive_T
1.23e-206	-0.281964	0.075	0.137	2.79e-202	GTF3C1	CD4+naive_T
1.35e-204	-0.374186	0.748	0.74	3.07e-200	DDX24	CD4+naive_T
8.09e-204	-0.477909	0.174	0.242	1.84e-199	ALOX5AP	CD4+naive_T
9.08e-204	-0.4346	0.265	0.335	2.06e-199	TPM4	CD4+naive_T
2.82e-203	-0.312712	0.149	0.222	6.39e-199	UNC13D	CD4+naive_T
1.99e-200	-0.265087	0.086	0.15	4.52e-196	ATXN1	CD4+naive_T
7.71e-197	-0.406481	0.453	0.502	1.75e-192	SPTAN1	CD4+naive_T
4.8e-196	-0.264769	0.065	0.123	1.09e-191	RHOB	CD4+naive_T
3.13e-195	-0.432903	0.461	0.501	7.11e-191	CAP1	CD4+naive_T
3.94e-195	-0.303609	0.144	0.217	8.95e-191	NHLRC3	CD4+naive_T
2.29e-194	-0.379258	0.211	0.283	5.21e-190	MIB2	CD4+naive_T
9.28e-194	-0.36994	0.661	0.663	2.11e-189	CYCS	CD4+naive_T
2.75e-193	-0.303019	0.153	0.225	6.25e-189	ERGIC1	CD4+naive_T
4.99e-192	-0.326281	0.113	0.178	1.13e-187	ARHGAP26	CD4+naive_T
7.17e-192	-0.327535	0.164	0.235	1.63e-187	KCNAB2	CD4+naive_T
1.45e-191	-0.37416	0.211	0.283	3.28e-187	TRIM22	CD4+naive_T
2.91e-190	-0.335324	0.136	0.204	6.61e-186	EIF4G3	CD4+naive_T
1.75e-189	-0.400453	0.615	0.634	3.97e-185	PRPF38B	CD4+naive_T
2.48e-189	-0.355347	0.146	0.215	5.64e-185	SLC20A1	CD4+naive_T
5.52e-189	-0.339086	0.102	0.167	1.25e-184	YES1	CD4+naive_T
3.64e-188	-0.348629	0.155	0.223	8.26e-184	SCLT1	CD4+naive_T
2.08e-187	-0.387804	0.362	0.423	4.71e-183	ZBTB1	CD4+naive_T
2.2e-187	-0.393694	0.759	0.746	5e-183	NKTR	CD4+naive_T
3.64e-187	-0.41648	0.235	0.303	8.27e-183	CHD9	CD4+naive_T
6.28e-187	-0.401601	0.527	0.56	1.43e-182	SNHG9	CD4+naive_T
9.91e-187	-0.331471	0.174	0.245	2.25e-182	GAK	CD4+naive_T
1.06e-185	-0.323611	0.167	0.238	2.41e-181	OTULIN	CD4+naive_T
6.54e-185	-0.376164	0.207	0.274	1.48e-180	SDF4	CD4+naive_T
1.88e-184	-0.41736	0.246	0.321	4.28e-180	NR4A1	CD4+naive_T
2.15e-183	-0.276098	0.086	0.146	4.88e-179	HIST1H2BN	CD4+naive_T
1.03e-182	-0.292262	0.141	0.209	2.33e-178	RAB1B	CD4+naive_T
1.95e-182	-0.360929	0.266	0.335	4.44e-178	GATAD2A	CD4+naive_T
3.4e-182	-0.25756	0.148	0.221	7.72e-178	2024-09-11	CD4+naive_T
4.46e-180	-0.385516	0.646	0.658	1.01e-175	BTG2	CD4+naive_T
8.77e-180	-0.36505	0.441	0.485	1.99e-175	HCLS1	CD4+naive_T
1.18e-179	-0.386737	0.231	0.299	2.67e-175	NFAT5	CD4+naive_T
2.12e-179	-0.332066	0.218	0.29	4.82e-175	MEF2D	CD4+naive_T
4.15e-178	-0.377907	0.418	0.465	9.42e-174	PKN1	CD4+naive_T
4.43e-178	-0.294254	0.121	0.188	1.01e-173	NFKBID	CD4+naive_T
5.52e-177	-0.405396	0.303	0.367	1.25e-172	H2AFJ	CD4+naive_T
1.27e-176	-0.289035	0.13	0.197	2.88e-172	TET2	CD4+naive_T
1.54e-175	-0.378436	0.341	0.4	3.51e-171	TMC6	CD4+naive_T
2.35e-175	-0.344024	0.154	0.22	5.34e-171	TIPARP	CD4+naive_T
1.78e-171	-0.359926	0.4	0.452	4.03e-167	RHOF	CD4+naive_T
1.88e-171	-0.386395	0.473	0.51	4.27e-167	LNPEP	CD4+naive_T
2.64e-171	-0.354047	0.201	0.268	5.99e-167	IVNS1ABP	CD4+naive_T
7.76e-170	-0.463772	0.381	0.43	1.76e-165	APOL6	CD4+naive_T
1.07e-169	-0.466059	0.748	0.724	2.42e-165	SLC2A3	CD4+naive_T
4.01e-168	-0.31049	0.121	0.182	9.11e-164	AXIN1	CD4+naive_T
7.74e-168	-0.350777	0.551	0.575	1.76e-163	SLC38A1	CD4+naive_T
1.85e-167	-0.308653	0.185	0.252	4.21e-163	PPP2R5A	CD4+naive_T
2.49e-166	-0.329285	0.157	0.221	5.66e-162	ITCH	CD4+naive_T
9.64e-166	-0.349905	0.318	0.377	2.19e-161	CAPNS1	CD4+naive_T
8.96e-165	-0.377903	0.628	0.641	2.03e-160	ATRX	CD4+naive_T
1.85e-164	-0.347034	0.209	0.275	4.2e-160	CCNH	CD4+naive_T
8.08e-164	-0.381017	0.651	0.643	1.83e-159	PPIB	CD4+naive_T
1.48e-163	-0.405706	0.381	0.432	3.37e-159	CSRNP1	CD4+naive_T
3.78e-163	-0.321611	0.679	0.672	8.58e-159	FNBP1	CD4+naive_T
5.65e-163	-0.356281	0.335	0.393	1.28e-158	UBE2S	CD4+naive_T
1e-162	-0.380503	0.529	0.558	2.27e-158	RBM38	CD4+naive_T
1.68e-162	-0.296069	0.592	0.6	3.82e-158	DRAP1	CD4+naive_T
2.8e-161	-0.401955	0.344	0.396	6.35e-157	ADD1	CD4+naive_T
8.21e-160	-0.291741	0.89	0.862	1.86e-155	KLF2	CD4+naive_T
3.13e-159	-0.335836	0.7	0.688	7.1e-155	DNAJA1	CD4+naive_T
7.69e-159	-0.371918	0.318	0.376	1.75e-154	TES	CD4+naive_T
2.93e-157	-0.304062	0.781	0.763	6.66e-153	SRSF11	CD4+naive_T
4.93e-157	-0.296628	0.143	0.205	1.12e-152	CARD11	CD4+naive_T
2.31e-156	-0.460674	0.068	0.119	5.25e-152	AREG	CD4+naive_T
1.16e-155	-0.310044	0.567	0.582	2.64e-151	UBE2I	CD4+naive_T
2.3e-154	-0.355784	0.266	0.326	5.22e-150	CTBP1	CD4+naive_T
6.42e-154	-0.397693	0.382	0.431	1.46e-149	HERPUD1	CD4+naive_T
6.79e-154	-0.309056	0.725	0.709	1.54e-149	GNAI2	CD4+naive_T
1.35e-152	-0.303204	0.155	0.219	3.06e-148	RGS2	CD4+naive_T
4.35e-151	-0.410828	0.248	0.308	9.88e-147	HIST1H1C	CD4+naive_T
8.76e-151	-0.549753	0.471	0.498	1.99e-146	TSPYL2	CD4+naive_T
9.34e-151	-0.298109	0.181	0.242	2.12e-146	EHD1	CD4+naive_T
1.67e-150	-0.303933	0.073	0.124	3.79e-146	HIST1H2BG	CD4+naive_T
2.93e-150	-0.269246	0.161	0.225	6.64e-146	TRAF5	CD4+naive_T
5.69e-150	-0.279219	0.115	0.172	1.29e-145	CYB5B	CD4+naive_T
2.44e-149	-0.278218	0.813	0.791	5.55e-145	HNRNPU	CD4+naive_T
2.65e-149	-0.306478	0.206	0.269	6.01e-145	MAPKAPK2	CD4+naive_T
3.27e-149	-0.317564	0.344	0.398	7.43e-145	SSBP4	CD4+naive_T
1.05e-148	-0.37431	0.275	0.333	2.38e-144	DGKD	CD4+naive_T
2.17e-146	-0.288258	0.196	0.258	4.93e-142	PSMB10	CD4+naive_T
4.45e-146	-0.293013	0.422	0.464	1.01e-141	BAX	CD4+naive_T
9.87e-146	-0.321898	0.535	0.556	2.24e-141	CALM2	CD4+naive_T
1.55e-145	-0.281876	0.143	0.201	3.52e-141	STX8	CD4+naive_T
9.4e-145	-0.412626	0.399	0.443	2.13e-140	C20orf24	CD4+naive_T
1.58e-142	-0.38093	0.424	0.462	3.6e-138	VPS13C	CD4+naive_T
2.17e-142	-0.309838	0.251	0.309	4.93e-138	TBCB	CD4+naive_T
2.96e-142	-0.368196	0.655	0.651	6.71e-138	CDC42SE1	CD4+naive_T
9.55e-142	-0.723928	0.418	0.456	2.17e-137	RP11-386I14.4	CD4+naive_T
7.26e-141	-0.254471	0.087	0.138	1.65e-136	CAPN15	CD4+naive_T
2.02e-140	-0.298607	0.353	0.405	4.58e-136	RHOG	CD4+naive_T
2.8e-140	-0.269926	0.831	0.799	6.36e-136	HNRNPA3	CD4+naive_T
9e-140	-0.338977	0.765	0.741	2.04e-135	N4BP2L2	CD4+naive_T
4.43e-139	-0.305592	0.153	0.212	1.01e-134	GPRIN3	CD4+naive_T
6.32e-139	-0.259987	0.152	0.211	1.43e-134	FKBP2	CD4+naive_T
4.52e-138	-0.33975	0.215	0.273	1.03e-133	CCDC88B	CD4+naive_T
5.76e-138	-0.297793	0.143	0.198	1.31e-133	CAPN2	CD4+naive_T
2.62e-137	-0.318416	0.177	0.235	5.95e-133	RAP2B	CD4+naive_T
1.08e-136	-0.346881	0.667	0.658	2.44e-132	RAP1B	CD4+naive_T
1.46e-136	-0.255769	0.075	0.123	3.31e-132	VCL	CD4+naive_T
4.74e-134	-0.326676	0.702	0.681	1.08e-129	CCND3	CD4+naive_T
8.66e-134	-0.27644	0.85	0.818	1.97e-129	SFPQ	CD4+naive_T
1.33e-133	-0.363402	0.498	0.52	3.03e-129	HNRNPL	CD4+naive_T
4.15e-133	-0.318692	0.351	0.4	9.42e-129	TRABD	CD4+naive_T
1.07e-131	-0.366803	0.322	0.368	2.43e-127	PSAP	CD4+naive_T
3.2e-131	-0.400295	0.489	0.511	7.28e-127	RARRES3	CD4+naive_T
7.13e-131	-0.346519	0.237	0.29	1.62e-126	SELPLG	CD4+naive_T
1.38e-130	-0.315927	0.335	0.386	3.14e-126	SYNRG	CD4+naive_T
2.03e-129	-0.314658	0.367	0.414	4.6e-125	HSPA9	CD4+naive_T
4.72e-129	-0.341333	0.436	0.47	1.07e-124	CCDC88C	CD4+naive_T
4.81e-129	-0.31178	0.267	0.322	1.09e-124	PPP6R1	CD4+naive_T
5.04e-129	-0.348297	0.375	0.418	1.14e-124	DIAPH1	CD4+naive_T
9.43e-129	-0.295069	0.244	0.3	2.14e-124	SQSTM1	CD4+naive_T
4.42e-128	-0.284388	0.197	0.254	1e-123	AKT1	CD4+naive_T
7.19e-128	-0.329017	0.411	0.452	1.63e-123	CHD4	CD4+naive_T
2.61e-127	-0.384581	0.39	0.427	5.92e-123	DYNLL1	CD4+naive_T
3.89e-127	-0.343477	0.354	0.398	8.84e-123	P4HB	CD4+naive_T
7.44e-127	-0.352869	0.785	0.763	1.69e-122	CELF2	CD4+naive_T
1.66e-126	-0.314864	0.711	0.698	3.78e-122	KMT2E	CD4+naive_T
9.71e-125	-0.310536	0.544	0.56	2.2e-120	HIPK1	CD4+naive_T
4.46e-124	-0.363293	0.413	0.449	1.01e-119	TAOK3	CD4+naive_T
6.59e-123	-0.313314	0.39	0.427	1.5e-118	ATP6V0E1	CD4+naive_T
1.84e-122	-0.390515	0.476	0.499	4.18e-118	CH17-189H20.1	CD4+naive_T
3.14e-122	-0.324474	0.608	0.614	7.12e-118	PRPF4B	CD4+naive_T
4.23e-122	-0.250138	0.102	0.152	9.61e-118	PIEZO1	CD4+naive_T
9.71e-121	-0.307065	0.246	0.3	2.2e-116	MAPRE2	CD4+naive_T
3.01e-120	-0.26564	0.163	0.218	6.83e-116	MSL2	CD4+naive_T
3.69e-120	-0.279862	0.149	0.202	8.37e-116	ZCCHC6	CD4+naive_T
2.33e-118	-0.275636	0.143	0.195	5.29e-114	SETD3	CD4+naive_T
5.29e-118	-0.315118	0.262	0.312	1.2e-113	FBXW5	CD4+naive_T
1.14e-117	-0.292015	0.383	0.423	2.59e-113	YWHAQ	CD4+naive_T
1.31e-117	-0.295871	0.189	0.244	2.97e-113	ZC3H12A	CD4+naive_T
1.46e-117	-0.254255	0.121	0.171	3.31e-113	CDK17	CD4+naive_T
2.93e-117	-0.300555	0.201	0.254	6.64e-113	CCNDBP1	CD4+naive_T
9.18e-117	-0.285046	0.178	0.231	2.08e-112	MAP4	CD4+naive_T
5.25e-116	-0.356539	0.313	0.357	1.19e-111	SUGP2	CD4+naive_T
1.57e-115	-0.29983	0.299	0.35	3.56e-111	ZNF800	CD4+naive_T
2.48e-115	-0.310859	0.312	0.36	5.63e-111	ZNF655	CD4+naive_T
1.3e-114	-0.270829	0.209	0.262	2.95e-110	CKLF	CD4+naive_T
2.97e-113	-0.305941	0.431	0.468	6.75e-109	ITGA4	CD4+naive_T
1.32e-112	-0.330978	0.448	0.474	3e-108	DOCK8	CD4+naive_T
2.26e-112	-0.304424	0.591	0.588	5.14e-108	NDUFB2	CD4+naive_T
1.4e-111	-0.319147	0.417	0.445	3.18e-107	PRELID1	CD4+naive_T
1.47e-111	-0.341871	0.288	0.335	3.33e-107	DENND2D	CD4+naive_T
4.24e-111	-0.253194	0.133	0.184	9.63e-107	JMJD6	CD4+naive_T
1.32e-110	-0.434061	0.656	0.64	2.99e-106	IFRD1	CD4+naive_T
3.18e-110	-0.307538	0.297	0.347	7.21e-106	JARID2	CD4+naive_T
4.48e-110	-0.332141	0.478	0.501	1.02e-105	DNAJB6	CD4+naive_T
1.5e-109	-0.25653	0.173	0.226	3.4e-105	COX17	CD4+naive_T
1.82e-109	-0.32386	0.339	0.378	4.14e-105	RNPEPL1	CD4+naive_T
3.72e-108	-0.319424	0.192	0.24	8.44e-104	RAPGEF1	CD4+naive_T
6.53e-108	-0.324503	0.454	0.481	1.48e-103	TMEM259	CD4+naive_T
1.23e-107	-0.29626	0.452	0.475	2.78e-103	PRDX5	CD4+naive_T
3.11e-107	-0.296285	0.671	0.655	7.06e-103	ACTR2	CD4+naive_T
1.42e-106	-0.277621	0.442	0.479	3.23e-102	CLEC2B	CD4+naive_T
2.07e-106	-0.25011	0.106	0.152	4.71e-102	C1orf174	CD4+naive_T
2.27e-106	-0.316116	0.273	0.32	5.16e-102	SYAP1	CD4+naive_T
3.51e-106	-0.255155	0.729	0.692	7.96e-102	RHOA	CD4+naive_T
6e-106	-0.273771	0.243	0.294	1.36e-101	CARHSP1	CD4+naive_T
7.74e-106	-0.436022	0.369	0.407	1.76e-101	METTL12	CD4+naive_T
8.32e-106	-0.306898	0.588	0.591	1.89e-101	ROCK1	CD4+naive_T
1.58e-104	-0.289513	0.159	0.206	3.58e-100	ARHGAP25	CD4+naive_T
1.9e-104	-0.457157	0.114	0.161	4.31e-100	RPPH1	CD4+naive_T
4.99e-104	-0.290966	0.213	0.261	1.13e-99	PRKAR1A	CD4+naive_T
6.98e-104	-0.291234	0.147	0.193	1.58e-99	AGTRAP	CD4+naive_T
1.64e-103	-0.286464	0.263	0.313	3.72e-99	NLRC5	CD4+naive_T
4.46e-103	-0.306466	0.547	0.554	1.01e-98	PABPN1	CD4+naive_T
5.82e-103	-0.306732	0.282	0.327	1.32e-98	SH3GLB1	CD4+naive_T
8.56e-103	-0.30676	0.315	0.358	1.94e-98	WDR26	CD4+naive_T
1.13e-102	-0.326558	0.536	0.542	2.56e-98	MAP1LC3B	CD4+naive_T
1.26e-102	-0.336654	0.493	0.509	2.87e-98	ARHGAP30	CD4+naive_T
2.15e-102	-0.302034	0.242	0.287	4.87e-98	TRAPPC10	CD4+naive_T
3.66e-102	-0.279605	0.752	0.725	8.31e-98	ARHGEF1	CD4+naive_T
3.8e-102	-0.333223	0.261	0.306	8.62e-98	ZNF276	CD4+naive_T
9.69e-102	-0.299131	0.613	0.611	2.2e-97	ZNF207	CD4+naive_T
1.11e-101	-0.260314	0.809	0.772	2.53e-97	RBM25	CD4+naive_T
1.73e-101	-0.286491	0.412	0.444	3.93e-97	NAP1L4	CD4+naive_T
1.99e-101	-0.300855	0.28	0.326	4.51e-97	DYNC1H1	CD4+naive_T
2.99e-101	-0.287321	0.578	0.582	6.78e-97	KLF13	CD4+naive_T
4.13e-101	-0.320722	0.305	0.347	9.38e-97	NCKAP1L	CD4+naive_T
8.36e-101	-0.293499	0.347	0.386	1.9e-96	HNRNPAB	CD4+naive_T
9.54e-101	-0.30905	0.254	0.3	2.16e-96	NFKBIB	CD4+naive_T
3.71e-100	-0.355742	0.405	0.436	8.42e-96	KIAA1551	CD4+naive_T
6.97e-100	-0.293555	0.228	0.275	1.58e-95	PSD4	CD4+naive_T
2.03e-99	-0.283696	0.248	0.294	4.62e-95	NRBP1	CD4+naive_T
2.07e-99	-0.329306	0.2	0.246	4.7e-95	PRKX	CD4+naive_T
1.06e-98	-0.267843	0.18	0.226	2.4e-94	RAB8A	CD4+naive_T
1.08e-98	-0.306316	0.345	0.383	2.45e-94	PJA2	CD4+naive_T
1.58e-98	-0.347003	0.534	0.542	3.59e-94	BOD1L1	CD4+naive_T
3.4e-98	-0.265003	0.16	0.206	7.73e-94	PSTPIP1	CD4+naive_T
6.56e-98	-0.297592	0.184	0.231	1.49e-93	BAZ2B	CD4+naive_T
4.65e-97	-0.288167	0.154	0.2	1.06e-92	SDF2L1	CD4+naive_T
8.57e-97	-0.274596	0.276	0.323	1.95e-92	FAM177A1	CD4+naive_T
1.71e-96	-0.34235	0.552	0.553	3.87e-92	CHD1	CD4+naive_T
4.74e-96	-0.375551	0.41	0.437	1.08e-91	CNOT2	CD4+naive_T
2.95e-95	-0.275581	0.08	0.119	6.69e-91	MTSS1	CD4+naive_T
5.67e-95	-0.271783	0.144	0.189	1.29e-90	TMX4	CD4+naive_T
9.73e-95	-0.325328	0.427	0.451	2.21e-90	USP34	CD4+naive_T
1.55e-92	-0.252545	0.146	0.191	3.53e-88	CTB-31O20.2	CD4+naive_T
5.98e-92	-0.267615	0.423	0.448	1.36e-87	TRMT112	CD4+naive_T
1.14e-91	-0.33961	0.368	0.4	2.59e-87	KAT6B	CD4+naive_T
1.47e-91	-0.31117	0.401	0.429	3.33e-87	SETD2	CD4+naive_T
7.12e-91	-0.253025	0.146	0.191	1.62e-86	RNF168	CD4+naive_T
7.19e-91	-0.333396	0.609	0.601	1.63e-86	WSB1	CD4+naive_T
1.46e-90	-0.271049	0.21	0.257	3.32e-86	DNAJB11	CD4+naive_T
3.78e-90	-0.28516	0.461	0.481	8.59e-86	MOB1A	CD4+naive_T
5.37e-90	-0.316458	0.349	0.385	1.22e-85	ITSN2	CD4+naive_T
6.06e-90	-0.303816	0.364	0.398	1.37e-85	PTP4A1	CD4+naive_T
3.65e-89	-0.29296	0.658	0.644	8.29e-85	ANKRD44	CD4+naive_T
1.8e-88	-0.382525	0.406	0.432	4.1e-84	ILF3-AS1	CD4+naive_T
1.21e-87	-0.257638	0.13	0.173	2.74e-83	LINC00936	CD4+naive_T
2.74e-87	-0.342926	0.302	0.336	6.21e-83	INPP4A	CD4+naive_T
5.62e-87	-0.271721	0.201	0.245	1.28e-82	PAPD4	CD4+naive_T
1.5e-86	-0.291836	0.247	0.287	3.4e-82	PDIA6	CD4+naive_T
2.18e-86	-0.312834	0.416	0.436	4.94e-82	NDUFB7	CD4+naive_T
3.23e-86	-0.259721	0.429	0.451	7.32e-82	PSMB3	CD4+naive_T
3.4e-86	-0.335814	0.451	0.464	7.73e-82	CD164	CD4+naive_T
4.02e-85	-0.316716	0.372	0.4	9.13e-81	NFATC3	CD4+naive_T
2.29e-84	-0.328437	0.292	0.329	5.19e-80	RNF115	CD4+naive_T
8.58e-84	-0.273203	0.265	0.307	1.95e-79	FBXO7	CD4+naive_T
1.87e-83	-0.302399	0.545	0.544	4.24e-79	ACTR3	CD4+naive_T
3.74e-83	-0.303538	0.238	0.279	8.48e-79	LMO4	CD4+naive_T
3.86e-83	-0.288513	0.265	0.304	8.77e-79	POLR2B	CD4+naive_T
5.62e-83	-0.281427	0.182	0.224	1.28e-78	LPIN1	CD4+naive_T
7.05e-83	-0.262762	0.215	0.259	1.6e-78	MED15	CD4+naive_T
8.55e-83	-0.325601	0.585	0.585	1.94e-78	AKAP9	CD4+naive_T
9.29e-83	-0.287396	0.426	0.45	2.11e-78	ISG15	CD4+naive_T
1.6e-82	-0.30276	0.441	0.46	3.64e-78	SMG1	CD4+naive_T
1.83e-82	-0.307306	0.5	0.507	4.15e-78	SIGIRR	CD4+naive_T
1.85e-82	-0.292562	0.209	0.25	4.2e-78	NARF	CD4+naive_T
3.33e-81	-0.271702	0.435	0.455	7.57e-77	PRR13	CD4+naive_T
9.65e-81	-0.264844	0.285	0.325	2.19e-76	C19orf66	CD4+naive_T
1.31e-80	-0.28462	0.278	0.318	2.98e-76	LUC7L	CD4+naive_T
2.63e-80	-0.30453	0.385	0.414	5.98e-76	ATF7IP	CD4+naive_T
3.16e-80	-0.257191	0.187	0.228	7.17e-76	C17orf62	CD4+naive_T
1.81e-79	-0.291752	0.497	0.508	4.12e-75	DHX36	CD4+naive_T
3.43e-79	-0.333343	0.263	0.303	7.79e-75	CREM	CD4+naive_T
1.05e-78	-0.299857	0.464	0.48	2.38e-74	STAT3	CD4+naive_T
1.78e-78	-0.274176	0.725	0.685	4.05e-74	LSP1	CD4+naive_T
3.56e-78	-0.297392	0.493	0.502	8.08e-74	NCOR1	CD4+naive_T
7.86e-76	-0.277648	0.255	0.293	1.78e-71	DOCK11	CD4+naive_T
1.29e-75	-0.286631	0.178	0.217	2.93e-71	S100PBP	CD4+naive_T
2.51e-75	-0.267448	0.145	0.187	5.69e-71	IER5L	CD4+naive_T
2.68e-75	-0.309595	0.498	0.505	6.09e-71	SNRNP70	CD4+naive_T
8.95e-75	-0.267166	0.259	0.297	2.03e-70	DDX39A	CD4+naive_T
3.9e-74	-0.252293	0.192	0.232	8.85e-70	BTN3A1	CD4+naive_T
5.65e-74	-0.281781	0.229	0.268	1.28e-69	MAT2A	CD4+naive_T
7.36e-74	-0.256209	0.195	0.235	1.67e-69	SLC39A10	CD4+naive_T
5.35e-71	-0.253928	0.278	0.312	1.22e-66	BANF1	CD4+naive_T
7.08e-71	-0.267578	0.314	0.346	1.61e-66	ABI1	CD4+naive_T
7.26e-71	-0.293114	0.361	0.386	1.65e-66	BIRC6	CD4+naive_T
2.07e-70	-0.268562	0.239	0.279	4.7e-66	RANBP2	CD4+naive_T
4.68e-69	-0.250649	0.805	0.767	1.06e-64	LUC7L3	CD4+naive_T
8.48e-69	-0.252565	0.338	0.367	1.93e-64	CCDC12	CD4+naive_T
1.1e-68	-0.367208	0.577	0.573	2.5e-64	INTS6	CD4+naive_T
2.88e-68	-0.264116	0.253	0.289	6.54e-64	TRIP12	CD4+naive_T
1.24e-67	-0.281858	0.287	0.321	2.8e-63	PPP1R15B	CD4+naive_T
3.48e-67	-0.557071	0.486	0.475	7.91e-63	TMEM2	CD4+naive_T
5.71e-67	-0.255253	0.242	0.275	1.3e-62	LMAN2	CD4+naive_T
1.1e-66	-0.265583	0.71	0.683	2.5e-62	BPTF	CD4+naive_T
7.91e-66	-0.26813	0.228	0.264	1.8e-61	BRD1	CD4+naive_T
1.89e-64	-0.295125	0.224	0.258	4.3e-60	SAMD9	CD4+naive_T
2.14e-63	-0.279754	0.421	0.435	4.86e-59	GNB1	CD4+naive_T
2.68e-63	-0.296405	0.517	0.514	6.09e-59	DGKZ	CD4+naive_T
2.81e-63	-0.307522	0.401	0.413	6.38e-59	SYTL1	CD4+naive_T
1.05e-62	-0.288098	0.253	0.284	2.39e-58	CYTH4	CD4+naive_T
1.77e-62	-0.293964	0.183	0.218	4.02e-58	PAPD5	CD4+naive_T
5.18e-62	-0.298967	0.325	0.352	1.18e-57	CCNT1	CD4+naive_T
4.64e-60	-0.279179	0.337	0.362	1.05e-55	TRIM33	CD4+naive_T
2.21e-59	-0.263224	0.381	0.399	5.02e-55	WAS	CD4+naive_T
5.35e-59	-0.297488	0.31	0.333	1.21e-54	MECP2	CD4+naive_T
7.37e-59	-0.272718	0.488	0.492	1.67e-54	C16orf72	CD4+naive_T
1.06e-58	-0.286753	0.511	0.51	2.4e-54	PCF11	CD4+naive_T
7.36e-57	-0.272202	0.41	0.423	1.67e-52	SPCS3	CD4+naive_T
6.38e-56	-0.272893	0.384	0.399	1.45e-51	LAMP1	CD4+naive_T
7.96e-56	-0.272328	0.46	0.465	1.81e-51	ADRBK1	CD4+naive_T
8.38e-56	-0.279032	0.467	0.473	1.9e-51	PTPN4	CD4+naive_T
3.42e-55	-0.262706	0.658	0.628	7.76e-51	ATF4	CD4+naive_T
4.37e-55	-0.267953	0.523	0.517	9.91e-51	GTF2I	CD4+naive_T
5.44e-55	-0.25011	0.481	0.486	1.24e-50	SELK	CD4+naive_T
1.36e-54	-0.281845	0.351	0.371	3.09e-50	SSBP3	CD4+naive_T
2.89e-54	-0.304285	0.493	0.491	6.55e-50	TMC8	CD4+naive_T
5.18e-54	-0.25378	0.309	0.336	1.18e-49	ACIN1	CD4+naive_T
3.06e-53	-0.334545	0.311	0.338	6.95e-49	GOLGB1	CD4+naive_T
4.61e-53	-0.329808	0.517	0.514	1.05e-48	NFKBIZ	CD4+naive_T
1.47e-52	-0.262503	0.181	0.21	3.33e-48	SLCO3A1	CD4+naive_T
1.81e-52	-0.258921	0.553	0.545	4.1e-48	YTHDC1	CD4+naive_T
4.22e-52	-0.259977	0.279	0.307	9.58e-48	NXF1	CD4+naive_T
7.46e-51	-0.290899	0.484	0.478	1.69e-46	ANXA6	CD4+naive_T
2.84e-49	-0.281196	0.564	0.55	6.44e-45	LENG8	CD4+naive_T
2.56e-48	-0.280914	0.656	0.632	5.81e-44	ANKRD12	CD4+naive_T
5.31e-48	-0.256534	0.7	0.664	1.21e-43	MDM4	CD4+naive_T
5.7e-48	-0.317907	0.286	0.307	1.29e-43	LPP	CD4+naive_T
4e-47	-0.277516	0.536	0.526	9.09e-43	CHD2	CD4+naive_T
5.46e-46	-0.269044	0.423	0.431	1.24e-41	RBM5	CD4+naive_T
9.13e-46	-0.267814	0.332	0.349	2.07e-41	CTSS	CD4+naive_T
1.76e-44	-0.278421	0.518	0.508	4e-40	MLLT6	CD4+naive_T
2.04e-41	-0.290688	0.182	0.202	4.63e-37	SH3BP5	CD4+naive_T
4.16e-39	-0.260941	0.578	0.555	9.44e-35	YPEL3	CD4+naive_T
5.02e-39	-0.258356	0.273	0.292	1.14e-34	CREBZF	CD4+naive_T
3.11e-38	-0.264686	0.844	0.75	7.07e-34	C12orf57	CD4+naive_T
1.33e-37	-0.291466	0.658	0.627	3.02e-33	TUBA1B	CD4+naive_T
5.95e-37	-0.262169	0.527	0.514	1.35e-32	TGOLN2	CD4+naive_T
9.73e-37	-0.253393	0.301	0.318	2.21e-32	RIOK3	CD4+naive_T
3.43e-36	-0.276857	0.384	0.395	7.79e-32	CITED2	CD4+naive_T
1.99e-35	-0.275143	0.539	0.525	4.51e-31	C1orf56	CD4+naive_T
3.26e-35	-0.257865	0.395	0.402	7.41e-31	KDM5A	CD4+naive_T
8.44e-35	-0.257444	0.388	0.393	1.92e-30	GPATCH8	CD4+naive_T
1.09e-33	-0.285713	0.666	0.622	2.47e-29	FYN	CD4+naive_T
6.06e-30	-0.258014	0.278	0.294	1.37e-25	TRIM56	CD4+naive_T
3.83e-29	-0.276673	0.525	0.506	8.71e-25	ZNF292	CD4+naive_T
5.29e-28	-0.353482	0.41	0.408	1.2e-23	PMAIP1	CD4+naive_T
8.03e-28	-0.254278	0.26	0.275	1.82e-23	GADD45A	CD4+naive_T
6.73e-25	-0.368424	0.424	0.418	1.53e-20	HEXIM1	CD4+naive_T
1.39e-23	-0.261192	0.319	0.322	3.15e-19	TFDP2	CD4+naive_T
2.25e-20	-0.253566	0.311	0.316	5.1e-16	ANKRD36C	CD4+naive_T
6.15e-15	-0.288041	0.507	0.476	1.4e-10	PDE4D	CD4+naive_T
2.01e-14	-0.250012	0.526	0.495	4.56e-10	TTC14	CD4+naive_T
7.68e-14	-0.360129	0.814	0.656	1.74e-09	IL32	CD4+naive_T
1.13e-12	-0.303551	0.271	0.267	2.56e-08	HIPK2	CD4+naive_T
0	2.04399	0.868	0.057	0	CD8B	CD8+naive_T
0	1.56837	0.831	0.061	0	CD8A	CD8+naive_T
0	1.43444	0.33	0.031	0	S100B	CD8+naive_T
0	1.41166	0.647	0.016	0	RP11-291B21.2	CD8+naive_T
0	0.856543	0.594	0.164	0	NELL2	CD8+naive_T
0	0.607652	0.589	0.244	0	PASK	CD8+naive_T
0	0.607571	0.445	0.082	0	A1BG	CD8+naive_T
0	0.604655	0.682	0.342	0	C1orf228	CD8+naive_T
0	0.580158	0.84	0.603	0	TOB1	CD8+naive_T
0	0.497838	0.792	0.521	0	NUCB2	CD8+naive_T
0	0.494489	0.603	0.316	0	YBX3	CD8+naive_T
0	0.467356	0.405	0.095	0	FAM173A	CD8+naive_T
0	0.462431	0.421	0.163	0	GPR155	CD8+naive_T
0	0.462424	0.334	0.053	0	CRTAM	CD8+naive_T
0	0.423406	0.836	0.607	0	COTL1	CD8+naive_T
0	0.412791	0.928	0.807	0	TNFAIP3	CD8+naive_T
0	0.408635	1	0.997	0	RPLP1	CD8+naive_T
0	0.405533	0.526	0.265	0	AP1M1	CD8+naive_T
0	0.399207	1	0.994	0	RPS12	CD8+naive_T
0	0.394291	0.999	0.99	0	RPL12	CD8+naive_T
0	0.36773	0.912	0.692	0	AIF1	CD8+naive_T
0	0.365687	0.553	0.328	0	NFKB1	CD8+naive_T
0	0.365284	0.998	0.972	0	RPLP0	CD8+naive_T
0	0.359815	1	0.993	0	RPS6	CD8+naive_T
0	0.358683	0.226	0.012	0	FBLN2	CD8+naive_T
0	0.353102	0.864	0.646	0	GUK1	CD8+naive_T
0	0.350104	0.321	0.092	0	SERPINF1	CD8+naive_T
0	0.349872	1	0.997	0	RPS18	CD8+naive_T
0	0.34778	0.382	0.138	0	SPINT2	CD8+naive_T
0	0.344919	0.677	0.456	0	SNHG15	CD8+naive_T
0	0.341697	0.389	0.155	0	PCNT	CD8+naive_T
0	0.335292	1	0.995	0	RPS2	CD8+naive_T
0	0.334311	0.622	0.372	0	PDE3B	CD8+naive_T
0	0.331646	0.424	0.215	0	KLF10	CD8+naive_T
0	0.330246	0.148	0.045	0	GZMK	CD8+naive_T
0	0.330181	0.296	0.083	0	CARS	CD8+naive_T
0	0.327046	0.608	0.402	0	ZNF331	CD8+naive_T
0	0.324113	0.98	0.915	0	HSP90AB1	CD8+naive_T
0	0.309856	0.739	0.49	0	SPOCK2	CD8+naive_T
0	0.307489	0.993	0.944	0	NPM1	CD8+naive_T
0	0.305847	0.989	0.942	0	BTF3	CD8+naive_T
0	0.304572	1	0.992	0	RPS4X	CD8+naive_T
0	0.300147	1	0.992	0	RPS8	CD8+naive_T
0	0.29807	0.998	0.971	0	RPL4	CD8+naive_T
0	0.297799	0.948	0.788	0	CD3D	CD8+naive_T
0	0.297241	0.254	0.068	0	CD79A	CD8+naive_T
0	0.29567	0.922	0.717	0	RGS10	CD8+naive_T
0	0.293714	0.356	0.123	0	PRR5	CD8+naive_T
0	0.291325	0.994	0.969	0	RPS5	CD8+naive_T
0	0.290357	0.368	0.164	0	SNHG19	CD8+naive_T
0	0.289597	1	0.998	0	RPL13	CD8+naive_T
0	0.289127	0.765	0.555	0	PPA1	CD8+naive_T
0	0.285248	1	0.997	0	RPL28	CD8+naive_T
0	0.28415	1	0.993	0	RPS28	CD8+naive_T
0	0.281652	0.994	0.958	0	EEF1B2	CD8+naive_T
0	0.276834	0.268	0.098	0	SPRY1	CD8+naive_T
0	0.271955	0.493	0.296	0	COA1	CD8+naive_T
0	0.27127	0.301	0.098	0	PECAM1	CD8+naive_T
0	0.27031	0.999	0.99	0	RPS11	CD8+naive_T
0	0.268746	1	0.99	0	RPS16	CD8+naive_T
0	0.26589	1	0.995	0	RPS19	CD8+naive_T
0	0.265655	0.981	0.925	0	YBX1	CD8+naive_T
0	0.265356	0.625	0.4	0	PRDX6	CD8+naive_T
0	0.264644	0.997	0.952	0	RPL36A	CD8+naive_T
0	0.264642	0.309	0.133	0	MMD	CD8+naive_T
0	0.26461	0.998	0.978	0	PABPC1	CD8+naive_T
0	0.263885	0.998	0.978	0	RPL10A	CD8+naive_T
0	0.260207	0.405	0.18	0	ATP8A1	CD8+naive_T
0	0.254925	1	0.995	0	RPL39	CD8+naive_T
0	0.254551	0.999	0.99	0	RPL15	CD8+naive_T
0	0.252019	0.999	0.986	0	RPL5	CD8+naive_T
0	-0.278368	1	1	0	B2M	CD8+naive_T
0	-0.292834	0.966	0.92	0	TOMM7	CD8+naive_T
0	-0.382372	0.01	0.18	0	CD40LG	CD8+naive_T
0	-0.388998	0.967	0.964	0	PTPRC	CD8+naive_T
0	-0.394443	0.902	0.891	0	ETS1	CD8+naive_T
0	-0.403613	0.509	0.219	0	CTSW	CD8+naive_T
0	-0.409751	1	1	0	MALAT1	CD8+naive_T
0	-0.414726	0.99	0.991	0	H3F3B	CD8+naive_T
0	-0.430628	0.456	0.214	0	FCER1G	CD8+naive_T
0	-0.4515	0.02	0.226	0	CD4	CD8+naive_T
0	-0.530426	0.409	0.523	0	RNASET2	CD8+naive_T
0	-0.57021	0.37	0.49	0	CORO1B	CD8+naive_T
0	-0.61022	0.447	0.59	0	ANXA1	CD8+naive_T
0	-0.628455	0.301	0.438	0	CFLAR	CD8+naive_T
0	-0.675597	0.13	0.288	0	AHNAK	CD8+naive_T
0	-0.707665	0.006	0.13	0	LAIR2	CD8+naive_T
0	-0.709067	0.66	0.727	0	ITM2A	CD8+naive_T
0	-0.72224	0.637	0.687	0	ITGB2	CD8+naive_T
0	-0.838623	0.58	0.662	0	CD247	CD8+naive_T
0	-0.84151	0.007	0.133	0	KLRF1	CD8+naive_T
0	-0.959015	0.008	0.132	0	FCGR3A	CD8+naive_T
0	-1.09038	0.023	0.158	0	HOPX	CD8+naive_T
0	-1.20373	0.328	0.483	0	GZMA	CD8+naive_T
0	-1.26173	0.058	0.199	0	TYROBP	CD8+naive_T
0	-1.37405	0.014	0.167	0	CST7	CD8+naive_T
0	-1.42194	0.015	0.169	0	KLRD1	CD8+naive_T
0	-1.50908	0.01	0.147	0	GZMB	CD8+naive_T
0	-2.64834	0.032	0.162	0	GNLY	CD8+naive_T
2.56e-304	-1.24312	0.014	0.13	5.81e-300	CCL4	CD8+naive_T
6.89e-301	-0.934796	0.006	0.116	1.56e-296	GZMH	CD8+naive_T
2.34e-286	-0.281005	0.999	0.995	5.31e-282	JUND	CD8+naive_T
7.92e-285	-0.718987	0.007	0.113	1.8e-280	CD160	CD8+naive_T
2.68e-283	-0.739983	0.047	0.171	6.09e-279	MYO1F	CD8+naive_T
2.14e-282	-0.49714	0.214	0.354	4.86e-278	ARID5B	CD8+naive_T
2.13e-279	-0.446635	0.253	0.388	4.83e-275	TRAT1	CD8+naive_T
6.03e-276	-0.386658	0.081	0.217	1.37e-271	GPR183	CD8+naive_T
8.78e-274	0.264823	0.701	0.499	1.99e-269	C1QBP	CD8+naive_T
9.39e-274	0.25398	0.963	0.88	2.13e-269	SLC25A6	CD8+naive_T
1.53e-272	0.264703	0.916	0.785	3.47e-268	GYPC	CD8+naive_T
1.16e-269	-0.520295	0.459	0.55	2.62e-265	CRIP1	CD8+naive_T
4.35e-266	-1.38483	0.073	0.198	9.88e-262	KLRB1	CD8+naive_T
3.91e-265	-0.413312	0.081	0.21	8.88e-261	SH3BP5	CD8+naive_T
6.44e-254	-0.909929	0.008	0.105	1.46e-249	XCL2	CD8+naive_T
3.8e-253	0.260428	0.796	0.607	8.63e-249	C6orf48	CD8+naive_T
1.02e-251	0.31486	0.652	0.463	2.33e-247	EZR	CD8+naive_T
5.28e-250	-0.42847	0.822	0.821	1.2e-245	JAK1	CD8+naive_T
5.75e-248	-0.449372	0.606	0.655	1.31e-243	FYN	CD8+naive_T
2.3e-247	0.2554	0.757	0.562	5.21e-243	G3BP2	CD8+naive_T
2.42e-247	-0.491746	0.087	0.211	5.49e-243	FAM13A	CD8+naive_T
9.22e-245	-0.387054	0.159	0.291	2.09e-240	CSGALNACT1	CD8+naive_T
1e-244	-0.757448	0.037	0.144	2.27e-240	ZEB2	CD8+naive_T
1.24e-238	-0.321622	0.978	0.961	2.82e-234	TXNIP	CD8+naive_T
2.23e-236	-0.643592	0.021	0.122	5.06e-232	TRDC	CD8+naive_T
1.67e-233	0.25704	0.586	0.407	3.79e-229	RP11-386I14.4	CD8+naive_T
1.13e-232	-0.815064	0.023	0.123	2.56e-228	MYOM2	CD8+naive_T
1.02e-228	-0.365772	0.711	0.728	2.32e-224	FXYD5	CD8+naive_T
5.22e-222	-0.49668	0.019	0.112	1.18e-217	MCTP2	CD8+naive_T
8.83e-220	-1.1447	0.048	0.15	2.01e-215	PRF1	CD8+naive_T
6.5e-218	-0.252441	0.991	0.982	1.48e-213	HLA-E	CD8+naive_T
1.55e-212	-0.353495	0.74	0.751	3.51e-208	ADD3	CD8+naive_T
9.12e-212	-0.598374	0.035	0.131	2.07e-207	PLEK	CD8+naive_T
1.85e-209	-0.548659	0.407	0.495	4.2e-205	TMEM2	CD8+naive_T
6.85e-207	-0.507585	0.127	0.239	1.56e-202	RAB11FIP1	CD8+naive_T
1.78e-205	-0.45533	0.023	0.111	4.05e-201	ITGAM	CD8+naive_T
1.35e-203	-0.356108	0.218	0.337	3.07e-199	TC2N	CD8+naive_T
8.1e-203	-0.413622	0.773	0.777	1.84e-198	CELF2	CD8+naive_T
4.38e-194	-0.278111	0.87	0.844	9.94e-190	CD37	CD8+naive_T
3.99e-192	0.374427	0.463	0.315	9.07e-188	MT2A	CD8+naive_T
5.65e-192	-0.339396	0.579	0.616	1.28e-187	LAMTOR4	CD8+naive_T
2.75e-191	-0.25086	0.034	0.124	6.24e-187	CTSL	CD8+naive_T
2.9e-188	-0.37215	0.041	0.132	6.58e-184	ADAM8	CD8+naive_T
7.16e-188	-1.31147	0.073	0.168	1.63e-183	SPON2	CD8+naive_T
1.12e-187	-0.513166	0.188	0.291	2.54e-183	ITGB1	CD8+naive_T
7.74e-183	-0.463339	0.109	0.217	1.76e-178	TNF	CD8+naive_T
3.58e-182	-0.515411	0.472	0.526	8.12e-178	CD99	CD8+naive_T
5.82e-177	-0.330557	0.167	0.277	1.32e-172	INPP4B	CD8+naive_T
6.53e-175	-0.326799	0.089	0.187	1.48e-170	AP3M2	CD8+naive_T
2.02e-170	-0.640974	0.792	0.783	4.59e-166	IFITM2	CD8+naive_T
1.27e-169	-0.94953	0.024	0.101	2.89e-165	CCL3	CD8+naive_T
9.77e-169	-0.44409	0.939	0.933	2.22e-164	IER2	CD8+naive_T
6.68e-168	-0.309603	0.989	0.974	1.52e-163	JUN	CD8+naive_T
4.57e-166	-0.282726	0.875	0.842	1.04e-161	MYL12B	CD8+naive_T
6.7e-166	-0.46288	0.811	0.822	1.52e-161	ARL4C	CD8+naive_T
5.22e-161	-0.299466	0.166	0.264	1.18e-156	ADI1	CD8+naive_T
7.37e-161	-0.273037	0.927	0.906	1.67e-156	STK4	CD8+naive_T
7.52e-161	-0.558949	0.291	0.375	1.71e-156	GSTP1	CD8+naive_T
1.4e-156	-0.323168	0.067	0.155	3.17e-152	ATP2B4	CD8+naive_T
4.27e-155	-0.467316	0.54	0.595	9.7e-151	H1FX	CD8+naive_T
4.01e-153	-0.968071	0.179	0.262	9.11e-149	EFHD2	CD8+naive_T
1.69e-152	-0.331923	0.735	0.726	3.84e-148	CYLD	CD8+naive_T
4.52e-151	-0.335618	0.651	0.658	1.03e-146	WHSC1L1	CD8+naive_T
5.42e-151	0.252497	0.935	0.869	1.23e-146	KLF2	CD8+naive_T
6.9e-151	-0.277862	0.068	0.154	1.57e-146	ERN1	CD8+naive_T
2.67e-149	-0.252343	0.98	0.966	6.07e-145	CALM1	CD8+naive_T
2.08e-147	-0.542212	0.051	0.13	4.72e-143	MAP3K8	CD8+naive_T
3.28e-145	-0.342395	0.263	0.354	7.44e-141	MXI1	CD8+naive_T
8.81e-145	-0.349888	0.195	0.283	2e-140	UBE2F	CD8+naive_T
1.02e-143	-0.440111	0.231	0.314	2.33e-139	DOK2	CD8+naive_T
8.34e-138	0.352476	0.686	0.586	1.89e-133	FOSB	CD8+naive_T
1.75e-137	-0.358992	0.546	0.574	3.97e-133	RBMS1	CD8+naive_T
4.45e-135	-0.37566	0.644	0.655	1.01e-130	CDC42SE1	CD8+naive_T
2.94e-134	-0.262753	0.914	0.893	6.67e-130	GAPDH	CD8+naive_T
1.36e-133	-0.264435	0.127	0.214	3.09e-129	TMEM173	CD8+naive_T
3.36e-133	-0.346425	0.546	0.572	7.64e-129	CD47	CD8+naive_T
1.52e-129	-0.313811	0.24	0.325	3.44e-125	MDFIC	CD8+naive_T
8.86e-128	-0.483385	0.046	0.116	2.01e-123	MYBL1	CD8+naive_T
6.38e-125	-0.335075	0.254	0.332	1.45e-120	OPTN	CD8+naive_T
8.43e-123	-0.346777	0.932	0.896	1.91e-118	CD69	CD8+naive_T
1.85e-121	-0.380927	0.201	0.281	4.2e-117	HIPK2	CD8+naive_T
1.93e-121	-0.280108	0.08	0.157	4.39e-117	S100A11	CD8+naive_T
6.44e-121	-0.325134	0.656	0.655	1.46e-116	IKZF1	CD8+naive_T
1.36e-119	-0.435944	0.609	0.622	3.09e-115	MACF1	CD8+naive_T
8.18e-119	-0.503005	0.539	0.56	1.86e-114	UTRN	CD8+naive_T
6.08e-115	-0.41869	0.057	0.124	1.38e-110	RHOC	CD8+naive_T
1.73e-114	-0.507933	0.15	0.223	3.93e-110	ACTN4	CD8+naive_T
6.05e-114	-0.311576	0.877	0.86	1.37e-109	DDX17	CD8+naive_T
4.98e-112	-0.406263	0.477	0.507	1.13e-107	TLN1	CD8+naive_T
6.25e-111	-0.299205	0.168	0.245	1.42e-106	AUTS2	CD8+naive_T
1.45e-109	-0.313221	0.363	0.431	3.3e-105	FAM101B	CD8+naive_T
9.95e-109	-0.590433	0.172	0.244	2.26e-104	PYHIN1	CD8+naive_T
2.43e-107	-0.82768	0.148	0.216	5.52e-103	CMC1	CD8+naive_T
3.09e-104	-0.328588	0.907	0.883	7.01e-100	MYL12A	CD8+naive_T
2.07e-98	-0.254299	0.776	0.76	4.71e-94	EMP3	CD8+naive_T
2.5e-98	-0.423274	0.52	0.551	5.67e-94	AP000769.1	CD8+naive_T
9.88e-98	-0.408897	0.745	0.74	2.24e-93	SOX4	CD8+naive_T
2.52e-96	-0.358414	0.712	0.699	5.72e-92	TCF25	CD8+naive_T
2.11e-95	-0.27873	0.074	0.138	4.78e-91	APLP2	CD8+naive_T
3.78e-93	-0.265398	0.634	0.623	8.59e-89	CALM3	CD8+naive_T
1.86e-92	-0.271261	0.188	0.257	4.22e-88	UPP1	CD8+naive_T
7.15e-92	-0.534199	0.138	0.199	1.62e-87	APMAP	CD8+naive_T
7.43e-91	-0.730653	0.108	0.167	1.69e-86	IL2RB	CD8+naive_T
1.17e-89	-0.338278	0.638	0.616	2.65e-85	IL6ST	CD8+naive_T
3.61e-88	-0.291977	0.764	0.752	8.19e-84	NKTR	CD8+naive_T
3.18e-86	-0.290822	0.633	0.629	7.22e-82	USP15	CD8+naive_T
1.53e-84	-0.301244	0.589	0.599	3.48e-80	CDKN2D	CD8+naive_T
2.37e-84	-0.305932	0.181	0.247	5.38e-80	GATA3	CD8+naive_T
4.03e-83	-0.385996	0.074	0.13	9.14e-79	GSAP	CD8+naive_T
3.05e-82	-0.268084	0.138	0.202	6.93e-78	SLCO3A1	CD8+naive_T
1.08e-80	-0.271207	0.584	0.592	2.45e-76	DEK	CD8+naive_T
1.12e-79	-0.29608	0.747	0.713	2.53e-75	S100A6	CD8+naive_T
2.02e-79	0.264486	0.583	0.522	4.6e-75	RPS4Y1	CD8+naive_T
1.58e-78	-0.267774	0.777	0.752	3.58e-74	N4BP2L2	CD8+naive_T
2.7e-78	-0.526509	0.823	0.795	6.13e-74	DUSP1	CD8+naive_T
3.5e-78	-0.262914	0.744	0.714	7.94e-74	GNAI2	CD8+naive_T
1.38e-77	-0.452494	0.347	0.385	3.14e-73	PIK3R1	CD8+naive_T
1.54e-77	-0.266906	0.111	0.17	3.49e-73	TCIRG1	CD8+naive_T
2.03e-77	-0.559571	0.361	0.393	4.6e-73	SYNE1	CD8+naive_T
3.01e-76	-0.273935	0.599	0.595	6.82e-72	CHD3	CD8+naive_T
1.86e-75	-0.269638	0.287	0.342	4.22e-71	ITGB2-AS1	CD8+naive_T
4.42e-75	-0.276858	0.364	0.409	1e-70	MAP3K1	CD8+naive_T
8.25e-75	-0.443983	0.444	0.463	1.87e-70	SAMD3	CD8+naive_T
3.61e-73	-0.56013	0.403	0.422	8.2e-69	CLIC1	CD8+naive_T
1.04e-71	-0.281832	0.117	0.172	2.36e-67	GLIPR2	CD8+naive_T
8.46e-71	-0.288411	0.544	0.554	1.92e-66	LINC00861	CD8+naive_T
2.4e-70	-0.280186	0.569	0.569	5.46e-66	YPEL3	CD8+naive_T
4.12e-70	-0.272844	0.057	0.106	9.34e-66	SLC15A4	CD8+naive_T
5.06e-70	-0.320051	0.292	0.338	1.15e-65	PLEKHA1	CD8+naive_T
6.25e-68	-0.305254	0.208	0.265	1.42e-63	XAF1	CD8+naive_T
1.39e-67	-0.323896	0.693	0.688	3.15e-63	IRF1	CD8+naive_T
3.25e-67	-0.37901	0.452	0.46	7.38e-63	CD81	CD8+naive_T
1.5e-66	-0.328166	0.097	0.148	3.4e-62	HSH2D	CD8+naive_T
1.5e-66	-0.327339	0.089	0.139	3.41e-62	CHST2	CD8+naive_T
1.59e-66	-0.630702	0.495	0.513	3.6e-62	S100A4	CD8+naive_T
1.13e-64	-0.396997	0.534	0.572	2.56e-60	TRBC1	CD8+naive_T
1.01e-63	-0.547647	0.616	0.588	2.29e-59	ABHD17A	CD8+naive_T
4.95e-63	-0.293623	0.442	0.458	1.12e-58	CD164	CD8+naive_T
1.17e-62	-0.293517	0.388	0.42	2.65e-58	MAL	CD8+naive_T
1.51e-62	-0.31463	0.527	0.535	3.43e-58	C1orf56	CD8+naive_T
4.67e-61	-0.386627	0.631	0.488	1.06e-56	DUSP2	CD8+naive_T
5.36e-61	-0.292495	0.473	0.483	1.22e-56	ANXA6	CD8+naive_T
2.8e-60	-0.318753	0.113	0.162	6.36e-56	TNFRSF1B	CD8+naive_T
3.26e-60	-0.309224	0.256	0.301	7.4e-56	LPP	CD8+naive_T
5.41e-59	-0.268449	0.062	0.106	1.23e-54	LPCAT1	CD8+naive_T
8.29e-58	-0.252031	0.549	0.542	1.88e-53	RASGRP2	CD8+naive_T
5.77e-56	-0.272314	0.661	0.644	1.31e-51	ANKRD12	CD8+naive_T
1.45e-55	-0.335492	0.089	0.135	3.28e-51	GK5	CD8+naive_T
9.59e-55	-0.289697	0.498	0.503	2.18e-50	MPHOSPH8	CD8+naive_T
1.17e-54	-0.253336	0.123	0.17	2.66e-50	PTPN18	CD8+naive_T
7.04e-54	-0.333781	0.448	0.457	1.6e-49	IFI16	CD8+naive_T
5.78e-52	-0.292615	0.774	0.732	1.31e-47	PPP2R5C	CD8+naive_T
8.34e-52	-0.29594	0.157	0.201	1.89e-47	C5orf56	CD8+naive_T
9.64e-52	-0.253683	0.657	0.639	2.19e-47	UCP2	CD8+naive_T
1.95e-51	-0.761924	0.705	0.669	4.42e-47	NEAT1	CD8+naive_T
2.32e-50	-0.293423	0.223	0.263	5.26e-46	CASP8	CD8+naive_T
9.01e-50	-1.40006	0.115	0.156	2.05e-45	CCL5	CD8+naive_T
1.36e-49	-0.339703	0.272	0.306	3.09e-45	IQGAP2	CD8+naive_T
1.44e-48	-0.270274	0.661	0.643	3.28e-44	TUBA1B	CD8+naive_T
2.31e-48	-0.253268	0.286	0.321	5.24e-44	ITPRIP	CD8+naive_T
2.63e-48	-0.308254	0.561	0.547	5.98e-44	PDIA3	CD8+naive_T
3.83e-48	-0.254329	0.578	0.57	8.69e-44	SORL1	CD8+naive_T
9.94e-48	-0.471274	0.441	0.454	2.26e-43	SYNE2	CD8+naive_T
1.12e-45	-0.260278	0.262	0.3	2.55e-41	CEBPB	CD8+naive_T
3e-45	-0.432336	0.333	0.35	6.81e-41	ITGAL	CD8+naive_T
2.28e-44	-0.256088	0.678	0.643	5.18e-40	PPIB	CD8+naive_T
1.06e-41	-0.298374	0.211	0.245	2.41e-37	CARD16	CD8+naive_T
4.06e-40	-0.253223	0.397	0.408	9.21e-36	SYTL1	CD8+naive_T
4.21e-40	-0.261325	0.162	0.199	9.55e-36	IL10RA	CD8+naive_T
6.23e-40	-0.487971	0.113	0.149	1.41e-35	LGALS1	CD8+naive_T
1.19e-38	-0.348129	0.123	0.157	2.7e-34	APOBEC3G	CD8+naive_T
3.7e-38	-0.26952	0.734	0.692	8.4e-34	IL2RG	CD8+naive_T
5.32e-38	-0.388579	0.112	0.145	1.21e-33	CHST12	CD8+naive_T
6.72e-37	-0.264013	0.302	0.323	1.53e-32	TFDP2	CD8+naive_T
3.16e-36	-0.316496	0.396	0.412	7.18e-32	PMAIP1	CD8+naive_T
2.27e-34	-0.253169	0.355	0.365	5.15e-30	NR3C1	CD8+naive_T
5.27e-34	-0.297645	0.277	0.297	1.2e-29	SLC9A3R1	CD8+naive_T
6.26e-34	-0.288705	0.13	0.162	1.42e-29	SYTL3	CD8+naive_T
1.7e-33	-0.326071	0.372	0.376	3.87e-29	HELZ	CD8+naive_T
5.08e-33	-0.394804	0.382	0.41	1.15e-28	XIST	CD8+naive_T
5.75e-32	-0.255245	0.16	0.191	1.3e-27	NFATC2	CD8+naive_T
1.06e-31	-0.295954	0.176	0.204	2.4e-27	IGF2R	CD8+naive_T
3.07e-31	-0.25583	0.172	0.201	6.97e-27	PXN	CD8+naive_T
1.84e-30	-0.340653	0.594	0.553	4.18e-26	TGFB1	CD8+naive_T
1.09e-29	-0.287768	0.178	0.206	2.46e-25	ALOX5AP	CD8+naive_T
1.55e-29	-0.366642	0.156	0.182	3.51e-25	PTPN12	CD8+naive_T
2.63e-29	-0.293037	0.39	0.391	5.97e-25	INPP5D	CD8+naive_T
4e-29	-0.300013	0.338	0.247	9.08e-25	MATK	CD8+naive_T
3.54e-28	-0.472697	0.527	0.421	8.03e-24	RP11-160E2.6	CD8+naive_T
2.81e-26	-0.306364	0.447	0.43	6.38e-22	CTSD	CD8+naive_T
3.25e-26	-0.323624	0.351	0.351	7.38e-22	ARHGAP9	CD8+naive_T
3.23e-25	-0.389408	0.668	0.621	7.34e-21	LCP1	CD8+naive_T
1.1e-24	-0.326877	0.269	0.279	2.49e-20	MAPK1	CD8+naive_T
2.86e-24	-0.341267	0.511	0.486	6.49e-20	MBP	CD8+naive_T
3.03e-24	-0.253958	0.219	0.237	6.87e-20	RIN3	CD8+naive_T
1.26e-22	-0.265136	0.635	0.589	2.87e-18	FMNL1	CD8+naive_T
6.39e-20	-0.25196	0.625	0.579	1.45e-15	IQGAP1	CD8+naive_T
3.94e-19	-0.250171	0.631	0.581	8.95e-15	BIN2	CD8+naive_T
9.93e-19	-0.264652	0.411	0.4	2.25e-14	APOL6	CD8+naive_T
1.22e-18	-0.250057	0.417	0.401	2.77e-14	ARPC5L	CD8+naive_T
2.2e-18	-0.27954	0.311	0.325	5e-14	ID3	CD8+naive_T
1.81e-17	-0.256866	0.264	0.274	4.12e-13	HIST1H1C	CD8+naive_T
3.09e-14	-0.451762	0.423	0.39	7.02e-10	FLNA	CD8+naive_T
4.51e-13	-0.759523	0.201	0.151	1.02e-08	FGFBP2	CD8+naive_T
1.54e-12	-0.25365	0.653	0.602	3.49e-08	HSPA5	CD8+naive_T
2.95e-12	-0.283936	0.311	0.303	6.7e-08	CTSC	CD8+naive_T
4.51e-12	-0.358135	0.684	0.629	1.02e-07	SRGN	CD8+naive_T
1.05e-11	-0.551942	0.267	0.256	2.39e-07	CD63	CD8+naive_T
2.21e-10	-0.435917	0.86	0.79	5.02e-06	CYBA	CD8+naive_T
3.01e-10	-0.308294	0.269	0.265	6.83e-06	SPN	CD8+naive_T
6.21e-09	-0.801812	0.215	0.165	0.000140918	CLIC3	CD8+naive_T
7.07e-08	-0.391646	0.195	0.195	0.00160409	CEP78	CD8+naive_T
2.37e-07	-0.30839	0.268	0.259	0.00537061	GNPTAB	CD8+naive_T
5.74e-07	-0.267379	0.572	0.508	0.0130258	FAM49B	CD8+naive_T
8.94e-06	-2.728	0.238	0.213	0.203067	NKG7	CD8+naive_T
0.000137385	-0.272651	0.496	0.442	1	AKNA	CD8+naive_T
0.00393418	-0.25632	0.224	0.212	1	LYST	CD8+naive_T
0	5.13259	0.982	0.092	0	NKG7	NK
0	4.839	0.812	0.034	0	GNLY	NK
0	3.85196	0.762	0.051	0	CCL5	NK
0	3.52549	0.814	0.015	0	GZMB	NK
0	3.34862	0.908	0.022	0	KLRD1	NK
0	3.32898	0.812	0.047	0	SPON2	NK
0	3.32535	0.899	0.022	0	CST7	NK
0	3.32395	0.922	0.059	0	KLRB1	NK
0	3.18291	0.914	0.059	0	TYROBP	NK
0	3.16865	0.718	0.015	0	CCL4	NK
0	3.06389	0.793	0.028	0	PRF1	NK
0	3.02559	0.913	0.156	0	CTSW	NK
0	3.00501	0.9	0.145	0	FCER1G	NK
0	2.96673	0.819	0.067	0	CLIC3	NK
0	2.85672	0.812	0.029	0	HOPX	NK
0	2.81043	0.682	0.074	0	FGFBP2	NK
0	2.72731	0.887	0.147	0	EFHD2	NK
0	2.72593	0.743	0.011	0	FCGR3A	NK
0	2.70528	0.497	0.024	0	CCL3	NK
0	2.65568	0.658	0.009	0	GZMH	NK
0	2.64092	0.893	0.389	0	GZMA	NK
0	2.60439	0.582	0.011	0	XCL2	NK
0	2.51856	0.212	0.009	0	PTGDS	NK
0	2.49199	0.755	0.011	0	KLRF1	NK
0	2.44635	0.724	0.122	0	CMC1	NK
0	2.39902	0.768	0.059	0	IL2RB	NK
0	2.30818	0.711	0.392	0	RP11-160E2.6	NK
0	2.30126	0.694	0.037	0	ZEB2	NK
0	2.25105	0.957	0.628	0	NEAT1	NK
0	2.24995	0.63	0.011	0	CD160	NK
0	2.21484	0.397	0.061	0	MYOM2	NK
0	2.19937	0.949	0.664	0	HCST	NK
0	2.16486	0.74	0.057	0	MYO1F	NK
0	2.14046	0.766	0.175	0	CD63	NK
0	2.0884	0.499	0.007	0	KLRC1	NK
0	2.05727	0.797	0.463	0	DUSP2	NK
0	2.01608	0.52	0.045	0	LAIR2	NK
0	1.9729	0.62	0.035	0	PLEK	NK
0	1.94353	0.555	0.007	0	ADGRG1	NK
0	1.94081	0.891	0.544	0	ABHD17A	NK
0	1.94035	0.958	0.775	0	CYBA	NK
0	1.9223	0.729	0.184	0	MATK	NK
0	1.92031	0.895	0.61	0	CD247	NK
0	1.90873	0.69	0.109	0	APMAP	NK
0	1.90179	0.953	0.757	0	IFITM2	NK
0	1.88871	0.662	0.163	0	PYHIN1	NK
0	1.86751	0.828	0.374	0	RUNX3	NK
0	1.81164	0.755	0.329	0	SYNE1	NK
0	1.81007	0.537	0.05	0	MAP3K8	NK
0	1.79477	0.552	0.033	0	MYBL1	NK
0	1.78412	0.911	0.642	0	ITGB2	NK
0	1.78149	0.783	0.36	0	CLIC1	NK
0	1.77398	0.55	0.036	0	TRDC	NK
0	1.74821	0.768	0.334	0	FLNA	NK
0	1.72995	0.567	0.022	0	MCTP2	NK
0	1.71783	0.584	0.132	0	CEP78	NK
0	1.67146	0.641	0.143	0	ACTN4	NK
0	1.6558	0.517	0.013	0	PTGDR	NK
0	1.65167	0.869	0.589	0	LCP1	NK
0	1.63732	0.501	0.005	0	S1PR5	NK
0	1.63505	0.573	0.07	0	CHST12	NK
0	1.63214	0.868	0.69	0	ZFP36	NK
0	1.62944	0.431	0.097	0	LGALS1	NK
0	1.62804	0.998	0.985	0	ACTB	NK
0	1.61854	0.683	0.31	0	GSTP1	NK
0	1.61052	0.895	0.595	0	SRGN	NK
0	1.61051	0.544	0.044	0	RHOC	NK
0	1.59346	0.534	0.028	0	ITGAM	NK
0	1.59095	0.5	0.009	0	TTC38	NK
0	1.58336	0.696	0.291	0	ITGAL	NK
0	1.53509	0.683	0.414	0	SYNE2	NK
0	1.53325	0.555	0.117	0	PTPN12	NK
0	1.52346	0.853	0.667	0	GZMM	NK
0	1.49926	0.484	0.063	0	GSAP	NK
0	1.47103	0.457	0.009	0	TBX21	NK
0	1.46354	0.795	0.518	0	UTRN	NK
0	1.45364	0.236	0.008	0	XCL1	NK
0	1.44589	0.731	0.416	0	SAMD3	NK
0	1.44481	0.771	0.468	0	S100A4	NK
0	1.43106	0.51	0.094	0	APOBEC3G	NK
0	1.4305	0.461	0.017	0	CD300A	NK
0	1.41735	0.459	0.026	0	FGR	NK
0	1.37341	0.782	0.523	0	TGFB1	NK
0	1.36843	0.416	0.008	0	TGFBR3	NK
0	1.36584	0.409	0.027	0	PRDM1	NK
0	1.35536	0.543	0.214	0	GNPTAB	NK
0	1.34998	0.922	0.797	0	CD7	NK
0	1.34188	0.589	0.237	0	C12orf75	NK
0	1.34129	0.585	0.213	0	AHNAK	NK
0	1.32973	0.564	0.212	0	PREX1	NK
0	1.3273	0.74	0.482	0	CD99	NK
0	1.32627	0.713	0.453	0	MBP	NK
0	1.32098	0.733	0.482	0	FAM49B	NK
0	1.31461	0.544	0.221	0	SPN	NK
0	1.3134	0.43	0.106	0	IFITM3	NK
0	1.30751	0.697	0.42	0	CD81	NK
0	1.30544	0.418	0.081	0	GK5	NK
0	1.29765	0.42	0.013	0	C1orf21	NK
0	1.29667	0.526	0.387	0	WDR74	NK
0	1.2913	0.53	0.161	0	TPST2	NK
0	1.29068	0.464	0.122	0	FOSL2	NK
0	1.29016	0.681	0.413	0	AKNA	NK
0	1.27935	0.56	0.232	0	MAPK1	NK
0	1.27811	0.615	0.353	0	GNG2	NK
0	1.27601	0.67	0.377	0	CFLAR	NK
0	1.27452	0.926	0.803	0	ARL4C	NK
0	1.2726	0.536	0.171	0	RAB11FIP1	NK
0	1.27169	0.896	0.763	0	RNF213	NK
0	1.26976	0.67	0.363	0	XIST	NK
0	1.26954	0.666	0.394	0	CTSD	NK
0	1.23965	0.438	0.092	0	HSH2D	NK
0	1.23572	0.586	0.313	0	ARHGAP9	NK
0	1.23101	0.432	0.083	0	CHST2	NK
0	1.2296	0.858	0.79	0	DUSP1	NK
0	1.22632	0.22	0.004	0	CCL4L2	NK
0	1.22342	0.377	0.013	0	METRNL	NK
0	1.21523	0.435	0.067	0	ADAM8	NK
0	1.21483	0.557	0.263	0	CTSC	NK
0	1.19523	0.86	0.754	0	PLAC8	NK
0	1.1825	0.269	0.015	0	CCL3L3	NK
0	1.1758	0.457	0.174	0	LYST	NK
0	1.17388	0.333	0.008	0	FCRL6	NK
0	1.16998	0.977	0.943	0	PFN1	NK
0	1.16653	0.428	0.114	0	SYTL3	NK
0	1.16472	0.395	0.04	0	CXXC5	NK
0	1.1587	0.462	0.139	0	DHRS7	NK
0	1.15538	0.567	0.405	0	NR4A2	NK
0	1.15421	0.334	0.026	0	ITGAX	NK
0	1.14823	0.422	0.088	0	AOAH	NK
0	1.14587	0.686	0.473	0	TLN1	NK
0	1.14296	0.543	0.262	0	IQGAP2	NK
0	1.14087	0.526	0.235	0	ITGB1	NK
0	1.14006	0.302	0.003	0	CX3CR1	NK
0	1.14002	0.737	0.532	0	MIDN	NK
0	1.13983	0.707	0.512	0	LITAF	NK
0	1.13761	0.772	0.596	0	MACF1	NK
0	1.13549	0.927	0.88	0	MYL12A	NK
0	1.1288	0.63	0.399	0	ZAP70	NK
0	1.12664	0.376	0.054	0	LPCAT1	NK
0	1.12633	0.868	0.779	0	RAC2	NK
0	1.1211	0.373	0.054	0	SLC15A4	NK
0	1.12108	0.538	0.354	0	PIK3R1	NK
0	1.11979	0.45	0.178	0	IKZF3	NK
0	1.11968	0.437	0.162	0	IGF2R	NK
0	1.11845	0.416	0.167	0	ALOX5AP	NK
0	1.11816	0.528	0.261	0	MYO1G	NK
0	1.11772	0.58	0.343	0	HELZ	NK
0	1.11728	0.544	0.291	0	OSTF1	NK
0	1.11591	0.386	0.045	0	NCR3	NK
0	1.10979	0.778	0.63	0	MSN	NK
0	1.108	0.559	0.309	0	PPP1R18	NK
0	1.10782	0.461	0.158	0	BST2	NK
0	1.10626	0.355	0.015	0	LAT2	NK
0	1.10349	0.687	0.526	0	PDIA3	NK
0	1.09501	0.318	0.005	0	SLAMF7	NK
0	1.09496	0.908	0.871	0	SH3BGRL3	NK
0	1.09022	0.358	0.102	0	MAFF	NK
0	1.08995	0.347	0.045	0	SLFN13	NK
0	1.0846	0.697	0.51	0	SUN2	NK
0	1.08422	0.469	0.199	0	GPR65	NK
0	1.08375	0.227	0.005	0	IFNG	NK
0	1.08174	0.351	0.02	0	ZBTB16	NK
0	1.07604	0.447	0.18	0	FKBP11	NK
0	1.07486	0.35	0.024	0	LYN	NK
0	1.07375	0.73	0.565	0	BIN2	NK
0	1.07346	0.733	0.562	0	IQGAP1	NK
0	1.06913	0.328	0.003	0	SH2D1B	NK
0	1.06849	0.466	0.203	0	CARD16	NK
0	1.06832	0.393	0.116	0	TNFRSF1B	NK
0	1.06626	0.441	0.155	0	C5orf56	NK
0	1.06452	0.597	0.358	0	ADGRE5	NK
0	1.0603	0.337	0.017	0	CTBP2	NK
0	1.05881	0.588	0.385	0	REL	NK
0	1.05434	0.998	0.997	0	HLA-B	NK
0	1.04849	0.699	0.539	0	CD53	NK
0	1.04748	0.802	0.681	0	IL2RG	NK
0	1.04411	0.525	0.266	0	DOK2	NK
0	1.04379	0.74	0.572	0	FMNL1	NK
0	1.0412	0.507	0.26	0	SLC9A3R1	NK
0	1.03141	0.645	0.451	0	WIPF1	NK
0	1.03103	0.604	0.413	0	RORA	NK
0	1.03063	0.759	0.618	0	HLA-F	NK
0	1.0303	0.767	0.69	0	TCF25	NK
0	1.02968	0.873	0.813	0	JAK1	NK
0	1.02847	0.963	0.934	0	CFL1	NK
0	1.02843	0.586	0.374	0	ARPC5L	NK
0	1.02809	0.369	0.099	0	SLFN12L	NK
0	1.01862	0.31	0.023	0	HAVCR2	NK
0	1.01011	0.665	0.5	0	PRKCH	NK
0	1.00826	0.573	0.361	0	INPP5D	NK
0	1.00545	0.997	0.992	0	HLA-A	NK
0	1.00481	0.329	0.022	0	STOM	NK
0	1.00387	0.587	0.381	0	IDS	NK
0	1.00283	0.397	0.128	0	STAT4	NK
0	1.00161	0.342	0.059	0	SH2D2A	NK
0	0.997756	0.931	0.904	0	ARPC2	NK
0	0.996923	0.7	0.595	0	HSPA5	NK
0	0.995946	0.59	0.424	0	GOLGA4	NK
0	0.993875	0.67	0.51	0	PIP4K2A	NK
0	0.993141	0.744	0.665	0	CALR	NK
0	0.985978	0.544	0.389	0	DIP2A	NK
0	0.98284	0.566	0.376	0	STK10	NK
0	0.976048	0.598	0.432	0	IFI16	NK
0	0.974216	0.297	0.005	0	IL18RAP	NK
0	0.973378	0.524	0.475	0	TMEM2	NK
0	0.9729	0.413	0.207	0	PTPN6	NK
0	0.971579	0.353	0.082	0	APOBEC3C	NK
0	0.971502	0.396	0.163	0	CD38	NK
0	0.970017	0.204	0.07	0	AREG	NK
0	0.968671	0.482	0.26	0	ARAP2	NK
0	0.968266	0.393	0.16	0	SLA	NK
0	0.965601	0.283	0.02	0	CEBPD	NK
0	0.964925	0.941	0.913	0	UBB	NK
0	0.962261	0.598	0.482	0	RARRES3	NK
0	0.962224	0.482	0.239	0	RASSF1	NK
0	0.960664	0.636	0.498	0	DBI	NK
0	0.949761	0.272	0.034	0	BHLHE40	NK
0	0.945992	0.316	0.138	0	RNU12	NK
0	0.945084	0.967	0.957	0	ACTG1	NK
0	0.941548	0.381	0.154	0	NFATC2	NK
0	0.941235	0.412	0.183	0	ADCY7	NK
0	0.936176	0.385	0.128	0	GLIPR2	NK
0	0.935325	0.27	0.027	0	SYNGR1	NK
0	0.934101	0.449	0.272	0	VPS37B	NK
0	0.933857	0.351	0.098	0	LPGAT1	NK
0	0.931381	0.616	0.49	0	LY6E	NK
0	0.930045	0.595	0.458	0	CAP1	NK
0	0.924231	0.67	0.52	0	IER5	NK
0	0.92052	0.642	0.531	0	POLR2L	NK
0	0.915262	0.539	0.369	0	PSMB9	NK
0	0.914498	0.429	0.203	0	RIN3	NK
0	0.914439	0.333	0.177	0	TMEM107	NK
0	0.912889	0.306	0.037	0	YPEL1	NK
0	0.912877	0.989	0.983	0	HLA-C	NK
0	0.912539	0.637	0.515	0	ARPC4	NK
0	0.90786	0.322	0.065	0	NBEAL2	NK
0	0.907787	0.446	0.261	0	SETX	NK
0	0.905604	0.507	0.324	0	VASP	NK
0	0.905323	0.399	0.219	0	ARHGEF3	NK
0	0.903258	0.589	0.428	0	PPP1R12A	NK
0	0.901161	0.347	0.109	0	ATP2B4	NK
0	0.901021	0.528	0.381	0	APOL6	NK
0	0.897049	0.38	0.154	0	PILRB	NK
0	0.896514	0.317	0.074	0	SH3BP2	NK
0	0.896322	0.609	0.509	0	CD74	NK
0	0.89616	0.382	0.167	0	PXN	NK
0	0.893618	0.273	0.017	0	FCRL3	NK
0	0.890804	0.633	0.51	0	PPP1CA	NK
0	0.89039	0.258	0.011	0	GFOD1	NK
0	0.889606	0.596	0.439	0	TPI1	NK
0	0.887998	0.469	0.271	0	SIPA1	NK
0	0.88619	0.367	0.148	0	PTPRE	NK
0	0.886104	0.871	0.837	0	2024-09-07	NK
0	0.885753	0.281	0.029	0	GAB3	NK
0	0.885724	0.461	0.26	0	PPP3CA	NK
0	0.881558	0.407	0.291	0	ATP1B3	NK
0	0.8785	0.356	0.131	0	PTPN18	NK
0	0.87665	0.267	0.004	0	NCR1	NK
0	0.876514	0.434	0.229	0	CASP8	NK
0	0.875758	0.332	0.095	0	APLP2	NK
0	0.873915	0.418	0.216	0	XBP1	NK
0	0.867066	0.954	0.901	0	ZFP36L2	NK
0	0.865059	0.313	0.09	0	MMP25-AS1	NK
0	0.864738	0.25	0.005	0	IGFBP7	NK
0	0.864557	0.259	0.004	0	MLC1	NK
0	0.863678	1	1	0	B2M	NK
0	0.863197	0.7	0.639	0	PPIB	NK
0	0.859629	0.289	0.048	0	USP28	NK
0	0.857955	0.408	0.247	0	HIPK2	NK
0	0.852221	0.999	1	0	MT-CO1	NK
0	0.850479	0.499	0.404	0	C20orf24	NK
0	0.850243	0.992	0.99	0	H3F3B	NK
0	0.848553	0.3	0.061	0	LLGL2	NK
0	0.848496	0.364	0.157	0	LASP1	NK
0	0.844855	0.257	0.026	0	APOBR	NK
0	0.844451	0.468	0.296	0	OFD1	NK
0	0.844417	0.63	0.49	0	DDIT4	NK
0	0.843666	0.557	0.432	0	BTN3A2	NK
0	0.843304	0.637	0.533	0	HSP90B1	NK
0	0.84211	0.358	0.129	0	TCIRG1	NK
0	0.841945	0.262	0.027	0	RAP1GAP2	NK
0	0.841643	0.421	0.237	0	CHD9	NK
0	0.840386	0.745	0.626	0	ID2	NK
0	0.837697	0.72	0.643	0	CDC42SE1	NK
0	0.837082	0.295	0.04	0	TRGC1	NK
0	0.832881	0.37	0.174	0	RAB29	NK
0	0.831863	0.223	0.002	0	NCAM1	NK
0	0.830155	0.392	0.199	0	NCOA1	NK
0	0.829957	0.488	0.34	0	RNF166	NK
0	0.829087	0.255	0.022	0	TLE1	NK
0	0.827739	0.443	0.267	0	BSG	NK
0	0.825452	0.247	0.028	0	IRF8	NK
0	0.825084	0.37	0.166	0	SASH3	NK
0	0.824171	0.324	0.108	0	RAB37	NK
0	0.820808	0.487	0.346	0	ADD1	NK
0	0.819732	0.429	0.272	0	TPM4	NK
0	0.816811	0.651	0.559	0	ARF6	NK
0	0.816414	0.47	0.32	0	PSAP	NK
0	0.81622	0.571	0.453	0	TXK	NK
0	0.809895	0.732	0.671	0	AKAP13	NK
0	0.809102	0.395	0.208	0	SDF4	NK
0	0.807664	0.339	0.128	0	DNAJC1	NK
0	0.80703	0.576	0.449	0	ARHGDIA	NK
0	0.806736	0.369	0.165	0	IL10RA	NK
0	0.806697	0.339	0.15	0	RP5-1171I10.5	NK
0	0.804642	0.362	0.163	0	SH3BP5	NK
0	0.804088	0.366	0.172	0	PTPN22	NK
0	0.802295	0.397	0.215	0	RABGAP1L	NK
0	0.799693	0.241	0.01	0	PLEKHG3	NK
0	0.798533	0.313	0.143	0	SYTL2	NK
0	0.795968	0.443	0.301	0	RNF19A	NK
0	0.795108	0.526	0.398	0	PRKCB	NK
0	0.794145	0.332	0.13	0	GLCCI1	NK
0	0.794005	0.451	0.306	0	PARP8	NK
0	0.792386	0.66	0.581	0	TUBB4B	NK
0	0.791876	0.462	0.322	0	TES	NK
0	0.790217	0.873	0.873	0	CORO1A	NK
0	0.789771	0.382	0.217	0	MIB2	NK
0	0.787752	0.322	0.147	0	PARP15	NK
0	0.784473	0.238	0.021	0	ZBP1	NK
0	0.783813	0.72	0.651	0	TAPBP	NK
0	0.783084	0.247	0.026	0	ABI3	NK
0	0.781994	0.449	0.308	0	CBLB	NK
0	0.779693	0.523	0.408	0	NDUFB7	NK
0	0.777952	0.317	0.151	0	HIST1H1E	NK
0	0.776318	0.771	0.675	0	IRF1	NK
0	0.775445	0.303	0.117	0	MVD	NK
0	0.775342	0.613	0.541	0	PSME2	NK
0	0.774536	0.729	0.687	0	CCND3	NK
0	0.773102	0.567	0.442	0	CAST	NK
0	0.771073	0.34	0.167	0	SIRT2	NK
0	0.770748	0.253	0.043	0	RHBDF2	NK
0	0.770134	0.571	0.467	0	ANXA6	NK
0	0.768827	0.564	0.458	0	SP100	NK
0	0.768086	0.206	0.001	0	PRSS23	NK
0	0.766974	0.842	0.825	0	TPM3	NK
0	0.76601	0.364	0.205	0	KLHDC4	NK
0	0.765975	0.241	0.032	0	BZRAP1	NK
0	0.763257	0.225	0.012	0	EOMES	NK
0	0.761664	0.291	0.108	0	RRBP1	NK
0	0.761506	0.517	0.406	0	CSK	NK
0	0.760222	0.267	0.082	0	FNDC3B	NK
0	0.755525	0.253	0.02	0	SERPINB6	NK
0	0.751647	0.487	0.392	0	DYNLL1	NK
0	0.750447	0.691	0.641	0	FYN	NK
0	0.750345	0.385	0.238	0	SELPLG	NK
0	0.749226	0.361	0.198	0	PARP14	NK
0	0.746287	0.225	0.011	0	PIK3AP1	NK
0	0.74316	0.21	0.004	0	RNF165	NK
0	0.741867	0.798	0.773	0	CELF2	NK
0	0.741523	0.284	0.083	0	VAV3	NK
0	0.741278	0.256	0.108	0	YES1	NK
0	0.740778	0.702	0.639	0	BRD2	NK
0	0.740514	0.273	0.081	0	GSE1	NK
0	0.739789	0.571	0.488	0	ARHGAP30	NK
0	0.739462	0.792	0.76	0	PSME1	NK
0	0.738857	0.317	0.141	0	TSEN54	NK
0	0.738352	0.397	0.263	0	PTK2B	NK
0	0.738091	0.691	0.659	0	RAP1B	NK
0	0.738082	0.873	0.861	0	DDX17	NK
0	0.737801	0.528	0.425	0	VPS13C	NK
0	0.737271	0.381	0.206	0	NT5C	NK
0	0.736731	0.966	0.968	0	CALM1	NK
0	0.735691	0.328	0.172	0	PLEKHA2	NK
0	0.735198	0.408	0.291	0	DENND2D	NK
0	0.734277	0.426	0.303	0	TFDP2	NK
0	0.733	0.515	0.425	0	PKN1	NK
0	0.73206	0.229	0.018	0	PLCG2	NK
0	0.730337	0.31	0.126	0	TSPAN32	NK
0	0.728877	0.959	0.93	0	IER2	NK
0	0.726662	0.479	0.379	0	DIAPH1	NK
0	0.72535	0.295	0.121	0	LAIR1	NK
0	0.725231	0.511	0.415	0	PRELID1	NK
0	0.724599	0.728	0.705	0	LSP1	NK
0	0.723105	0.512	0.414	0	TAOK3	NK
0	0.722857	0.256	0.06	0	ANXA2	NK
0	0.721596	0.461	0.358	0	P4HB	NK
0	0.720518	0.369	0.22	0	RAB8B	NK
0	0.718208	0.283	0.091	0	RAB27A	NK
0	0.717678	0.306	0.143	0	AGTRAP	NK
0	0.717276	1	1	0	MT-ATP6	NK
0	0.714263	0.694	0.652	0	PCSK7	NK
0	0.712976	0.277	0.081	0	G6PD	NK
0	0.711026	0.231	0.018	0	CD244	NK
0	0.710908	0.676	0.626	0	ATRX	NK
0	0.709017	0.451	0.335	0	CASP4	NK
0	0.707571	0.44	0.326	0	CAPNS1	NK
0	0.705502	0.223	0.016	0	MMP23B	NK
0	0.705179	0.228	0.023	0	RGS3	NK
0	0.704853	0.618	0.556	0	MGEA5	NK
0	0.703448	0.95	0.961	0	RBM39	NK
0	0.702472	0.217	0.004	0	PDGFD	NK
0	0.702066	0.481	0.388	0	IDI1	NK
0	0.701721	0.294	0.128	0	MOB3A	NK
0	0.699616	0.554	0.474	0	CH17-189H20.1	NK
0	0.699382	0.393	0.256	0	FERMT3	NK
0	0.698504	0.961	0.965	0	PTPRC	NK
0	0.695181	0.619	0.578	0	BZW1	NK
0	0.693718	0.596	0.542	0	C9orf142	NK
0	0.692711	0.415	0.3	0	INPP4A	NK
0	0.692538	0.859	0.85	0	YWHAZ	NK
0	0.692208	0.403	0.287	0	TACC1	NK
0	0.692013	0.219	0.022	0	OSBPL5	NK
0	0.691206	0.196	0.004	0	PRR5L	NK
0	0.688565	0.212	0.014	0	TIGIT	NK
0	0.68849	0.742	0.715	0	GNAI2	NK
0	0.687369	0.53	0.444	0	CD164	NK
0	0.687319	0.391	0.274	0	CTBP1	NK
0	0.685735	0.293	0.143	0	EIF4G3	NK
0	0.685349	0.399	0.288	0	WDR1	NK
0	0.684799	0.311	0.161	0	SCLT1	NK
0	0.68469	0.45	0.339	0	RNPEPL1	NK
0	0.682274	0.373	0.246	0	PDIA6	NK
0	0.682202	0.286	0.128	0	NLRC3	NK
0	0.680554	0.373	0.253	0	UBE2F	NK
0	0.678768	0.276	0.117	0	ARHGAP26	NK
0	0.677883	0.482	0.394	0	SYTL1	NK
0	0.675658	0.212	0.013	0	GSN	NK
0	0.674398	0.314	0.162	0	ITCH	NK
0	0.674126	0.286	0.133	0	CDK2AP2	NK
0	0.674068	0.875	0.872	0	SRRM2	NK
0	0.674009	0.284	0.147	0	TMEM181	NK
0	0.673947	0.318	0.181	0	RAP2B	NK
0	0.673107	0.202	0.05	0	FAM46C	NK
0	0.672792	0.466	0.378	0	LAMP1	NK
0	0.671339	0.574	0.527	0	C1orf56	NK
0	0.670055	0.478	0.393	0	ATP6V0E1	NK
0	0.670051	0.32	0.168	0	RPS6KA1	NK
0	0.667379	0.279	0.155	0	SDF2L1	NK
0	0.666624	0.225	0.037	0	GBP5	NK
0	0.666449	0.355	0.243	0	NFAT5	NK
0	0.664331	0.318	0.194	0	RAPGEF1	NK
0	0.663926	0.281	0.124	0	AXIN1	NK
0	0.663202	0.394	0.281	0	MYO9B	NK
0	0.662515	0.515	0.453	0	PRDX5	NK
0	0.661465	0.346	0.204	0	SH3BP1	NK
0	0.660741	0.612	0.586	0	NDUFB2	NK
0	0.660429	0.799	0.805	0	DDX3X	NK
0	0.660157	0.376	0.264	0	ZNF276	NK
0	0.660057	0.165	0.007	0	KLRC2	NK
0	0.659354	0.387	0.279	0	GATAD2A	NK
0	0.65684	0.215	0.036	0	PLEKHF1	NK
0	0.655848	0.217	0.076	0	MTSS1	NK
0	0.655565	0.737	0.739	0	PPP2R5C	NK
0	0.652373	0.434	0.333	0	TSC22D4	NK
0	0.651787	0.165	0.064	0	COL6A2	NK
0	0.648519	0.298	0.146	0	STX8	NK
0	0.643005	0.28	0.128	0	AP2A1	NK
0	0.6426	0.56	0.509	0	DGKZ	NK
0	0.641698	0.194	0.035	0	AC092580.4	NK
0	0.641217	0.155	0.002	0	DTHD1	NK
0	0.641212	0.379	0.258	0	TBCB	NK
0	0.640881	0.511	0.453	0	CCDC85B	NK
0	0.64035	0.246	0.076	0	NOTCH1	NK
0	0.639495	0.195	0.006	0	PLA2G16	NK
0	0.639092	0.483	0.411	0	RHOF	NK
0	0.638804	0.16	0.009	0	TNFRSF18	NK
0	0.638665	0.337	0.202	0	PSMB10	NK
0	0.632229	0.355	0.238	0	LMO4	NK
0	0.629488	0.373	0.268	0	FBXW5	NK
0	0.628789	0.962	0.971	0	HNRNPA2B1	NK
0	0.628424	0.176	0.004	0	DAB2	NK
0	0.628064	0.354	0.245	0	TRAPPC10	NK
0	0.626933	0.64	0.61	0	ARF1	NK
0	0.623669	0.203	0.06	0	RHOBTB3	NK
0	0.623595	0.543	0.496	0	SIGIRR	NK
0	0.623576	0.526	0.48	0	SEC61B	NK
0	0.62255	0.214	0.046	0	SKAP2	NK
0	0.620817	0.281	0.145	0	SETD3	NK
0	0.620017	0.209	0.027	0	FHL3	NK
0	0.616558	0.912	0.91	0	RSRP1	NK
0	0.615979	0.298	0.176	0	KCNAB2	NK
0	0.615306	0.369	0.248	0	TMED9	NK
0	0.613399	0.198	0.041	0	KCTD10	NK
0	0.61198	0.635	0.621	0	PRPF38B	NK
0	0.611507	0.199	0.036	0	ABCA2	NK
0	0.610085	0.179	0.01	0	ADRB2	NK
0	0.604949	0.162	0.014	0	RASSF4	NK
0	0.60044	0.683	0.703	0	IFITM1	NK
0	0.598398	0.165	0.009	0	PDE4A	NK
0	0.597851	0.305	0.167	0	REEP5	NK
0	0.596983	0.695	0.675	0	GUK1	NK
0	0.596703	0.975	0.975	0	SERF2	NK
0	0.595953	0.27	0.139	0	SACM1L	NK
0	0.595837	0.234	0.107	0	C1orf174	NK
0	0.595605	0.183	0.011	0	SYK	NK
0	0.593901	0.299	0.182	0	RAB8A	NK
0	0.592579	0.217	0.082	0	GTF3C1	NK
0	0.592315	0.294	0.179	0	RALGDS	NK
0	0.591778	0.999	0.999	0	MT-ND4	NK
0	0.59092	0.662	0.665	0	ACTR2	NK
0	0.590716	0.284	0.159	0	RP11-488L18.10	NK
0	0.586705	0.211	0.076	0	VCL	NK
0	0.586545	0.277	0.154	0	DERL1	NK
0	0.584494	0.187	0.033	0	MAN1A1	NK
0	0.584368	0.282	0.157	0	SLC20A1	NK
0	0.584068	0.197	0.03	0	FBXO6	NK
0	0.579568	0.198	0.047	0	SLAMF6	NK
0	0.578373	0.256	0.125	0	MAP2K3	NK
0	0.576654	0.166	0.019	0	NFIL3	NK
0	0.576644	0.221	0.089	0	CAPN15	NK
0	0.574581	0.179	0.036	0	ZBTB38	NK
0	0.573608	0.806	0.826	0	OAZ1	NK
0	0.572246	0.697	0.716	0	RHOA	NK
0	0.572232	0.173	0.024	0	NPC1	NK
0	0.571924	0.987	0.991	0	MT-ND5	NK
0	0.570665	0.265	0.15	0	CAPN2	NK
0	0.56947	0.983	0.983	0	HLA-E	NK
0	0.568014	0.842	0.879	0	ARPC3	NK
0	0.567163	0.28	0.162	0	PSTPIP1	NK
0	0.565522	0.196	0.055	0	SNTB2	NK
0	0.564572	0.172	0.017	0	IL18R1	NK
0	0.563932	0.271	0.152	0	RAB1B	NK
0	0.562716	0.223	0.078	0	TP53I13	NK
0	0.562544	0.153	0.021	0	DENND3	NK
0	0.562498	0.23	0.104	0	GATAD1	NK
0	0.562478	0.179	0.016	0	SLC27A3	NK
0	0.560523	0.185	0.022	0	ADAP1	NK
0	0.55962	0.157	0.002	0	NMUR1	NK
0	0.559114	0.794	0.822	0	HNRNPA3	NK
0	0.558569	0.815	0.851	0	ATM	NK
0	0.558511	0.735	0.759	0	N4BP2L2	NK
0	0.558433	1	1	0	MT-CO2	NK
0	0.556626	0.243	0.121	0	CYB5B	NK
0	0.554038	0.26	0.144	0	CISD3	NK
0	0.553321	0.222	0.091	0	STK39	NK
0	0.548921	0.202	0.071	0	JAZF1	NK
0	0.546982	0.213	0.1	0	RNU11	NK
0	0.545535	0.226	0.111	0	SAMD9L	NK
0	0.544654	0.185	0.046	0	RHOQ	NK
0	0.542596	0.806	0.854	0	MYL12B	NK
0	0.542403	0.999	0.999	0	MT-CYB	NK
0	0.541909	0.217	0.087	0	ZFPM1	NK
0	0.53776	0.173	0.031	0	PLCB1	NK
0	0.536039	0.153	0.002	0	SIGLEC7	NK
0	0.532844	0.185	0.038	0	NCALD	NK
0	0.531563	1	1	0	MT-CO3	NK
0	0.530861	0.843	0.87	0	ARGLU1	NK
0	0.528285	0.19	0.06	0	PTPRJ	NK
0	0.52597	0.141	0.006	0	FAM179A	NK
0	0.522299	0.164	0.03	0	ZNF600	NK
0	0.520673	0.207	0.088	0	STARD3NL	NK
0	0.516583	0.207	0.085	0	RP11-147L13.15	NK
0	0.516422	0.114	0.002	0	KIR2DL1	NK
0	0.511707	0.164	0.034	0	FUT11	NK
0	0.506844	0.207	0.097	0	NEDD9	NK
0	0.506446	0.921	0.946	0	MYL6	NK
0	0.503618	0.144	0.007	0	CAPN12	NK
0	0.503601	0.214	0.099	0	C11orf21	NK
0	0.501959	0.252	0.123	0	FAM173A	NK
0	0.50163	0.191	0.074	0	ARNTL	NK
0	0.500204	0.137	0.002	0	SLCO4C1	NK
0	0.496794	0.141	0.007	0	HES6	NK
0	0.495402	0.841	0.857	0	SRSF7	NK
0	0.493329	0.146	0.045	0	HIST1H2BD	NK
0	0.49246	0.151	0.011	0	TBK1	NK
0	0.486369	0.163	0.058	0	THEMIS2	NK
0	0.48547	0.139	0.01	0	GALNT3	NK
0	0.481794	0.158	0.039	0	GALC	NK
0	0.477553	0.134	0.003	0	RP11-81H14.2	NK
0	0.477024	0.14	0.043	0	NEIL1	NK
0	0.476112	0.931	0.954	0	HMGB1	NK
0	0.475325	0.175	0.054	0	DGKQ	NK
0	0.472545	0.948	0.962	0	FUS	NK
0	0.472109	0.118	0.002	0	B3GNT7	NK
0	0.471626	0.876	0.899	0	GAPDH	NK
0	0.471263	0.172	0.063	0	CCPG1	NK
0	0.4707	0.983	0.987	0	UBC	NK
0	0.470609	0.999	0.999	0	MT-ND3	NK
0	0.468557	0.898	0.931	0	PPIA	NK
0	0.468399	0.155	0.019	0	MPST	NK
0	0.466186	0.173	0.053	0	AGK	NK
0	0.465024	0.871	0.906	0	HNRNPH1	NK
0	0.461232	0.167	0.053	0	CDC42EP3	NK
0	0.460715	0.159	0.063	0	PTCH2	NK
0	0.459554	0.211	0.058	0	TRGC2	NK
0	0.454817	0.134	0.003	0	ATP8B4	NK
0	0.453134	0.131	0.002	0	LGALS9B	NK
0	0.452115	0.156	0.046	0	ABHD2	NK
0	0.451614	0.888	0.934	0	CCNL1	NK
0	0.450608	0.137	0.033	0	PPM1L	NK
0	0.448641	0.142	0.018	0	CHN2	NK
0	0.447411	0.125	0.012	0	MEF2C	NK
0	0.446124	0.13	0.008	0	GOLIM4	NK
0	0.443036	0.148	0.027	0	SLC16A3	NK
0	0.439296	0.128	0.016	0	CRIM1	NK
0	0.437057	0.128	0.008	0	PAM	NK
0	0.436769	0.132	0.017	0	GAS7	NK
0	0.436601	0.138	0.018	0	ADGRG5	NK
0	0.432436	0.138	0.019	0	ABHD15	NK
0	0.430285	0.144	0.036	0	PAFAH2	NK
0	0.428623	0.173	0.072	0	USB1	NK
0	0.427485	0.141	0.035	0	FAM129A	NK
0	0.427287	0.118	0.001	0	PPP2R2B	NK
0	0.426966	0.786	0.846	0	HNRNPK	NK
0	0.426526	0.139	0.036	0	MAF	NK
0	0.42267	0.149	0.044	0	TBC1D31	NK
0	0.422638	0.117	0.006	0	F2R	NK
0	0.422343	0.104	0.007	0	CEP126	NK
0	0.422018	0.149	0.055	0	FAM53B	NK
0	0.420565	0.127	0.011	0	LINC00152	NK
0	0.416598	0.123	0.003	0	RP11-222K16.2	NK
0	0.414985	0.144	0.04	0	CREB3L2	NK
0	0.412284	0.116	0.024	0	DUSP6	NK
0	0.407579	0.112	0.016	0	MIR222HG	NK
0	0.406927	0.13	0.009	0	FES	NK
0	0.404684	0.151	0.056	0	STX7	NK
0	0.403426	1	0.997	0	TMSB4X	NK
0	0.401838	0.119	0.016	0	RP11-325F22.2	NK
0	0.397075	0.136	0.04	0	ABCB1	NK
0	0.392732	0.111	0.013	0	FAM43A	NK
0	0.389127	0.123	0.026	0	SMAD5	NK
0	0.386175	0.108	0.014	0	DLG5	NK
0	0.38316	0.133	0.035	0	FAM49A	NK
0	0.37955	0.125	0.021	0	GYG1	NK
0	0.379414	0.119	0.02	0	B4GALT5	NK
0	0.3788	1	1	0	MALAT1	NK
0	0.378721	0.127	0.029	0	BATF	NK
0	0.377695	0.124	0.03	0	BCL2L1	NK
0	0.37231	0.958	0.976	0	H3F3A	NK
0	0.370765	0.121	0.033	0	COMMD5	NK
0	0.367811	0.113	0.02	0	ARHGAP18	NK
0	0.366151	0.116	0.027	0	LDB2	NK
0	0.361203	0.116	0.021	0	ANXA4	NK
0	0.35963	0.122	0.039	0	ENPP4	NK
0	0.358556	0.1	0.009	0	ARHGEF12	NK
0	0.353293	0.123	0.028	0	LIMK1	NK
0	0.337044	0.105	0.012	0	HIP1	NK
0	0.336165	0.106	0.024	0	TBXAS1	NK
0	0.335007	0.104	0.015	0	CD58	NK
0	0.334987	0.122	0.039	0	RPE	NK
0	0.329433	0.121	0.031	0	ASL	NK
0	0.329408	0.11	0.026	0	CPQ	NK
0	0.320136	0.101	0.02	0	KLRC4	NK
0	0.313088	0.103	0.02	0	KLRK1	NK
0	0.291926	0.102	0.026	0	SLC25A20	NK
0	0.282129	0.995	0.998	0	MT-ND2	NK
0	-0.251492	0.003	0.126	0	ANKRD55	NK
0	-0.25227	0.199	0.446	0	EPB41L4A-AS1	NK
0	-0.253942	0.083	0.27	0	LYRM4	NK
0	-0.254317	0.191	0.433	0	FAM53C	NK
0	-0.259437	0.198	0.444	0	EIF2A	NK
0	-0.259576	0.024	0.163	0	TMEM154	NK
0	-0.260255	0.188	0.446	0	BNIP3L	NK
0	-0.260474	0.169	0.407	0	CLNS1A	NK
0	-0.261486	0.062	0.241	0	CHCHD10	NK
0	-0.264673	0.021	0.163	0	SNN	NK
0	-0.265584	0.012	0.14	0	RP11-356J5.12	NK
0	-0.267294	0.03	0.172	0	SNX9	NK
0	-0.270147	0.087	0.286	0	TMEM238	NK
0	-0.270295	0.061	0.235	0	C4orf48	NK
0	-0.270927	0.006	0.145	0	SERPINF1	NK
0	-0.271023	0.066	0.231	0	BBC3	NK
0	-0.271423	0.045	0.196	0	EIF1AY	NK
0	-0.272303	0.062	0.231	0	FLNB	NK
0	-0.273131	0.207	0.467	0	LSM5	NK
0	-0.273505	0.13	0.338	0	RP11-347P5.1	NK
0	-0.274512	0.011	0.146	0	EPHA1-AS1	NK
0	-0.275242	0.127	0.343	0	GRAMD1A	NK
0	-0.27656	0.003	0.146	0	RP4-594I10.3	NK
0	-0.278515	0.02	0.169	0	APP	NK
0	-0.279	0.008	0.151	0	VIPR1	NK
0	-0.279234	0.125	0.348	0	PRDX1	NK
0	-0.280379	0.155	0.388	0	DDX3Y	NK
0	-0.281067	0.038	0.2	0	JAML	NK
0	-0.281121	0.135	0.345	0	MSL3	NK
0	-0.281329	0.324	0.605	0	CHURC1	NK
0	-0.281498	0.005	0.129	0	PTGIR	NK
0	-0.281671	0.102	0.302	0	IL4R	NK
0	-0.282341	0.033	0.197	0	SPINT2	NK
0	-0.283785	0.027	0.168	0	MAST4	NK
0	-0.284325	0.082	0.268	0	CENPK	NK
0	-0.284733	0.328	0.631	0	CMPK1	NK
0	-0.285547	0.098	0.294	0	CDC14A	NK
0	-0.285596	0.007	0.141	0	IL6R	NK
0	-0.286142	0.133	0.357	0	MTERF4	NK
0	-0.286572	0.08	0.272	0	RP11-356I2.4	NK
0	-0.287044	0.285	0.579	0	PEBP1	NK
0	-0.28811	0.06	0.236	0	YPEL2	NK
0	-0.290299	0.197	0.436	0	ITPKB	NK
[truncated: 7,289 more rows]

## Sheet: Monocyte 
p_val	avg_log2FC	pct.1	pct.2	p_val_adj	gene	cluster
0	1.4909	0.978	0.701	0	S100A9	CD14+monocyte
0	1.28266	0.905	0.467	0	S100A12	CD14+monocyte
0	1.24676	0.95	0.596	0	S100A8	CD14+monocyte
0	0.954252	0.995	0.841	0	LYZ	CD14+monocyte
0	0.860631	0.937	0.653	0	CSTA	CD14+monocyte
0	0.844286	0.542	0.305	0	THBS1	CD14+monocyte
0	0.833868	0.941	0.588	0	VCAN	CD14+monocyte
0	0.822225	0.869	0.597	0	CXCL8	CD14+monocyte
0	0.792696	0.834	0.55	0	G0S2	CD14+monocyte
0	0.774103	0.65	0.404	0	RP11-1143G9.4	CD14+monocyte
0	0.733852	0.954	0.64	0	FCN1	CD14+monocyte
0	0.7108	0.522	0.234	0	RBP7	CD14+monocyte
0	0.707087	0.96	0.874	0	TKT	CD14+monocyte
0	0.700097	0.485	0.266	0	RETN	CD14+monocyte
0	0.691923	0.958	0.787	0	TSPO	CD14+monocyte
0	0.686082	0.658	0.424	0	PLBD1	CD14+monocyte
0	0.677576	0.997	0.945	0	S100A6	CD14+monocyte
0	0.667099	0.773	0.428	0	CD14	CD14+monocyte
0	0.652045	0.874	0.685	0	PLAUR	CD14+monocyte
0	0.651532	0.574	0.263	0	CDA	CD14+monocyte
0	0.625978	0.954	0.767	0	ANXA1	CD14+monocyte
0	0.609552	0.864	0.616	0	LGALS3	CD14+monocyte
0	0.603234	0.541	0.263	0	MGST1	CD14+monocyte
0	0.592165	0.887	0.684	0	MNDA	CD14+monocyte
0	0.574911	0.848	0.528	0	SLC11A1	CD14+monocyte
0	0.562754	0.992	0.956	0	CTSS	CD14+monocyte
0	0.556535	0.901	0.766	0	EVI2B	CD14+monocyte
0	0.555778	0.984	0.836	0	S100A10	CD14+monocyte
0	0.554768	0.899	0.745	0	APLP2	CD14+monocyte
0	0.551329	0.969	0.896	0	BRI3	CD14+monocyte
0	0.550918	0.708	0.544	0	METTL9	CD14+monocyte
0	0.549517	0.823	0.676	0	SERPINB1	CD14+monocyte
0	0.548854	0.877	0.644	0	SLC2A3	CD14+monocyte
0	0.547906	0.996	0.958	0	SRGN	CD14+monocyte
0	0.546801	0.674	0.411	0	AGTRAP	CD14+monocyte
0	0.544326	0.617	0.349	0	FPR1	CD14+monocyte
0	0.541392	0.998	0.952	0	S100A4	CD14+monocyte
0	0.525398	0.956	0.742	0	CEBPB	CD14+monocyte
0	0.521513	0.999	0.994	0	FTL	CD14+monocyte
0	0.517634	0.882	0.768	0	TALDO1	CD14+monocyte
0	0.51734	0.582	0.341	0	TMEM176B	CD14+monocyte
0	0.516584	0.511	0.255	0	BST1	CD14+monocyte
0	0.51268	0.823	0.601	0	NCF2	CD14+monocyte
0	0.511829	0.799	0.545	0	MS4A6A	CD14+monocyte
0	0.510422	0.774	0.563	0	SAMSN1	CD14+monocyte
0	0.503428	0.993	0.966	0	GAPDH	CD14+monocyte
0	0.501793	0.766	0.576	0	SLC25A37	CD14+monocyte
0	0.499638	0.695	0.468	0	NUP214	CD14+monocyte
0	0.499349	0.994	0.939	0	TYROBP	CD14+monocyte
0	0.495595	0.759	0.497	0	C5AR1	CD14+monocyte
0	0.490546	0.767	0.618	0	CTSD	CD14+monocyte
0	0.48765	0.757	0.578	0	GLRX	CD14+monocyte
0	0.483798	0.898	0.77	0	SOD2	CD14+monocyte
0	0.481959	0.675	0.458	0	HBEGF	CD14+monocyte
0	0.477092	0.692	0.517	0	BLVRB	CD14+monocyte
0	0.472008	0.86	0.686	0	ASAH1	CD14+monocyte
0	0.471046	0.667	0.456	0	BCL2A1	CD14+monocyte
0	0.468035	0.751	0.516	0	LINC00936	CD14+monocyte
0	0.462225	0.652	0.44	0	TMEM170B	CD14+monocyte
0	0.461507	0.497	0.283	0	TMEM176A	CD14+monocyte
0	0.460758	0.532	0.28	0	CTB-61M7.2	CD14+monocyte
0	0.459951	0.873	0.698	0	MXD1	CD14+monocyte
0	0.453154	0.655	0.477	0	NFIL3	CD14+monocyte
0	0.443578	0.799	0.638	0	GABARAPL1	CD14+monocyte
0	0.442811	0.85	0.703	0	CAST	CD14+monocyte
0	0.4409	0.982	0.871	0	NAMPT	CD14+monocyte
0	0.439445	0.984	0.903	0	LGALS1	CD14+monocyte
0	0.438085	0.588	0.368	0	SLC7A7	CD14+monocyte
0	0.436572	0.575	0.329	0	TREM1	CD14+monocyte
0	0.427027	0.858	0.76	0	AP1S2	CD14+monocyte
0	0.426201	0.926	0.826	0	CD44	CD14+monocyte
0	0.425859	0.999	0.985	0	VIM	CD14+monocyte
0	0.425592	0.597	0.384	0	UPP1	CD14+monocyte
0	0.425517	0.856	0.748	0	C20orf24	CD14+monocyte
0	0.422842	0.715	0.521	0	IRS2	CD14+monocyte
0	0.415188	0.81	0.62	0	GPCPD1	CD14+monocyte
0	0.412009	0.814	0.537	0	SERPINA1	CD14+monocyte
0	0.411054	0.873	0.642	0	CFD	CD14+monocyte
0	0.406304	0.654	0.479	0	C19orf38	CD14+monocyte
0	0.403523	0.999	0.999	0	FTH1	CD14+monocyte
0	0.401134	0.628	0.446	0	EVI2A	CD14+monocyte
0	0.399425	0.786	0.619	0	SDCBP	CD14+monocyte
0	0.396941	0.699	0.486	0	VEGFA	CD14+monocyte
0	0.396304	0.465	0.266	0	ITGAM	CD14+monocyte
0	0.394903	0.567	0.408	0	PGD	CD14+monocyte
0	0.39281	0.899	0.663	0	CSF3R	CD14+monocyte
0	0.391228	0.931	0.87	0	ALDOA	CD14+monocyte
0	0.389603	0.301	0.14	0	PADI4	CD14+monocyte
0	0.38938	0.884	0.678	0	CEBPD	CD14+monocyte
0	0.383248	0.631	0.397	0	ACSL1	CD14+monocyte
0	0.375509	0.715	0.529	0	NINJ1	CD14+monocyte
0	0.374593	0.867	0.729	0	HIF1A	CD14+monocyte
0	0.368471	0.843	0.711	0	STXBP2	CD14+monocyte
0	0.36261	0.923	0.858	0	TCEB2	CD14+monocyte
0	0.362268	0.914	0.747	0	S100A11	CD14+monocyte
0	0.357964	0.324	0.146	0	MCEMP1	CD14+monocyte
0	0.355805	0.392	0.194	0	CKAP4	CD14+monocyte
0	0.355081	0.274	0.1	0	QPCT	CD14+monocyte
0	0.350528	0.88	0.791	0	CD55	CD14+monocyte
0	0.343597	0.468	0.249	0	CLEC4E	CD14+monocyte
0	0.341525	0.482	0.286	0	ASGR1	CD14+monocyte
0	0.341331	0.854	0.633	0	CLEC7A	CD14+monocyte
0	0.325	0.711	0.52	0	IRAK3	CD14+monocyte
0	0.320759	0.986	0.96	0	PFDN5	CD14+monocyte
0	0.312704	0.966	0.92	0	ITM2B	CD14+monocyte
0	0.311677	0.951	0.874	0	ITGB2	CD14+monocyte
0	0.310682	0.997	0.984	0	SH3BGRL3	CD14+monocyte
0	0.309844	0.992	0.943	0	NEAT1	CD14+monocyte
0	0.27378	0.993	0.978	0	OAZ1	CD14+monocyte
0	-0.257916	0.019	0.156	0	ZEB1	CD14+monocyte
0	-0.264635	0.007	0.116	0	CIB2	CD14+monocyte
0	-0.280991	0.013	0.131	0	CARD11	CD14+monocyte
0	-0.285347	0.081	0.235	0	SPNS3	CD14+monocyte
0	-0.288765	0.008	0.118	0	C1orf186	CD14+monocyte
0	-0.300958	0.046	0.181	0	STRBP	CD14+monocyte
0	-0.314036	0.035	0.175	0	SLAMF7	CD14+monocyte
0	-0.315605	0.055	0.22	0	ADA	CD14+monocyte
0	-0.328877	0.004	0.109	0	DNASE1L3	CD14+monocyte
0	-0.349538	0.006	0.123	0	CLEC4C	CD14+monocyte
0	-0.359298	0.008	0.121	0	MAP1A	CD14+monocyte
0	-0.359699	0.063	0.207	0	DAB2	CD14+monocyte
0	-0.378485	0.006	0.111	0	DERL3	CD14+monocyte
0	-0.379509	0.028	0.175	0	BLNK	CD14+monocyte
0	-0.399767	0.008	0.117	0	COBLL1	CD14+monocyte
0	-0.402552	0.047	0.231	0	BCL7A	CD14+monocyte
0	-0.403959	0.053	0.22	0	SCN9A	CD14+monocyte
0	-0.404219	0.242	0.423	0	EVL	CD14+monocyte
0	-0.408726	0.142	0.313	0	WDFY4	CD14+monocyte
0	-0.41612	0.941	0.962	0	FUS	CD14+monocyte
0	-0.418133	0.051	0.206	0	PPP1R14A	CD14+monocyte
0	-0.430884	0.065	0.239	0	VEGFB	CD14+monocyte
0	-0.432743	0.161	0.338	0	N4BP2	CD14+monocyte
0	-0.442141	0.013	0.144	0	TSPAN13	CD14+monocyte
0	-0.447398	0.932	0.949	0	GNAS	CD14+monocyte
0	-0.458225	0.01	0.126	0	SCT	CD14+monocyte
0	-0.464839	0.085	0.287	0	LGMN	CD14+monocyte
0	-0.484013	0.084	0.291	0	AFF3	CD14+monocyte
0	-0.49144	0.88	0.9	0	NAP1L1	CD14+monocyte
0	-0.494061	0.039	0.201	0	SEL1L3	CD14+monocyte
0	-0.496191	0.088	0.311	0	SLC38A1	CD14+monocyte
0	-0.501925	0.283	0.493	0	PEBP1	CD14+monocyte
0	-0.517403	0.077	0.259	0	CD2AP	CD14+monocyte
0	-0.519359	0.112	0.31	0	CDK6	CD14+monocyte
0	-0.522969	0.547	0.678	0	HMGN1	CD14+monocyte
0	-0.524613	0.648	0.761	0	HLA-DMA	CD14+monocyte
0	-0.539792	0.008	0.134	0	SMPD3	CD14+monocyte
0	-0.542797	0.149	0.332	0	PPM1K	CD14+monocyte
0	-0.551964	0.48	0.658	0	DDX24	CD14+monocyte
0	-0.581359	0.403	0.59	0	2024-09-06	CD14+monocyte
0	-0.598979	0.892	0.925	0	HSP90AA1	CD14+monocyte
0	-0.608227	0.026	0.145	0	TPM2	CD14+monocyte
0	-0.621668	0.58	0.715	0	CALR	CD14+monocyte
0	-0.626991	0.149	0.36	0	OFD1	CD14+monocyte
0	-0.62736	0.109	0.304	0	RUNX2	CD14+monocyte
0	-0.63811	0.109	0.328	0	SPIB	CD14+monocyte
0	-0.682904	0.8	0.868	0	HSP90AB1	CD14+monocyte
0	-0.701101	0.031	0.18	0	FAM129C	CD14+monocyte
0	-0.714391	0.066	0.238	0	IRF4	CD14+monocyte
0	-0.723818	0.017	0.159	0	CLIC3	CD14+monocyte
0	-0.733568	0.556	0.709	0	TUBA1B	CD14+monocyte
0	-0.734831	0.585	0.708	0	HSP90B1	CD14+monocyte
0	-0.74089	0.894	0.882	0	RPSA	CD14+monocyte
0	-0.744759	0.973	0.974	0	HLA-DRA	CD14+monocyte
0	-0.7496	0.92	0.937	0	HLA-DRB1	CD14+monocyte
0	-0.766081	0.074	0.281	0	STMN1	CD14+monocyte
0	-0.777031	0.718	0.837	0	SRSF7	CD14+monocyte
0	-0.78712	0.671	0.773	0	HLA-DQB1	CD14+monocyte
0	-0.790607	0.01	0.163	0	PTPRS	CD14+monocyte
0	-0.793896	0.014	0.177	0	LILRA4	CD14+monocyte
0	-0.79415	0.062	0.237	0	SERPINF1	CD14+monocyte
0	-0.814627	0.18	0.35	0	LTB	CD14+monocyte
0	-0.865198	0.173	0.402	0	RGS1	CD14+monocyte
0	-0.865999	0.024	0.197	0	MZB1	CD14+monocyte
0	-0.867491	0.464	0.624	0	IRF7	CD14+monocyte
0	-0.870679	0.162	0.349	0	UGCG	CD14+monocyte
0	-0.870909	0.167	0.407	0	BCL11A	CD14+monocyte
0	-0.886276	0.983	0.985	0	CD74	CD14+monocyte
0	-1.00097	0.073	0.312	0	C12orf75	CD14+monocyte
0	-1.11276	0.292	0.47	0	CCDC50	CD14+monocyte
0	-1.12537	0.301	0.497	0	PLAC8	CD14+monocyte
0	-1.16753	0.21	0.474	0	PLD4	CD14+monocyte
0	-1.16972	0.351	0.553	0	PPP1R14B	CD14+monocyte
0	-1.17826	0.771	0.85	0	HLA-DPA1	CD14+monocyte
0	-1.23265	0.684	0.805	0	HLA-DPB1	CD14+monocyte
0	-1.24306	0.31	0.518	0	IRF8	CD14+monocyte
0	-1.25568	0.322	0.573	0	HLA-DQA1	CD14+monocyte
0	-1.26593	0.085	0.354	0	ITM2C	CD14+monocyte
0	-1.36269	0.072	0.238	0	IGKC	CD14+monocyte
0	-1.38971	0.009	0.132	0	GZMB	CD14+monocyte
0	-1.88437	0.015	0.2	0	JCHAIN	CD14+monocyte
0	-1.9567	0.115	0.384	0	TCF4	CD14+monocyte
3.63274e-307	0.284131	0.973	0.91	8.24741e-303	EMP3	CD14+monocyte
6.8655e-307	-0.250316	0.097	0.257	1.55867e-302	TSTD1	CD14+monocyte
4.73132e-306	-0.406975	0.005	0.101	1.07415e-301	PTCRA	CD14+monocyte
4.86617e-306	-0.269504	0.11	0.272	1.10477e-301	PARP1	CD14+monocyte
4.37324e-304	0.382389	0.818	0.683	9.92856e-300	FOSL2	CD14+monocyte
9.96753e-304	0.339472	0.702	0.49	2.26293e-299	IER3	CD14+monocyte
8.86494e-303	0.290515	0.318	0.15	2.01261e-298	VNN2	CD14+monocyte
2.18914e-301	-0.302248	0.084	0.234	4.97001e-297	GNG7	CD14+monocyte
1.29353e-300	-0.366104	0.183	0.359	2.9367e-296	RHOC	CD14+monocyte
8.01825e-300	-0.262075	0.082	0.23	1.82038e-295	FLT3	CD14+monocyte
1.198e-299	0.371337	0.66	0.524	2.71983e-295	RTN3	CD14+monocyte
3.79671e-299	0.366459	0.462	0.287	8.61967e-295	MEGF9	CD14+monocyte
3.35538e-298	0.317234	0.386	0.215	7.61771e-294	MTMR11	CD14+monocyte
5.06363e-298	0.268842	0.989	0.949	1.1496e-293	FCER1G	CD14+monocyte
5.56796e-298	-0.361758	0.223	0.399	1.26409e-293	PHB	CD14+monocyte
2.89154e-297	-0.388686	0.906	0.9	6.56467e-293	PPIA	CD14+monocyte
9.44619e-297	-0.62225	0.4	0.567	2.14457e-292	ARL4C	CD14+monocyte
1.85974e-295	-0.3396	0.177	0.35	4.22217e-291	BIN1	CD14+monocyte
2.49337e-293	-0.526692	0.818	0.834	5.6607e-289	NPM1	CD14+monocyte
1.14398e-292	-0.33326	0.129	0.291	2.59717e-288	NREP	CD14+monocyte
1.78769e-292	-0.51683	0.42	0.568	4.05859e-288	HSPA8	CD14+monocyte
2.5199e-291	0.322127	0.987	0.958	5.72092e-287	NFKBIA	CD14+monocyte
4.03178e-291	0.341059	0.884	0.792	9.15336e-287	CD63	CD14+monocyte
1.26913e-290	-0.361764	0.26	0.451	2.8813e-286	IL2RG	CD14+monocyte
3.40404e-288	-0.396036	0.195	0.369	7.72819e-284	CBFA2T3	CD14+monocyte
9.84818e-286	-0.455669	0.104	0.254	2.23583e-281	TRAF4	CD14+monocyte
1.44738e-284	0.30544	0.656	0.476	3.28598e-280	LRRK2	CD14+monocyte
4.33502e-284	-0.367535	0.274	0.455	9.84179e-280	GSN	CD14+monocyte
2.53903e-283	-0.282349	0.14	0.303	5.76437e-279	TMEM109	CD14+monocyte
7.39643e-283	-0.426869	0.385	0.558	1.67921e-278	TTC3	CD14+monocyte
1.20812e-281	-0.545082	0.196	0.36	2.74279e-277	CYB561A3	CD14+monocyte
1.54604e-280	0.36884	0.821	0.689	3.50998e-276	VMP1	CD14+monocyte
4.42719e-279	-0.334005	0.045	0.166	1.0051e-274	ABHD15	CD14+monocyte
8.1391e-279	0.318621	0.461	0.291	1.84782e-274	PYGL	CD14+monocyte
1.24547e-276	0.295793	0.222	0.091	2.8276e-272	RNASE2	CD14+monocyte
1.4519e-276	-0.317158	0.058	0.187	3.29626e-272	GNG11	CD14+monocyte
1.85609e-275	-0.30169	0.099	0.246	4.21388e-271	SFMBT2	CD14+monocyte
5.72483e-275	0.32394	0.523	0.33	1.29971e-270	ADM	CD14+monocyte
1.22404e-274	0.296409	0.923	0.854	2.77894e-270	GMFG	CD14+monocyte
1.20724e-272	0.35123	0.594	0.437	2.7408e-268	SCPEP1	CD14+monocyte
6.06091e-272	0.345232	0.637	0.491	1.37601e-267	GLIPR2	CD14+monocyte
5.57401e-270	-0.443056	0.368	0.54	1.26547e-265	CHD9	CD14+monocyte
2.04547e-269	-0.429157	0.585	0.706	4.64383e-265	HLA-DMB	CD14+monocyte
7.89685e-269	0.282851	0.872	0.76	1.79282e-264	C10orf54	CD14+monocyte
3.49151e-268	0.320291	0.841	0.715	7.92678e-264	CD68	CD14+monocyte
1.12154e-267	-0.301292	0.176	0.342	2.54622e-263	CIITA	CD14+monocyte
3.52639e-267	0.300802	0.779	0.622	8.00596e-263	CLEC12A	CD14+monocyte
8.43356e-267	-0.422774	0.401	0.56	1.91467e-262	NUCKS1	CD14+monocyte
9.13768e-267	0.424914	0.798	0.683	2.07453e-262	ATP2B1	CD14+monocyte
1.79263e-264	0.315222	0.911	0.847	4.0698e-260	C14orf2	CD14+monocyte
4.73434e-264	0.289091	0.949	0.885	1.07484e-259	CLIC1	CD14+monocyte
1.87839e-263	0.306532	0.605	0.422	4.2645e-259	PILRA	CD14+monocyte
1.30485e-262	-0.354968	0.112	0.255	2.96241e-258	GAS6	CD14+monocyte
1.52455e-262	0.282756	0.923	0.863	3.46119e-258	PCBP1	CD14+monocyte
1.28512e-261	0.277909	0.242	0.107	2.91761e-257	NRG1	CD14+monocyte
7.3683e-259	0.359316	0.478	0.319	1.67282e-254	SULT1A1	CD14+monocyte
4.76215e-258	0.347236	0.48	0.334	1.08115e-253	CREG1	CD14+monocyte
1.31687e-257	-0.473623	0.722	0.815	2.98969e-253	CXCR4	CD14+monocyte
2.33368e-257	-0.339202	0.236	0.408	5.29815e-253	EIF2AK4	CD14+monocyte
3.94838e-257	-0.541372	0.946	0.924	8.964e-253	RPLP0	CD14+monocyte
1.92192e-256	0.46749	0.244	0.108	4.36334e-252	FOLR3	CD14+monocyte
3.76502e-256	-0.286909	0.115	0.26	8.54772e-252	SNRPN	CD14+monocyte
3.17028e-255	-0.364328	0.86	0.885	7.1975e-251	UBB	CD14+monocyte
1.79981e-254	0.352897	0.696	0.55	4.08612e-250	ETS2	CD14+monocyte
7.43791e-254	0.257484	0.972	0.953	1.68863e-249	LAPTM5	CD14+monocyte
4.69727e-253	0.344751	0.714	0.605	1.06642e-248	MRPL33	CD14+monocyte
2.47727e-252	0.363238	0.823	0.735	5.62414e-248	RILPL2	CD14+monocyte
8.77245e-252	-0.292768	0.188	0.351	1.99161e-247	MLEC	CD14+monocyte
1.2724e-251	-0.271871	0.126	0.273	2.88873e-247	IDH3A	CD14+monocyte
1.32986e-251	-0.370091	0.032	0.136	3.01918e-247	ZFAT	CD14+monocyte
4.10941e-251	0.31701	0.609	0.446	9.3296e-247	CD93	CD14+monocyte
2.64543e-250	0.253882	0.774	0.612	6.00591e-246	FGR	CD14+monocyte
3.5861e-250	-0.590688	0.133	0.271	8.14153e-246	IL3RA	CD14+monocyte
1.32736e-249	-0.345972	0.274	0.444	3.01351e-245	ITGA4	CD14+monocyte
1.84039e-248	-0.437739	0.364	0.525	4.17824e-244	NASP	CD14+monocyte
4.35977e-248	-0.386974	0.426	0.577	9.89798e-244	SNHG8	CD14+monocyte
6.38571e-248	0.311331	0.569	0.41	1.44975e-243	UBE2D1	CD14+monocyte
2.24445e-247	-0.271294	0.117	0.263	5.09558e-243	HSPB1	CD14+monocyte
3.62326e-247	-0.45425	0.093	0.235	8.2259e-243	FCER1A	CD14+monocyte
2.54385e-245	0.343412	0.652	0.511	5.77531e-241	CD36	CD14+monocyte
6.64913e-244	-0.383697	0.364	0.532	1.50955e-239	SFT2D2	CD14+monocyte
1.39554e-243	-0.437611	0.17	0.32	3.16829e-239	MX1	CD14+monocyte
1.25499e-242	-0.280109	0.996	0.986	2.84921e-238	RPS19	CD14+monocyte
1.44404e-241	-0.315549	0.148	0.298	3.2784e-237	ODC1	CD14+monocyte
8.92669e-241	0.338451	0.642	0.52	2.02663e-236	CD302	CD14+monocyte
2.24338e-238	-0.329665	0.329	0.497	5.09314e-234	UVRAG	CD14+monocyte
6.20319e-238	-0.354728	0.938	0.929	1.40831e-233	HNRNPA1	CD14+monocyte
1.84189e-237	0.31762	0.896	0.813	4.18165e-233	HCST	CD14+monocyte
3.02772e-237	0.302531	0.426	0.268	6.87384e-233	CPD	CD14+monocyte
4.81592e-237	-0.485863	0.546	0.674	1.09336e-232	DDIT4	CD14+monocyte
4.01651e-236	0.298019	0.692	0.569	9.11868e-232	TIMP2	CD14+monocyte
2.02532e-235	0.328468	0.673	0.561	4.59809e-231	HEBP2	CD14+monocyte
7.70743e-235	0.318322	0.423	0.276	1.74982e-230	MSRB1	CD14+monocyte
8.90838e-235	0.281728	0.351	0.206	2.02247e-230	RAB27A	CD14+monocyte
2.98054e-234	0.37014	0.381	0.229	6.76673e-230	OSM	CD14+monocyte
3.13476e-233	-0.387818	0.362	0.512	7.11685e-229	HSPD1	CD14+monocyte
7.08158e-233	0.294574	0.623	0.471	1.60773e-228	RIT1	CD14+monocyte
5.90409e-232	0.342371	0.819	0.704	1.34041e-227	TNFAIP3	CD14+monocyte
9.08578e-231	0.556307	0.456	0.298	2.06274e-226	EREG	CD14+monocyte
9.34733e-231	0.359725	0.626	0.483	2.12212e-226	ZBTB43	CD14+monocyte
8.527e-229	0.313222	0.656	0.504	1.93588e-224	STX11	CD14+monocyte
3.04298e-228	-0.311281	0.217	0.376	6.90847e-224	FAM60A	CD14+monocyte
8.77547e-227	-0.56154	0.911	0.868	1.99229e-222	RPS5	CD14+monocyte
2.90085e-226	-0.419709	0.091	0.216	6.5858e-222	IFIT2	CD14+monocyte
7.10994e-226	0.33158	0.772	0.683	1.61417e-221	NOP10	CD14+monocyte
1.34608e-225	-0.37534	0.72	0.796	3.056e-221	NCL	CD14+monocyte
3.45818e-225	0.271862	0.664	0.491	7.8511e-221	NLRP3	CD14+monocyte
5.03956e-224	-0.25032	0.142	0.283	1.14413e-219	SNRNP25	CD14+monocyte
1.1725e-223	-0.45991	0.523	0.668	2.66192e-219	ANKRD12	CD14+monocyte
5.67847e-223	0.275686	0.129	0.04	1.28918e-218	SERPINB2	CD14+monocyte
1.20434e-222	0.273031	0.799	0.648	2.73422e-218	CFP	CD14+monocyte
3.49473e-222	-0.289559	0.137	0.279	7.93408e-218	CYFIP2	CD14+monocyte
4.57261e-222	-0.41967	0.571	0.69	1.03812e-217	UCP2	CD14+monocyte
5.52287e-222	-0.329161	0.141	0.28	1.25386e-217	PTMS	CD14+monocyte
2.26493e-221	-0.331392	0.184	0.333	5.14207e-217	DDB1	CD14+monocyte
6.84794e-221	0.32954	0.55	0.406	1.55469e-216	AGFG1	CD14+monocyte
1.50209e-220	-0.365692	0.349	0.494	3.4102e-216	APEX1	CD14+monocyte
1.24013e-219	0.279186	0.724	0.606	2.81548e-215	SAT2	CD14+monocyte
3.43273e-219	-0.310787	0.302	0.461	7.79333e-215	HSPE1	CD14+monocyte
1.43288e-214	0.250592	0.569	0.403	3.25306e-210	SLCO3A1	CD14+monocyte
8.76493e-213	-0.453596	0.153	0.283	1.9899e-208	NUCB2	CD14+monocyte
5.46501e-212	-0.370388	0.773	0.825	1.24072e-207	SAMHD1	CD14+monocyte
6.70764e-212	0.26441	0.39	0.243	1.52284e-207	HNMT	CD14+monocyte
1.8129e-211	-0.287855	0.272	0.427	4.11582e-207	NHP2	CD14+monocyte
3.00059e-211	0.382199	0.661	0.549	6.81224e-207	HMGB2	CD14+monocyte
6.75951e-211	0.306603	0.423	0.287	1.53461e-206	FAM200B	CD14+monocyte
1.99838e-210	-0.345703	0.346	0.506	4.53693e-206	ZC3HAV1	CD14+monocyte
8.9605e-210	-0.311565	0.152	0.292	2.0343e-205	PARP10	CD14+monocyte
1.78847e-209	-0.291943	0.196	0.342	4.06036e-205	REPIN1	CD14+monocyte
6.93239e-209	0.29955	0.828	0.774	1.57386e-204	VAPA	CD14+monocyte
1.32928e-207	-0.486983	0.329	0.486	3.01786e-203	TSPYL2	CD14+monocyte
3.11171e-207	0.26013	0.363	0.221	7.06452e-203	KCNE3	CD14+monocyte
5.31027e-206	0.299874	0.209	0.095	1.20559e-201	CYP1B1	CD14+monocyte
1.78289e-205	-0.335292	0.593	0.707	4.04771e-201	2024-09-09	CD14+monocyte
5.06866e-205	0.324709	0.719	0.602	1.15074e-200	RIPK2	CD14+monocyte
1.81324e-204	0.289336	0.602	0.463	4.11661e-200	IFNGR2	CD14+monocyte
4.6149e-204	0.26018	0.79	0.666	1.04772e-199	NCF1	CD14+monocyte
1.4758e-202	0.283702	0.565	0.432	3.35051e-198	PRAM1	CD14+monocyte
3.9754e-202	0.287311	0.433	0.283	9.02534e-198	ANPEP	CD14+monocyte
2.40945e-201	0.258148	0.559	0.418	5.47018e-197	FBXL5	CD14+monocyte
3.41003e-200	-0.326081	0.239	0.389	7.74179e-196	HIST1H4C	CD14+monocyte
5.01223e-200	0.270031	0.705	0.588	1.13793e-195	MYO1G	CD14+monocyte
1.00671e-199	-0.252405	0.125	0.255	2.28552e-195	TP53I13	CD14+monocyte
1.8103e-199	-0.432493	0.637	0.744	4.10993e-195	ANKRD11	CD14+monocyte
3.57997e-198	-0.506697	0.69	0.772	8.12762e-194	RAB11FIP1	CD14+monocyte
1.14601e-197	-0.354251	0.861	0.906	2.60179e-193	PNISR	CD14+monocyte
1.43572e-197	-0.255107	0.036	0.127	3.2595e-193	IGHM	CD14+monocyte
4.90803e-196	-0.259796	0.225	0.372	1.11427e-191	IDH2	CD14+monocyte
1.61079e-195	0.29775	0.483	0.339	3.65698e-191	JDP2	CD14+monocyte
1.61292e-195	0.272431	0.458	0.31	3.66182e-191	LILRA5	CD14+monocyte
2.99602e-195	0.319385	0.789	0.689	6.80187e-191	CYBB	CD14+monocyte
7.96221e-195	0.266867	0.708	0.595	1.80766e-190	C4orf48	CD14+monocyte
1.37906e-194	-0.284489	0.226	0.375	3.13088e-190	NOP58	CD14+monocyte
4.81087e-194	-0.294388	0.331	0.48	1.09221e-189	PPM1G	CD14+monocyte
5.64346e-194	0.269737	0.366	0.227	1.28124e-189	RAB20	CD14+monocyte
5.0132e-193	0.302069	0.699	0.594	1.13815e-188	PNPLA8	CD14+monocyte
1.5385e-192	-0.268639	0.153	0.286	3.49285e-188	EPSTI1	CD14+monocyte
6.49062e-191	0.295886	0.487	0.358	1.47357e-186	GCA	CD14+monocyte
8.96889e-191	0.261904	0.261	0.139	2.03621e-186	ALDH1A1	CD14+monocyte
3.18209e-190	-0.252545	0.13	0.257	7.2243e-186	LMAN1	CD14+monocyte
3.50526e-189	-0.312905	0.176	0.31	7.95799e-185	MDFIC	CD14+monocyte
5.0882e-189	-0.34785	0.59	0.693	1.15517e-184	PSME2	CD14+monocyte
1.09693e-188	-0.486491	0.883	0.849	2.49036e-184	EEF1B2	CD14+monocyte
1.18065e-188	-0.533694	0.375	0.513	2.68043e-184	RRBP1	CD14+monocyte
4.75728e-188	-0.416942	0.149	0.276	1.08004e-183	LDLRAD4	CD14+monocyte
4.87858e-188	-0.373234	0.198	0.334	1.10758e-183	FCHSD2	CD14+monocyte
6.46638e-188	-0.27599	0.271	0.417	1.46806e-183	CCT2	CD14+monocyte
2.55747e-186	0.280223	0.418	0.28	5.80623e-182	CDC42EP3	CD14+monocyte
1.61151e-184	-0.37836	0.529	0.658	3.65861e-180	AKAP9	CD14+monocyte
1.89585e-184	0.289635	0.388	0.25	4.30415e-180	F13A1	CD14+monocyte
2.63046e-179	-0.316905	0.353	0.491	5.97194e-175	RPN2	CD14+monocyte
4.51952e-179	-0.263617	0.216	0.354	1.02607e-174	RNASEH2B	CD14+monocyte
4.83843e-179	-0.285477	0.202	0.34	1.09847e-174	H2AFX	CD14+monocyte
1.29369e-177	-0.327123	0.772	0.835	2.93706e-173	PNN	CD14+monocyte
2.95028e-177	-0.318078	0.365	0.513	6.69802e-173	TRIM22	CD14+monocyte
5.16281e-177	-0.452554	0.399	0.506	1.17211e-172	LDHB	CD14+monocyte
4.41363e-176	-0.443106	0.981	0.953	1.00203e-171	RPL3	CD14+monocyte
6.59389e-176	-0.342112	0.177	0.305	1.49701e-171	ZDHHC17	CD14+monocyte
7.02254e-176	-0.271646	0.3	0.451	1.59433e-171	UPF2	CD14+monocyte
7.14331e-176	-0.315979	0.246	0.387	1.62174e-171	EIF2AK2	CD14+monocyte
3.75105e-175	-0.319475	0.327	0.463	8.51602e-171	PDIA6	CD14+monocyte
1.12961e-174	0.309598	0.263	0.148	2.56456e-170	PTX3	CD14+monocyte
9.87593e-173	-0.440206	0.782	0.775	2.24213e-168	HINT1	CD14+monocyte
1.30521e-172	0.25154	0.574	0.446	2.96322e-168	PLXDC2	CD14+monocyte
7.0295e-172	0.344063	0.635	0.531	1.59591e-167	RAB31	CD14+monocyte
9.77138e-171	-0.37952	0.467	0.59	2.2184e-166	SNHG7	CD14+monocyte
1.3597e-170	-0.29824	0.747	0.824	3.08692e-166	ARGLU1	CD14+monocyte
4.72985e-170	-0.338173	0.434	0.546	1.07382e-165	ATP5A1	CD14+monocyte
8.75685e-170	-0.358256	0.514	0.641	1.98807e-165	MEF2C	CD14+monocyte
9.42323e-170	-0.258633	1	0.998	2.13936e-165	EEF1A1	CD14+monocyte
1.11003e-169	-0.292403	0.399	0.533	2.5201e-165	HNRNPAB	CD14+monocyte
1.32866e-169	-0.263038	0.065	0.162	3.01645e-165	ENHO	CD14+monocyte
6.24809e-169	0.279477	0.546	0.42	1.4185e-164	SH3BP5	CD14+monocyte
5.39339e-168	-0.627645	0.38	0.508	1.22446e-163	ISG15	CD14+monocyte
8.15091e-168	-0.265947	0.331	0.466	1.8505e-163	FBL	CD14+monocyte
1.60418e-167	-0.284093	0.982	0.967	3.64197e-163	RPL27A	CD14+monocyte
4.95041e-167	-0.2687	0.187	0.317	1.12389e-162	CDK2AP2	CD14+monocyte
1.16645e-166	-0.40691	0.297	0.432	2.6482e-162	DSTN	CD14+monocyte
1.59101e-166	0.254151	0.648	0.514	3.61207e-162	SOCS3	CD14+monocyte
2.1143e-166	-0.342333	0.467	0.6	4.8001e-162	TCOF1	CD14+monocyte
8.11339e-166	0.394148	0.627	0.505	1.84198e-161	BASP1	CD14+monocyte
2.2016e-165	0.274859	0.362	0.241	4.9983e-161	PRKAG2-AS1	CD14+monocyte
2.39737e-165	-0.268218	0.302	0.446	5.44274e-161	BBX	CD14+monocyte
5.06985e-165	0.262824	0.75	0.668	1.15101e-160	SEC11A	CD14+monocyte
5.9412e-164	-0.295415	0.261	0.401	1.34883e-159	NGLY1	CD14+monocyte
3.23036e-162	-0.293442	0.346	0.471	7.33388e-158	C1QBP	CD14+monocyte
8.41525e-162	-0.678321	0.308	0.425	1.91052e-157	APP	CD14+monocyte
1.8301e-161	-0.269269	0.277	0.417	4.15487e-157	NOP56	CD14+monocyte
1.89855e-161	-0.293705	0.816	0.866	4.31029e-157	EIF4A2	CD14+monocyte
1.88166e-159	-0.274148	0.286	0.427	4.27192e-155	BDP1	CD14+monocyte
2.50809e-158	0.279299	0.741	0.647	5.69412e-154	ICAM3	CD14+monocyte
4.95779e-157	0.276864	0.731	0.642	1.12557e-152	ALDH2	CD14+monocyte
1.22429e-156	0.262878	0.495	0.38	2.77951e-152	LY96	CD14+monocyte
5.84111e-156	-0.620263	0.55	0.641	1.32611e-151	SOX4	CD14+monocyte
1.92182e-155	-0.277515	0.778	0.815	4.36311e-151	SET	CD14+monocyte
2.53818e-154	-0.271291	0.403	0.533	5.76243e-150	HNRNPR	CD14+monocyte
3.51202e-153	-0.357516	0.347	0.479	7.97334e-149	C9orf142	CD14+monocyte
9.03881e-153	-0.353415	0.528	0.654	2.05208e-148	TNRC6B	CD14+monocyte
1.56914e-152	-0.25502	0.305	0.444	3.56241e-148	LAP3	CD14+monocyte
9.90566e-152	0.265135	0.58	0.471	2.24888e-147	RAB32	CD14+monocyte
4.54748e-151	0.253347	0.371	0.253	1.03241e-146	MID1IP1	CD14+monocyte
6.81571e-151	-0.274554	0.974	0.956	1.54737e-146	RPS20	CD14+monocyte
4.16535e-150	-0.282865	0.317	0.453	9.4566e-146	TBL1XR1	CD14+monocyte
5.87856e-150	0.26754	0.684	0.603	1.33461e-145	RIOK3	CD14+monocyte
2.78045e-149	-0.39998	0.963	0.917	6.31245e-145	RPL10A	CD14+monocyte
3.98509e-149	0.25519	0.501	0.383	9.04734e-145	ZNF281	CD14+monocyte
1.26531e-148	-0.424752	0.623	0.708	2.87263e-144	RNF213	CD14+monocyte
1.6477e-148	-0.274437	0.578	0.671	3.74077e-144	DRAP1	CD14+monocyte
4.59004e-148	0.261467	0.55	0.455	1.04208e-143	CHP1	CD14+monocyte
1.15073e-147	-0.34138	0.56	0.66	2.61251e-143	CCDC88A	CD14+monocyte
2.57162e-147	-0.29474	0.226	0.351	5.83835e-143	CPNE3	CD14+monocyte
4.86568e-147	0.292066	0.505	0.389	1.10466e-142	ATP13A3	CD14+monocyte
6.2453e-147	-0.471082	0.243	0.362	1.41787e-142	CCDC186	CD14+monocyte
8.34694e-147	-0.264907	0.429	0.549	1.89501e-142	SPINT2	CD14+monocyte
1.19609e-146	-0.264677	0.689	0.775	2.71548e-142	TAPBP	CD14+monocyte
1.82412e-146	0.277088	0.602	0.479	4.1413e-142	CTD-3252C9.4	CD14+monocyte
3.98548e-146	-0.316396	0.083	0.176	9.04824e-142	CD7	CD14+monocyte
1.75434e-144	-0.320102	0.487	0.601	3.98287e-140	ATRX	CD14+monocyte
4.27096e-144	-0.266414	0.999	0.99	9.69636e-140	RPS23	CD14+monocyte
2.58213e-143	-0.276156	0.637	0.733	5.86221e-139	AES	CD14+monocyte
6.48761e-142	0.293906	0.438	0.314	1.47288e-137	ID1	CD14+monocyte
1.12798e-140	-0.313241	0.732	0.759	2.56086e-136	SLC25A5	CD14+monocyte
1.24678e-140	-0.268276	0.22	0.343	2.83055e-136	N4BP2L1	CD14+monocyte
2.44877e-140	-0.251521	0.837	0.888	5.55945e-136	SON	CD14+monocyte
3.85078e-140	0.288224	0.555	0.472	8.74243e-136	HSD17B11	CD14+monocyte
5.83976e-140	-0.280984	0.462	0.591	1.3258e-135	ADAR	CD14+monocyte
5.95251e-139	0.30294	0.598	0.519	1.3514e-134	LTA4H	CD14+monocyte
8.35162e-138	-0.303336	0.212	0.329	1.89607e-133	ZCCHC11	CD14+monocyte
1.04152e-137	0.310043	0.694	0.574	2.36456e-133	LGALS2	CD14+monocyte
3.26732e-137	-0.28084	0.367	0.498	7.4178e-133	ZRANB2	CD14+monocyte
2.2089e-136	0.260932	0.602	0.509	5.01486e-132	CARD19	CD14+monocyte
1.21158e-134	0.29884	0.625	0.497	2.75066e-130	IL1B	CD14+monocyte
3.44198e-134	-0.275977	0.429	0.541	7.81433e-130	HMGA1	CD14+monocyte
1.21505e-133	-0.520865	0.118	0.213	2.75854e-129	CD1C	CD14+monocyte
2.24299e-133	-0.318017	0.104	0.199	5.09225e-129	IFI44L	CD14+monocyte
8.32196e-133	-0.337379	0.988	0.957	1.88933e-128	RPS27A	CD14+monocyte
1.40188e-132	-0.305778	0.698	0.783	3.18269e-128	LUC7L3	CD14+monocyte
4.10582e-130	-0.353853	0.54	0.642	9.32143e-126	UTRN	CD14+monocyte
2.07875e-129	-0.311532	0.798	0.853	4.71938e-125	BRD2	CD14+monocyte
2.1549e-129	-0.277727	0.747	0.818	4.89227e-125	CALM2	CD14+monocyte
3.33208e-129	-0.290442	0.531	0.639	7.56482e-125	BPTF	CD14+monocyte
2.97185e-127	-0.434469	0.729	0.762	6.74698e-123	PPIB	CD14+monocyte
9.19373e-127	-0.271359	0.623	0.684	2.08725e-122	ATP5B	CD14+monocyte
1.8465e-125	-0.270593	0.992	0.977	4.19212e-121	RPL13A	CD14+monocyte
1.20511e-124	-0.284096	0.241	0.352	2.73596e-120	LILRB4	CD14+monocyte
1.52448e-124	-0.334938	0.279	0.399	3.46102e-120	ZNF791	CD14+monocyte
1.65196e-124	-0.278923	0.917	0.91	3.75043e-120	SRP14	CD14+monocyte
7.97015e-124	-0.28204	0.642	0.738	1.80946e-119	SCAF11	CD14+monocyte
2.38308e-123	-0.251656	0.356	0.481	5.41032e-119	KDM5A	CD14+monocyte
1.12671e-121	-0.309393	0.663	0.705	2.55797e-117	PARK7	CD14+monocyte
1.32143e-121	-0.379962	0.457	0.562	3.00004e-117	LY6E	CD14+monocyte
1.25866e-120	-0.295209	0.414	0.527	2.85754e-116	MACF1	CD14+monocyte
1.59998e-120	-0.262527	0.33	0.455	3.63244e-116	FKBP2	CD14+monocyte
1.32137e-119	0.344936	0.734	0.682	2.99992e-115	CRIP1	CD14+monocyte
2.36797e-119	-0.267981	1	1	5.37599e-115	MALAT1	CD14+monocyte
1.19208e-117	-0.592954	0.152	0.243	2.70638e-113	HLA-DQA2	CD14+monocyte
1.89559e-117	-0.280479	0.244	0.355	4.30356e-113	CDYL	CD14+monocyte
7.8675e-117	-0.26608	0.545	0.65	1.78616e-112	ARID4B	CD14+monocyte
8.83812e-117	-0.392688	0.155	0.253	2.00652e-112	RASD1	CD14+monocyte
6.29843e-116	0.299513	0.428	0.311	1.42993e-111	CCL3	CD14+monocyte
1.66077e-115	0.254646	0.587	0.493	3.77044e-111	PPIF	CD14+monocyte
7.5646e-115	0.255178	0.244	0.154	1.71739e-110	GK5	CD14+monocyte
7.45415e-113	-0.254837	0.408	0.515	1.69232e-108	PSMB9	CD14+monocyte
1.61139e-112	-0.259337	0.527	0.635	3.65833e-108	MIS18BP1	CD14+monocyte
2.91756e-111	0.339414	0.261	0.166	6.62373e-107	CXCL2	CD14+monocyte
4.01727e-111	-0.290748	0.221	0.325	9.12041e-107	DUSP5	CD14+monocyte
7.11066e-111	-0.301474	0.978	0.95	1.61433e-106	RPL5	CD14+monocyte
4.04266e-110	-0.28415	0.267	0.379	9.17806e-106	FYTTD1	CD14+monocyte
8.72887e-110	-0.275792	0.629	0.698	1.98171e-105	MTDH	CD14+monocyte
2.67305e-108	-0.254431	0.98	0.957	6.06863e-104	RPL21	CD14+monocyte
6.43495e-106	-0.258293	0.644	0.714	1.46093e-101	PDIA3	CD14+monocyte
3.01292e-105	-0.311859	0.522	0.628	6.84024e-101	CYTH4	CD14+monocyte
5.92296e-102	-0.254669	0.996	0.987	1.34469e-97	RPS2	CD14+monocyte
7.30778e-102	-0.291557	0.467	0.565	1.65908e-97	TUBB	CD14+monocyte
8.08503e-102	-0.310058	0.827	0.863	1.83554e-97	HERPUD1	CD14+monocyte
1.98306e-101	-0.252261	0.515	0.607	4.50215e-97	FNBP1	CD14+monocyte
1.27716e-100	-0.296982	0.565	0.66	2.89953e-96	EIF4A3	CD14+monocyte
1.45128e-100	-0.438984	0.185	0.277	3.29485e-96	CLEC10A	CD14+monocyte
8.81548e-100	-0.301103	0.815	0.86	2.00138e-95	DDX17	CD14+monocyte
4.90306e-97	-0.279336	0.264	0.363	1.11314e-92	XAF1	CD14+monocyte
1.17525e-96	-0.274305	0.873	0.915	2.66817e-92	RSRP1	CD14+monocyte
2.95929e-96	-0.252337	0.997	0.988	6.71848e-92	RPS18	CD14+monocyte
1.34462e-92	0.259925	0.909	0.875	3.05269e-88	JUN	CD14+monocyte
4.77207e-90	-0.292801	0.642	0.717	1.0834e-85	PRKCB	CD14+monocyte
5.10875e-90	-0.254344	0.224	0.317	1.15984e-85	MSI2	CD14+monocyte
1.45532e-89	-0.250557	0.499	0.603	3.30402e-85	POLR2J3	CD14+monocyte
1.36732e-88	-0.309147	0.992	0.967	3.10424e-84	RPS3	CD14+monocyte
3.6011e-88	-0.334424	0.57	0.652	8.17557e-84	BTG2	CD14+monocyte
7.77354e-87	-0.336391	0.994	0.974	1.76483e-82	RPS4X	CD14+monocyte
6.2977e-84	-0.274096	0.787	0.832	1.42977e-79	HSPA5	CD14+monocyte
9.62925e-80	-0.402945	0.433	0.521	2.18613e-75	MAPKAPK2	CD14+monocyte
1.60496e-78	-0.344504	0.79	0.801	3.64375e-74	SSR4	CD14+monocyte
3.41052e-78	-0.42839	0.634	0.681	7.7429e-74	SPCS1	CD14+monocyte
7.83553e-77	-0.259238	0.478	0.574	1.7789e-72	POLR2A	CD14+monocyte
6.45287e-74	-0.404979	0.265	0.344	1.465e-69	SLC15A4	CD14+monocyte
3.03222e-73	-0.255221	0.993	0.973	6.88404e-69	RPS6	CD14+monocyte
2.94536e-72	-0.352903	0.256	0.346	6.68685e-68	AREG	CD14+monocyte
8.65046e-70	-0.420827	0.832	0.844	1.96391e-65	SEC61B	CD14+monocyte
9.10116e-66	-0.680314	0.078	0.13	2.06624e-61	FCGR3A	CD14+monocyte
1.04544e-61	-0.393094	0.397	0.481	2.37346e-57	RPPH1	CD14+monocyte
1.07263e-43	-0.394455	0.992	0.962	2.4352e-39	CST3	CD14+monocyte
7.0541e-40	-0.258953	0.4	0.46	1.60149e-35	PARP14	CD14+monocyte
3.42674e-30	-0.307755	0.978	0.956	7.77974e-26	ACTG1	CD14+monocyte
2.05057e-28	-0.425351	0.349	0.392	4.6554e-24	HLA-DRB5	CD14+monocyte
2.93263e-25	-0.269849	0.855	0.858	6.65795e-21	NPC2	CD14+monocyte
4.73296e-20	-0.465498	0.316	0.34	1.07452e-15	ALOX5AP	CD14+monocyte
1.15208e-10	-0.286646	0.792	0.775	2.61558e-06	TXN	CD14+monocyte
1.28469e-05	-0.618255	0.167	0.189	0.291662	HBA2	CD14+monocyte
0.00223038	-0.48145	0.118	0.132	1	HBA1	CD14+monocyte
0.00326073	-0.51334	0.094	0.105	1	HBB	CD14+monocyte
0	0.880825	0.86	0.736	0	CSF3R	Mito_high_CD14+monocyte
0	0.803011	0.983	0.959	0	NEAT1	Mito_high_CD14+monocyte
0	0.793335	0.969	0.904	0	NAMPT	Mito_high_CD14+monocyte
0	0.662555	0.895	0.853	0	IER5	Mito_high_CD14+monocyte
0	0.65011	0.989	0.989	0	CCNL1	Mito_high_CD14+monocyte
0	0.632241	0.978	0.968	0	NFKBIA	Mito_high_CD14+monocyte
0	0.604337	1	1	0	MALAT1	Mito_high_CD14+monocyte
0	0.51937	0.998	0.998	0	MT-ND3	Mito_high_CD14+monocyte
0	0.465217	0.995	0.999	0	MT-CO1	Mito_high_CD14+monocyte
0	0.428578	0.994	0.997	0	MT-ND2	Mito_high_CD14+monocyte
0	0.424538	0.996	0.997	0	MT-ND1	Mito_high_CD14+monocyte
0	0.352452	0.999	0.999	0	MT-CO2	Mito_high_CD14+monocyte
0	0.350991	0.999	0.999	0	MT-CO3	Mito_high_CD14+monocyte
0	0.347994	0.998	0.998	0	MT-ND4	Mito_high_CD14+monocyte
0	0.318081	0.999	0.998	0	MT-ATP6	Mito_high_CD14+monocyte
0	0.316212	0.997	0.998	0	MT-CYB	Mito_high_CD14+monocyte
0	-0.306589	0.986	0.999	0	RPL37	Mito_high_CD14+monocyte
0	-0.319026	0.987	1	0	RPL39	Mito_high_CD14+monocyte
0	-0.384618	0.972	0.998	0	RPLP2	Mito_high_CD14+monocyte
0	-0.389585	0.827	0.968	0	ATP5L	Mito_high_CD14+monocyte
0	-0.404633	0.831	0.965	0	COX4I1	Mito_high_CD14+monocyte
0	-0.426986	0.775	0.95	0	ATP5G2	Mito_high_CD14+monocyte
0	-0.429702	0.998	1	0	TPT1	Mito_high_CD14+monocyte
0	-0.443175	0.346	0.651	0	UXT	Mito_high_CD14+monocyte
0	-0.455202	0.987	1	0	RPL34	Mito_high_CD14+monocyte
0	-0.456944	0.459	0.751	0	SEC11A	Mito_high_CD14+monocyte
0	-0.457304	0.634	0.882	0	UQCRH	Mito_high_CD14+monocyte
0	-0.458101	0.419	0.721	0	APRT	Mito_high_CD14+monocyte
0	-0.465369	0.76	0.937	0	EEF1D	Mito_high_CD14+monocyte
0	-0.467279	0.45	0.75	0	ATP5G3	Mito_high_CD14+monocyte
0	-0.485397	0.943	0.996	0	RPL36	Mito_high_CD14+monocyte
0	-0.490432	0.75	0.934	0	PPIA	Mito_high_CD14+monocyte
0	-0.506782	0.736	0.93	0	GSTP1	Mito_high_CD14+monocyte
0	-0.513001	0.971	0.998	0	FAU	Mito_high_CD14+monocyte
0	-0.514903	0.647	0.905	0	TOMM7	Mito_high_CD14+monocyte
0	-0.521219	0.955	0.996	0	NACA	Mito_high_CD14+monocyte
0	-0.521875	0.817	0.956	0	HNRNPA1	Mito_high_CD14+monocyte
0	-0.522853	0.656	0.907	0	CHCHD2	Mito_high_CD14+monocyte
0	-0.526489	0.948	0.996	0	RPL14	Mito_high_CD14+monocyte
0	-0.529637	0.441	0.74	0	PARK7	Mito_high_CD14+monocyte
0	-0.534988	0.932	0.992	0	RPL23	Mito_high_CD14+monocyte
0	-0.545758	0.512	0.819	0	EIF3H	Mito_high_CD14+monocyte
0	-0.551753	0.956	0.997	0	RPL29	Mito_high_CD14+monocyte
0	-0.559137	0.519	0.81	0	ERP29	Mito_high_CD14+monocyte
0	-0.560255	0.99	1	0	RPL28	Mito_high_CD14+monocyte
0	-0.573695	0.964	0.997	0	RPS9	Mito_high_CD14+monocyte
0	-0.578153	0.448	0.76	0	EIF3L	Mito_high_CD14+monocyte
0	-0.580227	0.984	0.999	0	RPL13	Mito_high_CD14+monocyte
0	-0.581016	0.573	0.843	0	SSR4	Mito_high_CD14+monocyte
0	-0.583325	0.233	0.511	0	LDHB	Mito_high_CD14+monocyte
0	-0.5838	0.899	0.987	0	RPL35	Mito_high_CD14+monocyte
0	-0.589148	0.478	0.807	0	NDUFA4	Mito_high_CD14+monocyte
0	-0.595372	0.829	0.972	0	RPL4	Mito_high_CD14+monocyte
0	-0.597466	0.988	0.999	0	RPLP1	Mito_high_CD14+monocyte
0	-0.598851	0.943	0.997	0	RPL12	Mito_high_CD14+monocyte
0	-0.602333	0.624	0.87	0	NPM1	Mito_high_CD14+monocyte
0	-0.602442	0.951	0.997	0	UBA52	Mito_high_CD14+monocyte
0	-0.606599	0.902	0.992	0	RPS21	Mito_high_CD14+monocyte
0	-0.608172	0.495	0.8	0	SLC25A5	Mito_high_CD14+monocyte
0	-0.61618	0.979	0.999	0	RPL32	Mito_high_CD14+monocyte
0	-0.616771	0.452	0.784	0	EIF3F	Mito_high_CD14+monocyte
0	-0.617718	0.545	0.862	0	COMMD6	Mito_high_CD14+monocyte
0	-0.620331	0.772	0.955	0	YBX1	Mito_high_CD14+monocyte
0	-0.627965	0.972	0.999	0	RPS15A	Mito_high_CD14+monocyte
0	-0.632484	0.904	0.988	0	RPL27A	Mito_high_CD14+monocyte
0	-0.634226	0.692	0.925	0	SLC25A6	Mito_high_CD14+monocyte
0	-0.639062	0.91	0.993	0	RPL22	Mito_high_CD14+monocyte
0	-0.641662	0.876	0.981	0	RPS20	Mito_high_CD14+monocyte
0	-0.645059	0.954	0.996	0	RPS16	Mito_high_CD14+monocyte
0	-0.650631	0.952	0.997	0	RPL18	Mito_high_CD14+monocyte
0	-0.655299	0.972	0.999	0	RPS28	Mito_high_CD14+monocyte
0	-0.661977	0.775	0.957	0	RPS17	Mito_high_CD14+monocyte
0	-0.670884	0.915	0.994	0	RPL24	Mito_high_CD14+monocyte
0	-0.673809	0.979	0.999	0	RPS24	Mito_high_CD14+monocyte
0	-0.674064	0.887	0.981	0	ACTG1	Mito_high_CD14+monocyte
0	-0.678604	0.947	0.996	0	RPS11	Mito_high_CD14+monocyte
0	-0.681414	0.956	0.998	0	RPL9	Mito_high_CD14+monocyte
0	-0.693185	0.527	0.83	0	HINT1	Mito_high_CD14+monocyte
0	-0.695603	0.5	0.827	0	EIF3E	Mito_high_CD14+monocyte
0	-0.698467	0.947	0.997	0	RPL6	Mito_high_CD14+monocyte
0	-0.700583	0.972	0.999	0	RPL11	Mito_high_CD14+monocyte
0	-0.703106	0.571	0.871	0	RPL17	Mito_high_CD14+monocyte
0	-0.703912	0.994	1	0	EEF1A1	Mito_high_CD14+monocyte
0	-0.70665	0.967	0.999	0	RPS23	Mito_high_CD14+monocyte
0	-0.707384	0.954	0.997	0	RPS19	Mito_high_CD14+monocyte
0	-0.713215	0.984	0.999	0	RPL41	Mito_high_CD14+monocyte
0	-0.715128	0.948	0.997	0	RPS15	Mito_high_CD14+monocyte
0	-0.71514	0.928	0.995	0	RPL8	Mito_high_CD14+monocyte
0	-0.717318	0.915	0.994	0	RPS25	Mito_high_CD14+monocyte
0	-0.718287	0.747	0.962	0	BTF3	Mito_high_CD14+monocyte
0	-0.732544	0.49	0.843	0	EIF3K	Mito_high_CD14+monocyte
0	-0.746622	0.938	0.996	0	RPL37A	Mito_high_CD14+monocyte
0	-0.749453	0.953	0.998	0	RPL26	Mito_high_CD14+monocyte
0	-0.749719	0.895	0.99	0	GNB2L1	Mito_high_CD14+monocyte
0	-0.763218	0.954	0.997	0	RPS8	Mito_high_CD14+monocyte
0	-0.772455	0.964	0.999	0	RPS14	Mito_high_CD14+monocyte
0	-0.786662	0.948	0.998	0	RPL19	Mito_high_CD14+monocyte
0	-0.791547	0.938	0.996	0	RPS29	Mito_high_CD14+monocyte
0	-0.809558	0.851	0.988	0	RPL27	Mito_high_CD14+monocyte
0	-0.830399	0.927	0.994	0	RPL13A	Mito_high_CD14+monocyte
0	-0.832445	0.938	0.997	0	RPL18A	Mito_high_CD14+monocyte
0	-0.833416	0.962	0.998	0	RPS18	Mito_high_CD14+monocyte
0	-0.850547	0.913	0.995	0	RPL35A	Mito_high_CD14+monocyte
0	-0.865307	0.92	0.995	0	RPS7	Mito_high_CD14+monocyte
0	-0.87335	0.958	0.997	0	RPS2	Mito_high_CD14+monocyte
0	-0.875002	0.927	0.996	0	RPS13	Mito_high_CD14+monocyte
0	-0.882703	0.861	0.988	0	RPL7	Mito_high_CD14+monocyte
0	-0.901449	0.788	0.963	0	RPLP0	Mito_high_CD14+monocyte
0	-0.902426	0.855	0.983	0	RPL5	Mito_high_CD14+monocyte
0	-0.92656	0.922	0.993	0	RPL15	Mito_high_CD14+monocyte
0	-0.928194	0.918	0.994	0	RPS6	Mito_high_CD14+monocyte
0	-0.928207	0.947	0.998	0	RPL30	Mito_high_CD14+monocyte
0	-0.928296	0.981	0.999	0	RPL10	Mito_high_CD14+monocyte
0	-0.929071	0.612	0.914	0	EEF1B2	Mito_high_CD14+monocyte
0	-0.934528	0.962	0.999	0	RPS12	Mito_high_CD14+monocyte
0	-0.937871	0.909	0.994	0	RPL7A	Mito_high_CD14+monocyte
0	-0.943979	0.688	0.928	0	RPSA	Mito_high_CD14+monocyte
0	-0.966674	0.921	0.995	0	RPS4X	Mito_high_CD14+monocyte
0	-0.970835	0.899	0.993	0	RPS3	Mito_high_CD14+monocyte
0	-0.980104	0.963	0.998	0	RPS27	Mito_high_CD14+monocyte
0	-0.987704	0.859	0.986	0	RPL3	Mito_high_CD14+monocyte
0	-0.990354	0.873	0.986	0	RPL21	Mito_high_CD14+monocyte
0	-0.999968	0.948	0.998	0	RPS3A	Mito_high_CD14+monocyte
0	-1.01243	0.827	0.985	0	RPL23A	Mito_high_CD14+monocyte
0	-1.06671	0.764	0.971	0	RPL10A	Mito_high_CD14+monocyte
0	-1.08173	0.641	0.935	0	RPS5	Mito_high_CD14+monocyte
0	-1.08275	0.876	0.989	0	RPS27A	Mito_high_CD14+monocyte
0	-1.08447	0.743	0.97	0	RPS10	Mito_high_CD14+monocyte
1.82955e-307	0.503294	0.981	0.97	4.15362e-303	JUNB	Mito_high_CD14+monocyte
4.02521e-304	0.357226	0.994	0.995	9.13844e-300	DDX5	Mito_high_CD14+monocyte
2.69925e-302	-0.661041	0.564	0.796	6.12811e-298	HLA-DPB1	Mito_high_CD14+monocyte
1.90256e-299	-0.615709	0.645	0.855	4.31938e-295	HLA-DPA1	Mito_high_CD14+monocyte
5.1156e-298	0.664655	0.943	0.955	1.1614e-293	FOSB	Mito_high_CD14+monocyte
1.09134e-294	0.709351	0.886	0.87	2.47767e-290	NFKBIZ	Mito_high_CD14+monocyte
4.20145e-294	-0.340472	0.889	0.98	9.53856e-290	ARPC3	Mito_high_CD14+monocyte
4.69139e-292	-0.45867	0.277	0.556	1.06509e-287	OSTC	Mito_high_CD14+monocyte
1.5368e-291	-0.355507	0.904	0.984	3.489e-287	PFDN5	Mito_high_CD14+monocyte
4.65152e-291	-0.410402	0.358	0.652	1.05603e-286	COX7A2L	Mito_high_CD14+monocyte
1.34971e-290	-0.40272	0.511	0.807	3.06424e-286	COX7A2	Mito_high_CD14+monocyte
3.7443e-288	-0.478193	0.27	0.549	8.50069e-284	ATP5A1	Mito_high_CD14+monocyte
1.2738e-278	-0.524595	0.783	0.94	2.8919e-274	RPS26	Mito_high_CD14+monocyte
8.26785e-277	-0.417886	0.399	0.694	1.87705e-272	COX5A	Mito_high_CD14+monocyte
3.47151e-276	-0.402197	0.834	0.966	7.88137e-272	RPL31	Mito_high_CD14+monocyte
3.91424e-271	-0.417126	0.392	0.69	8.88649e-267	SMDT1	Mito_high_CD14+monocyte
2.75953e-269	-0.353794	0.81	0.958	6.26496e-265	UQCRB	Mito_high_CD14+monocyte
4.72787e-268	-0.424994	0.499	0.774	1.07337e-263	PSMA7	Mito_high_CD14+monocyte
1.29784e-267	0.469714	0.961	0.963	2.94649e-263	MCL1	Mito_high_CD14+monocyte
2.75889e-265	-0.409721	0.757	0.933	6.2635e-261	MYL12A	Mito_high_CD14+monocyte
3.94907e-265	-0.403118	0.438	0.726	8.96557e-261	ATP5O	Mito_high_CD14+monocyte
3.11535e-264	-0.399051	0.937	0.985	7.07278e-260	GAPDH	Mito_high_CD14+monocyte
1.47129e-263	-0.406157	0.567	0.829	3.34027e-259	SUMO2	Mito_high_CD14+monocyte
3.77403e-263	-0.381396	0.845	0.97	8.56818e-259	RPL36A	Mito_high_CD14+monocyte
4.18955e-263	0.573678	0.966	0.969	9.51153e-259	IER2	Mito_high_CD14+monocyte
1.35725e-262	-0.398601	0.47	0.758	3.08137e-258	BRK1	Mito_high_CD14+monocyte
2.48164e-262	0.678525	0.763	0.634	5.63406e-258	SLC11A1	Mito_high_CD14+monocyte
7.07251e-261	0.649583	0.87	0.862	1.60567e-256	SLC38A2	Mito_high_CD14+monocyte
1.3543e-260	-0.796594	0.222	0.46	3.07468e-256	PLAC8	Mito_high_CD14+monocyte
1.74706e-259	-0.40831	0.404	0.687	3.96635e-255	SNRPD2	Mito_high_CD14+monocyte
1.35631e-257	-0.385131	0.475	0.761	3.07923e-253	NDUFB11	Mito_high_CD14+monocyte
1.15009e-252	0.48107	0.973	0.967	2.61105e-248	DUSP1	Mito_high_CD14+monocyte
2.03754e-252	-0.443257	0.595	0.824	4.62582e-248	CCNI	Mito_high_CD14+monocyte
7.17293e-250	-0.543314	0.435	0.71	1.62847e-245	SPCS1	Mito_high_CD14+monocyte
1.57875e-241	-0.376564	0.56	0.821	3.58424e-237	COX8A	Mito_high_CD14+monocyte
2.79997e-241	-0.384161	0.431	0.704	6.35678e-237	SSR2	Mito_high_CD14+monocyte
3.19486e-239	-0.375391	0.465	0.736	7.25329e-235	TOMM20	Mito_high_CD14+monocyte
4.9194e-239	0.566877	0.89	0.9	1.11685e-234	RSRP1	Mito_high_CD14+monocyte
1.33595e-237	-0.345625	0.284	0.544	3.03301e-233	ALKBH7	Mito_high_CD14+monocyte
2.10173e-237	-0.407186	0.545	0.797	4.77155e-233	VAMP8	Mito_high_CD14+monocyte
2.14576e-237	-0.51911	0.543	0.792	4.87152e-233	PPIB	Mito_high_CD14+monocyte
3.2836e-236	-0.368234	0.655	0.871	7.45477e-232	RHOA	Mito_high_CD14+monocyte
1.86105e-235	-0.372865	0.356	0.625	4.22515e-231	GTF3A	Mito_high_CD14+monocyte
2.31568e-234	-0.329443	0.275	0.535	5.25728e-230	PSMD8	Mito_high_CD14+monocyte
3.27664e-234	0.475464	0.922	0.93	7.43895e-230	MIDN	Mito_high_CD14+monocyte
2.16054e-233	-0.407072	0.463	0.733	4.90507e-229	GDI2	Mito_high_CD14+monocyte
4.38001e-232	-0.35328	0.338	0.611	9.94393e-228	ATP5F1	Mito_high_CD14+monocyte
1.07881e-231	-0.336569	0.297	0.554	2.44922e-227	UQCRFS1	Mito_high_CD14+monocyte
1.29189e-229	-0.337293	0.238	0.485	2.93298e-225	NDUFB5	Mito_high_CD14+monocyte
4.27357e-228	-0.349839	0.282	0.54	9.70229e-224	PHB2	Mito_high_CD14+monocyte
1.56614e-227	0.46089	0.957	0.965	3.55561e-223	ZFP36	Mito_high_CD14+monocyte
7.1108e-227	-0.334632	0.259	0.51	1.61437e-222	MDH2	Mito_high_CD14+monocyte
1.61454e-225	0.515593	0.989	0.978	3.66548e-221	SAT1	Mito_high_CD14+monocyte
5.12105e-224	-0.342979	0.254	0.501	1.16263e-219	MYDGF	Mito_high_CD14+monocyte
1.0262e-222	-0.321834	0.214	0.449	2.32978e-218	TOMM22	Mito_high_CD14+monocyte
2.56238e-222	-0.374723	0.765	0.924	5.81738e-218	ARPC1B	Mito_high_CD14+monocyte
2.81381e-222	-0.849674	0.277	0.512	6.38818e-218	PPP1R14B	Mito_high_CD14+monocyte
4.30504e-222	-0.391554	0.551	0.8	9.77373e-218	ANP32B	Mito_high_CD14+monocyte
9.36035e-215	-0.340142	0.327	0.579	2.12508e-210	UFC1	Mito_high_CD14+monocyte
1.36847e-213	-0.30469	0.354	0.616	3.10684e-209	TMEM59	Mito_high_CD14+monocyte
2.10289e-213	-0.346944	0.224	0.462	4.7742e-209	C1QBP	Mito_high_CD14+monocyte
3.26743e-212	-0.383031	0.244	0.476	7.41804e-208	APEX1	Mito_high_CD14+monocyte
9.51326e-211	-0.406795	0.76	0.92	2.15979e-206	NAP1L1	Mito_high_CD14+monocyte
8.13132e-210	-0.344739	0.494	0.758	1.84605e-205	EIF3G	Mito_high_CD14+monocyte
1.84376e-209	0.535495	0.827	0.799	4.18589e-205	MYO1F	Mito_high_CD14+monocyte
2.23844e-209	-0.347212	0.333	0.59	5.08194e-205	EIF3D	Mito_high_CD14+monocyte
7.08952e-209	-0.312169	0.812	0.958	1.60953e-204	COX7C	Mito_high_CD14+monocyte
2.32149e-206	-0.346986	0.221	0.447	5.27049e-202	PDIA6	Mito_high_CD14+monocyte
5.6193e-206	0.663007	0.812	0.738	1.27575e-201	TNFAIP3	Mito_high_CD14+monocyte
9.30413e-206	-0.304543	0.306	0.548	2.11232e-201	FIS1	Mito_high_CD14+monocyte
2.24618e-204	-0.340189	0.425	0.683	5.09951e-200	EIF3M	Mito_high_CD14+monocyte
3.53129e-204	-0.296156	0.299	0.547	8.0171e-200	PSMB6	Mito_high_CD14+monocyte
2.89948e-203	-0.309673	0.371	0.631	6.5827e-199	NDUFB8	Mito_high_CD14+monocyte
3.72567e-203	-0.366142	0.575	0.81	8.45838e-199	RBM3	Mito_high_CD14+monocyte
3.05129e-202	-0.338787	0.226	0.451	6.92734e-198	FBL	Mito_high_CD14+monocyte
3.30834e-202	-0.403387	0.227	0.447	7.51092e-198	PEBP1	Mito_high_CD14+monocyte
5.68597e-202	-0.354036	0.467	0.725	1.29089e-197	SEC61G	Mito_high_CD14+monocyte
1.86815e-201	-0.342091	0.247	0.475	4.24127e-197	RPN2	Mito_high_CD14+monocyte
2.82916e-201	-0.279312	0.936	0.992	6.42303e-197	RPL38	Mito_high_CD14+monocyte
1.62603e-200	-0.31893	0.338	0.587	3.69157e-196	SSR3	Mito_high_CD14+monocyte
4.00903e-200	-0.297677	0.308	0.556	9.1017e-196	PSMA2	Mito_high_CD14+monocyte
6.38373e-200	-0.376166	0.789	0.939	1.4493e-195	SRP14	Mito_high_CD14+monocyte
6.39569e-199	-0.267366	0.503	0.772	1.45201e-194	SNX3	Mito_high_CD14+monocyte
1.54528e-198	-0.318689	0.409	0.665	3.50826e-194	POLR1D	Mito_high_CD14+monocyte
1.8541e-198	-0.284852	0.914	0.983	4.20936e-194	PFN1	Mito_high_CD14+monocyte
3.01361e-198	-0.32272	0.398	0.659	6.84179e-194	DDT	Mito_high_CD14+monocyte
3.82036e-198	-0.299437	0.359	0.61	8.67336e-194	DAD1	Mito_high_CD14+monocyte
1.68196e-197	-0.341676	0.881	0.974	3.81856e-193	GPX1	Mito_high_CD14+monocyte
2.88794e-197	-0.474093	0.928	0.984	6.55648e-193	HLA-DRA	Mito_high_CD14+monocyte
2.28185e-195	0.423282	0.943	0.948	5.18049e-191	PTPRC	Mito_high_CD14+monocyte
4.32259e-195	0.796631	0.809	0.684	9.81357e-191	CXCL8	Mito_high_CD14+monocyte
5.1119e-195	-0.308467	0.236	0.458	1.16055e-190	TIMM13	Mito_high_CD14+monocyte
3.28834e-194	0.435047	0.933	0.957	7.46552e-190	PPP1R15A	Mito_high_CD14+monocyte
4.43583e-194	-0.317351	0.457	0.714	1.00707e-189	ARL6IP4	Mito_high_CD14+monocyte
6.02805e-194	0.556331	0.812	0.803	1.36855e-189	USP15	Mito_high_CD14+monocyte
4.25131e-192	-0.314268	0.471	0.732	9.65174e-188	ATP5C1	Mito_high_CD14+monocyte
4.02587e-191	-0.291948	0.277	0.507	9.13993e-187	CLTA	Mito_high_CD14+monocyte
5.59724e-190	-0.291584	0.783	0.937	1.27074e-185	CLIC1	Mito_high_CD14+monocyte
6.85325e-190	-0.341693	0.461	0.712	1.55589e-185	SERBP1	Mito_high_CD14+monocyte
2.73545e-189	-0.275552	0.268	0.5	6.21028e-185	TMEM230	Mito_high_CD14+monocyte
3.82949e-189	-0.662171	0.206	0.402	8.6941e-185	PLD4	Mito_high_CD14+monocyte
5.97554e-189	-0.310796	0.194	0.4	1.35663e-184	NHP2	Mito_high_CD14+monocyte
1.02558e-188	0.479535	0.894	0.905	2.32837e-184	MT-ND4L	Mito_high_CD14+monocyte
1.20445e-187	-0.326764	0.357	0.601	2.73447e-183	ST13	Mito_high_CD14+monocyte
2.41305e-187	-0.323471	0.391	0.633	5.47835e-183	BST2	Mito_high_CD14+monocyte
3.55781e-187	0.417959	0.985	0.989	8.0773e-183	FOS	Mito_high_CD14+monocyte
4.14937e-185	-0.295137	0.439	0.694	9.42032e-181	PSMB1	Mito_high_CD14+monocyte
5.90806e-184	-0.283052	0.46	0.717	1.34131e-179	JTB	Mito_high_CD14+monocyte
1.07908e-183	-0.321952	0.602	0.829	2.44983e-179	GLTSCR2	Mito_high_CD14+monocyte
3.59982e-183	-0.307913	0.395	0.637	8.17268e-179	ANAPC16	Mito_high_CD14+monocyte
2.29612e-182	-0.306496	0.299	0.529	5.21288e-178	SNRPE	Mito_high_CD14+monocyte
2.63654e-182	-0.331879	0.313	0.549	5.98574e-178	HSPA8	Mito_high_CD14+monocyte
4.48142e-182	-0.357274	0.619	0.838	1.01742e-177	SET	Mito_high_CD14+monocyte
1.1834e-180	-0.278302	0.203	0.41	2.68668e-176	CLNS1A	Mito_high_CD14+monocyte
2.11877e-180	-0.294607	0.38	0.628	4.81023e-176	PRDX6	Mito_high_CD14+monocyte
6.83301e-178	-0.271596	0.194	0.394	1.5513e-173	AC090498.1	Mito_high_CD14+monocyte
8.9912e-178	-0.282268	0.396	0.649	2.04127e-173	C14orf166	Mito_high_CD14+monocyte
1.40718e-177	-0.287913	0.253	0.469	3.19472e-173	SRP72	Mito_high_CD14+monocyte
2.8354e-177	-0.330131	0.472	0.71	6.43722e-173	EIF4B	Mito_high_CD14+monocyte
3.15323e-177	-0.304515	0.693	0.904	7.15879e-173	OST4	Mito_high_CD14+monocyte
1.44128e-176	0.353562	0.969	0.983	3.27213e-172	HNRNPA2B1	Mito_high_CD14+monocyte
8.57546e-176	0.272324	0.994	0.998	1.94689e-171	JUND	Mito_high_CD14+monocyte
7.73962e-175	-0.304914	0.499	0.746	1.75713e-170	PGLS	Mito_high_CD14+monocyte
1.35667e-174	-0.486112	0.469	0.698	3.08005e-170	HSP90B1	Mito_high_CD14+monocyte
2.5313e-174	-0.316624	0.539	0.786	5.7468e-170	AP2S1	Mito_high_CD14+monocyte
4.14861e-173	-0.366341	0.876	0.947	9.41858e-169	LGALS1	Mito_high_CD14+monocyte
8.36889e-173	-0.321083	0.472	0.716	1.89999e-168	MZT2B	Mito_high_CD14+monocyte
1.36964e-172	-0.266715	0.197	0.396	3.10949e-168	DDOST	Mito_high_CD14+monocyte
2.52939e-171	-0.26033	0.339	0.577	5.74247e-167	NDUFB7	Mito_high_CD14+monocyte
3.49517e-171	-0.288937	0.553	0.799	7.93509e-167	ATP5D	Mito_high_CD14+monocyte
7.36201e-170	-0.269316	0.369	0.614	1.6714e-165	GABARAPL2	Mito_high_CD14+monocyte
2.03944e-169	-0.33175	0.624	0.838	4.63013e-165	ENO1	Mito_high_CD14+monocyte
9.65866e-169	0.443339	0.91	0.935	2.19281e-164	TRA2B	Mito_high_CD14+monocyte
9.66211e-169	-0.291265	0.409	0.647	2.19359e-164	RSL1D1	Mito_high_CD14+monocyte
2.11278e-168	-0.316548	0.51	0.758	4.79665e-164	DBI	Mito_high_CD14+monocyte
2.50071e-168	-0.282532	0.503	0.754	5.67737e-164	NEDD8	Mito_high_CD14+monocyte
3.40298e-168	0.603884	0.856	0.86	7.72578e-164	IFRD1	Mito_high_CD14+monocyte
2.70391e-167	-0.273403	0.374	0.615	6.13868e-163	NDUFS6	Mito_high_CD14+monocyte
4.2063e-167	-0.278905	0.335	0.568	9.54957e-163	HADHA	Mito_high_CD14+monocyte
4.57379e-167	-0.316825	0.432	0.657	1.03839e-162	CAPG	Mito_high_CD14+monocyte
7.15193e-167	0.531383	0.779	0.734	1.6237e-162	VMP1	Mito_high_CD14+monocyte
9.98613e-167	-0.303334	0.382	0.622	2.26715e-162	RAN	Mito_high_CD14+monocyte
2.05755e-166	-0.289534	0.174	0.361	4.67125e-162	PHB	Mito_high_CD14+monocyte
1.03587e-165	-0.321538	0.462	0.7	2.35173e-161	ATP5B	Mito_high_CD14+monocyte
1.24498e-165	0.510816	0.931	0.943	2.82648e-161	KLF6	Mito_high_CD14+monocyte
1.51615e-165	-0.335856	0.177	0.362	3.44212e-161	LRRC75A	Mito_high_CD14+monocyte
2.82254e-165	0.611497	0.738	0.707	6.40802e-161	TLE4	Mito_high_CD14+monocyte
6.35404e-164	0.291488	0.981	0.993	1.44256e-159	MT-ND5	Mito_high_CD14+monocyte
5.7346e-162	-0.26613	0.271	0.488	1.30193e-157	VDAC1	Mito_high_CD14+monocyte
2.64543e-161	0.661346	0.719	0.644	6.00592e-157	ZFP36L1	Mito_high_CD14+monocyte
4.065e-161	-0.653512	0.091	0.243	9.22876e-157	C12orf75	Mito_high_CD14+monocyte
4.20035e-161	-0.291658	0.436	0.674	9.53606e-157	DRAP1	Mito_high_CD14+monocyte
6.69786e-161	0.613079	0.643	0.568	1.52061e-156	DMXL2	Mito_high_CD14+monocyte
2.09143e-160	0.636616	0.85	0.815	4.74818e-156	SOD2	Mito_high_CD14+monocyte
7.26402e-160	-0.261675	0.456	0.71	1.64915e-155	NDUFA11	Mito_high_CD14+monocyte
1.03449e-159	-0.820225	0.119	0.272	2.34859e-155	ITM2C	Mito_high_CD14+monocyte
1.7944e-159	-0.265102	0.274	0.484	4.07382e-155	LSM4	Mito_high_CD14+monocyte
1.83566e-159	-0.310884	0.612	0.833	4.1675e-155	COX6C	Mito_high_CD14+monocyte
4.61783e-159	0.48462	0.812	0.776	1.04839e-154	CD83	Mito_high_CD14+monocyte
1.42953e-158	-0.261888	0.339	0.567	3.24546e-154	PGAM1	Mito_high_CD14+monocyte
3.90182e-158	-0.293084	0.585	0.81	8.8583e-154	PSME1	Mito_high_CD14+monocyte
6.69189e-158	-0.264705	0.821	0.946	1.51926e-153	ARPC2	Mito_high_CD14+monocyte
1.61054e-157	-0.313974	0.43	0.659	3.65641e-153	CANX	Mito_high_CD14+monocyte
3.23435e-157	-0.255072	0.269	0.482	7.34294e-153	CCT8	Mito_high_CD14+monocyte
1.46627e-156	-0.251693	0.35	0.575	3.32887e-152	2024-09-15	Mito_high_CD14+monocyte
2.04309e-156	-0.26593	0.428	0.667	4.63842e-152	C11orf31	Mito_high_CD14+monocyte
2.09294e-155	-0.254449	0.459	0.706	4.7516e-151	SF3B5	Mito_high_CD14+monocyte
4.11208e-155	-0.250292	0.245	0.446	9.33565e-151	TMED9	Mito_high_CD14+monocyte
7.13498e-155	-0.334667	0.48	0.71	1.61985e-150	MTDH	Mito_high_CD14+monocyte
1.00808e-154	-0.278101	0.498	0.733	2.28864e-150	MTPN	Mito_high_CD14+monocyte
1.20093e-153	0.514452	0.743	0.694	2.72648e-149	TNFAIP2	Mito_high_CD14+monocyte
1.27032e-153	0.505317	0.858	0.87	2.884e-149	ZEB2	Mito_high_CD14+monocyte
1.73397e-152	-0.258932	0.595	0.834	3.93664e-148	COX6A1	Mito_high_CD14+monocyte
3.45437e-152	-0.365646	0.449	0.662	7.84246e-148	HMGN1	Mito_high_CD14+monocyte
4.95292e-151	-0.293397	0.337	0.554	1.12446e-146	SNHG8	Mito_high_CD14+monocyte
1.05542e-150	0.590666	0.763	0.705	2.39612e-146	NCF1	Mito_high_CD14+monocyte
1.65019e-148	-0.250258	0.255	0.454	3.74644e-144	PTRHD1	Mito_high_CD14+monocyte
2.05337e-148	-0.287641	0.53	0.761	4.66176e-144	HIGD2A	Mito_high_CD14+monocyte
9.34694e-148	-0.260458	0.284	0.49	2.12204e-143	PA2G4	Mito_high_CD14+monocyte
6.09809e-147	-0.318736	0.463	0.691	1.38445e-142	PSME2	Mito_high_CD14+monocyte
4.68459e-146	0.39376	0.931	0.958	1.06354e-141	FUS	Mito_high_CD14+monocyte
6.71416e-146	0.489905	0.819	0.71	1.52432e-141	VCAN	Mito_high_CD14+monocyte
1.51088e-145	-0.269505	0.258	0.454	3.43014e-141	PPM1G	Mito_high_CD14+monocyte
2.65543e-145	0.46443	0.88	0.907	6.02861e-141	DDX3X	Mito_high_CD14+monocyte
3.55365e-145	0.420049	0.965	0.971	8.06786e-141	BTG1	Mito_high_CD14+monocyte
5.28387e-144	-0.384376	0.108	0.256	1.1996e-139	NUCB2	Mito_high_CD14+monocyte
7.43858e-144	-0.271494	0.418	0.645	1.68878e-139	RPL22L1	Mito_high_CD14+monocyte
9.74009e-144	0.550509	0.815	0.777	2.21129e-139	HIF1A	Mito_high_CD14+monocyte
1.44826e-143	0.448304	0.799	0.705	3.28797e-139	CLEC7A	Mito_high_CD14+monocyte
2.83553e-143	0.538469	0.652	0.6	6.4375e-139	PPP1R15B	Mito_high_CD14+monocyte
8.55308e-143	0.733229	0.654	0.558	1.94181e-138	IER3	Mito_high_CD14+monocyte
6.45916e-142	-0.304742	0.599	0.8	1.46642e-137	PRELID1	Mito_high_CD14+monocyte
2.8788e-141	-0.27894	0.469	0.696	6.53574e-137	PPDPF	Mito_high_CD14+monocyte
8.11005e-139	-0.37635	0.189	0.359	1.84122e-134	ALOX5AP	Mito_high_CD14+monocyte
1.07076e-138	0.521214	0.765	0.752	2.43095e-134	SMCHD1	Mito_high_CD14+monocyte
2.20269e-138	-0.304631	0.25	0.436	5.00077e-134	FAM26F	Mito_high_CD14+monocyte
8.50263e-138	0.569691	0.804	0.795	1.93035e-133	IRF1	Mito_high_CD14+monocyte
1.83306e-137	0.600447	0.669	0.598	4.1616e-133	LINC00936	Mito_high_CD14+monocyte
5.25988e-137	-0.384353	0.439	0.637	1.19415e-132	GPR183	Mito_high_CD14+monocyte
1.20389e-133	-0.260285	0.261	0.458	2.7332e-129	PPA1	Mito_high_CD14+monocyte
5.32315e-133	0.620524	0.611	0.535	1.20851e-128	LRRK2	Mito_high_CD14+monocyte
1.84628e-131	-0.253948	0.331	0.536	4.19162e-127	SPINT2	Mito_high_CD14+monocyte
9.12708e-131	-0.370741	0.718	0.867	2.07212e-126	HSP90AB1	Mito_high_CD14+monocyte
1.53608e-129	0.515846	0.824	0.835	3.48737e-125	KLF4	Mito_high_CD14+monocyte
1.71936e-129	-0.318299	0.229	0.409	3.90346e-125	DSTN	Mito_high_CD14+monocyte
2.94466e-129	-0.419335	0.848	0.947	6.68526e-125	HLA-DRB1	Mito_high_CD14+monocyte
2.21948e-128	0.38561	0.905	0.908	5.03889e-124	PTPRE	Mito_high_CD14+monocyte
7.85308e-128	0.633496	0.89	0.888	1.78288e-123	JUN	Mito_high_CD14+monocyte
6.77182e-127	0.546173	0.788	0.726	1.53741e-122	SLC2A3	Mito_high_CD14+monocyte
1.13713e-123	0.452267	0.823	0.815	2.58162e-119	KLF10	Mito_high_CD14+monocyte
3.35614e-123	-0.476944	0.324	0.504	7.61944e-119	HLA-DQA1	Mito_high_CD14+monocyte
1.6291e-122	0.437999	0.827	0.827	3.69855e-118	CD55	Mito_high_CD14+monocyte
8.26363e-122	0.532806	0.564	0.487	1.87609e-117	PLK3	Mito_high_CD14+monocyte
5.34364e-120	-1.29995	0.039	0.144	1.21317e-115	JCHAIN	Mito_high_CD14+monocyte
6.11078e-119	0.457111	0.796	0.762	1.38733e-114	MXD1	Mito_high_CD14+monocyte
1.26065e-118	-0.494877	0.26	0.427	2.86205e-114	CCDC50	Mito_high_CD14+monocyte
1.28592e-117	-0.293242	0.668	0.828	2.91942e-113	CD48	Mito_high_CD14+monocyte
8.70753e-117	-0.258912	0.585	0.793	1.97687e-112	CIRBP	Mito_high_CD14+monocyte
1.01046e-116	-0.397316	0.492	0.68	2.29404e-112	TUBA1B	Mito_high_CD14+monocyte
1.12769e-116	-0.261864	0.339	0.529	2.5602e-112	NUCKS1	Mito_high_CD14+monocyte
2.76474e-114	-0.254349	0.788	0.916	6.27678e-110	ALDOA	Mito_high_CD14+monocyte
1.37983e-112	-0.288707	0.359	0.548	3.13262e-108	2024-09-06	Mito_high_CD14+monocyte
2.33555e-112	0.564525	0.849	0.714	5.3024e-108	S100A8	Mito_high_CD14+monocyte
2.42362e-112	-0.403551	0.192	0.336	5.50234e-108	BCL11A	Mito_high_CD14+monocyte
2.53412e-111	-0.303138	0.634	0.823	5.7532e-107	HMGN2	Mito_high_CD14+monocyte
5.03718e-111	-0.259904	0.664	0.845	1.14359e-106	CTSZ	Mito_high_CD14+monocyte
6.18292e-111	0.336247	0.864	0.841	1.40371e-106	SPI1	Mito_high_CD14+monocyte
9.51499e-110	-0.262732	0.745	0.901	2.16019e-105	UBB	Mito_high_CD14+monocyte
7.95141e-109	-0.407258	0.248	0.405	1.80521e-104	APP	Mito_high_CD14+monocyte
9.93994e-108	-0.25719	0.367	0.559	2.25666e-103	TUBB	Mito_high_CD14+monocyte
1.83266e-107	0.491653	0.633	0.589	4.16069e-103	IRAK3	Mito_high_CD14+monocyte
3.40723e-106	-0.305579	0.375	0.551	7.73543e-102	LY6E	Mito_high_CD14+monocyte
3.99899e-106	0.574888	0.555	0.477	9.07891e-102	ACSL1	Mito_high_CD14+monocyte
6.15914e-106	0.491534	0.679	0.655	1.39831e-101	LYST	Mito_high_CD14+monocyte
1.10545e-105	0.463236	0.722	0.69	2.50971e-101	GPCPD1	Mito_high_CD14+monocyte
2.34616e-105	0.40889	0.819	0.848	5.32649e-101	WSB1	Mito_high_CD14+monocyte
3.16267e-105	-0.548537	0.083	0.198	7.18021e-101	FCER1A	Mito_high_CD14+monocyte
4.20239e-103	-0.252566	0.172	0.312	9.54068e-99	RHOC	Mito_high_CD14+monocyte
7.21377e-102	0.492072	0.529	0.466	1.63774e-97	NLRP1	Mito_high_CD14+monocyte
1.10928e-101	0.535079	0.682	0.639	2.5184e-97	KLF2	Mito_high_CD14+monocyte
1.46511e-100	-0.462297	0.104	0.218	3.32623e-96	STMN1	Mito_high_CD14+monocyte
3.51541e-100	0.475471	0.609	0.564	7.98104e-96	LILRB3	Mito_high_CD14+monocyte
1.73497e-99	-0.250719	0.619	0.802	3.9389e-95	PLP2	Mito_high_CD14+monocyte
1.9847e-99	-0.256592	0.562	0.746	4.50587e-95	CD99	Mito_high_CD14+monocyte
8.35017e-99	0.344658	0.862	0.909	1.89574e-94	EIF5	Mito_high_CD14+monocyte
1.38848e-98	0.458653	0.85	0.806	3.15226e-94	S100A11	Mito_high_CD14+monocyte
2.07865e-98	-0.735515	0.198	0.333	4.71916e-94	AREG	Mito_high_CD14+monocyte
7.30054e-98	0.358065	0.885	0.815	1.65744e-93	CEBPB	Mito_high_CD14+monocyte
1.34978e-97	0.645091	0.479	0.393	3.0644e-93	ADM	Mito_high_CD14+monocyte
1.53152e-97	-0.593172	0.171	0.298	3.477e-93	TCF4	Mito_high_CD14+monocyte
1.92986e-97	-0.266768	0.562	0.748	4.38136e-93	HLA-DMA	Mito_high_CD14+monocyte
1.25415e-96	0.342727	0.898	0.937	2.84729e-92	HNRNPH1	Mito_high_CD14+monocyte
2.51195e-95	-0.262183	0.662	0.828	5.70289e-91	AP1S2	Mito_high_CD14+monocyte
2.03152e-94	-0.275259	0.137	0.262	4.61215e-90	SPIB	Mito_high_CD14+monocyte
2.65473e-94	-0.25999	0.082	0.187	6.02703e-90	VEGFB	Mito_high_CD14+monocyte
3.94922e-94	-0.512939	0.039	0.127	8.96593e-90	LILRA4	Mito_high_CD14+monocyte
5.67392e-94	0.409288	0.702	0.672	1.28815e-89	FGR	Mito_high_CD14+monocyte
8.24196e-93	-0.403076	0.303	0.462	1.87117e-88	IRF8	Mito_high_CD14+monocyte
1.39468e-92	-0.295519	0.625	0.815	3.16634e-88	TXN	Mito_high_CD14+monocyte
3.0711e-92	0.482266	0.61	0.55	6.97232e-88	NLRP3	Mito_high_CD14+monocyte
5.17279e-92	-0.43856	0.256	0.379	1.17438e-87	RPS4Y1	Mito_high_CD14+monocyte
5.71739e-92	-0.302057	0.957	0.977	1.29802e-87	CST3	Mito_high_CD14+monocyte
1.24466e-91	-0.356489	0.119	0.236	2.82576e-87	IL3RA	Mito_high_CD14+monocyte
4.62033e-91	0.385447	0.794	0.834	1.04895e-86	CLK1	Mito_high_CD14+monocyte
1.51082e-90	0.534513	0.691	0.644	3.43001e-86	SLC25A37	Mito_high_CD14+monocyte
2.94397e-90	0.387075	0.801	0.837	6.68369e-86	BRD2	Mito_high_CD14+monocyte
3.5965e-90	0.643684	0.604	0.537	8.16514e-86	IL1B	Mito_high_CD14+monocyte
8.69013e-90	-0.317909	0.954	0.99	1.97292e-85	CD74	Mito_high_CD14+monocyte
9.25339e-90	0.436929	0.709	0.703	2.1008e-85	PER1	Mito_high_CD14+monocyte
1.53641e-88	0.49664	0.567	0.531	3.48812e-84	ATG16L2	Mito_high_CD14+monocyte
9.02939e-88	-0.31582	0.737	0.882	2.04994e-83	NPC2	Mito_high_CD14+monocyte
2.42647e-87	0.524382	0.587	0.56	5.50881e-83	SORL1	Mito_high_CD14+monocyte
3.56328e-86	-0.442874	0.054	0.143	8.08972e-82	MZB1	Mito_high_CD14+monocyte
5.19586e-86	-0.313656	0.989	0.998	1.17962e-81	FTL	Mito_high_CD14+monocyte
6.1821e-86	0.465885	0.635	0.611	1.40352e-81	MIR22HG	Mito_high_CD14+monocyte
8.75743e-86	0.312946	0.85	0.881	1.9882e-81	IQGAP1	Mito_high_CD14+monocyte
3.03378e-85	-0.409837	0.085	0.184	6.88759e-81	SERPINF1	Mito_high_CD14+monocyte
5.06257e-85	0.418106	0.892	0.921	1.14936e-80	GADD45B	Mito_high_CD14+monocyte
8.97652e-85	-0.303461	0.19	0.316	2.03794e-80	CYB561A3	Mito_high_CD14+monocyte
1.65142e-83	0.40265	0.8	0.839	3.74921e-79	JMJD1C	Mito_high_CD14+monocyte
7.3439e-83	0.546766	0.56	0.501	1.66729e-78	CD93	Mito_high_CD14+monocyte
1.02225e-82	-0.747833	0.09	0.188	2.32082e-78	IGKC	Mito_high_CD14+monocyte
8.91696e-82	0.423331	0.704	0.711	2.02442e-77	KDM6B	Mito_high_CD14+monocyte
1.39613e-81	0.296366	0.937	0.964	3.16964e-77	PNRC1	Mito_high_CD14+monocyte
9.6895e-81	0.339889	0.865	0.901	2.19981e-76	ZFAND5	Mito_high_CD14+monocyte
1.88849e-80	0.389554	0.638	0.551	4.28745e-76	CD14	Mito_high_CD14+monocyte
2.39789e-80	-0.398596	0.036	0.115	5.44393e-76	PTPRS	Mito_high_CD14+monocyte
5.29818e-79	0.431988	0.754	0.645	1.20285e-74	G0S2	Mito_high_CD14+monocyte
9.36994e-79	0.467594	0.561	0.516	2.12726e-74	FCGR2A	Mito_high_CD14+monocyte
1.13544e-78	0.272422	0.901	0.943	2.57778e-74	SFPQ	Mito_high_CD14+monocyte
2.22971e-78	-0.393449	0.388	0.526	5.06211e-74	RP11-1143G9.4	Mito_high_CD14+monocyte
7.96063e-78	0.537256	0.857	0.867	1.8073e-73	IFITM2	Mito_high_CD14+monocyte
9.56489e-78	0.383782	0.763	0.798	2.17152e-73	C16orf72	Mito_high_CD14+monocyte
1.16658e-77	-0.260846	0.03	0.104	2.64848e-73	TSPAN13	Mito_high_CD14+monocyte
1.23044e-77	0.378046	0.759	0.79	2.79347e-73	AHNAK	Mito_high_CD14+monocyte
3.57997e-77	0.49243	0.656	0.664	8.1276e-73	NXF1	Mito_high_CD14+monocyte
2.0798e-75	-0.380936	0.12	0.224	4.72176e-71	HLA-DQA2	Mito_high_CD14+monocyte
8.91775e-75	0.272686	0.881	0.929	2.0246e-70	SRRM2	Mito_high_CD14+monocyte
9.97433e-74	0.410111	0.607	0.582	2.26447e-69	LILRB2	Mito_high_CD14+monocyte
1.58925e-73	0.432801	0.558	0.529	3.60808e-69	ARHGAP26	Mito_high_CD14+monocyte
2.52876e-73	0.404766	0.277	0.196	5.74104e-69	LINC00937	Mito_high_CD14+monocyte
6.36754e-73	0.452626	0.736	0.741	1.44562e-68	YBX3	Mito_high_CD14+monocyte
8.56561e-73	0.296189	0.837	0.872	1.94465e-68	FMNL1	Mito_high_CD14+monocyte
1.00102e-72	0.512906	0.48	0.426	2.27261e-68	TRIB1	Mito_high_CD14+monocyte
1.91119e-72	0.384003	0.783	0.778	4.33897e-68	NR4A2	Mito_high_CD14+monocyte
3.1899e-72	0.424456	0.65	0.649	7.24204e-68	RNF149	Mito_high_CD14+monocyte
3.50008e-72	-0.289794	0.092	0.186	7.94622e-68	IRF4	Mito_high_CD14+monocyte
5.72969e-72	-0.30462	0.7	0.868	1.30081e-67	SEC61B	Mito_high_CD14+monocyte
1.77557e-71	0.415306	0.664	0.648	4.03107e-67	ITGAX	Mito_high_CD14+monocyte
2.42847e-71	0.521462	0.459	0.401	5.51336e-67	NABP1	Mito_high_CD14+monocyte
3.48584e-71	0.338747	0.843	0.889	7.91391e-67	EIF4A1	Mito_high_CD14+monocyte
2.56456e-69	0.33952	0.759	0.756	5.82231e-65	TNFRSF1B	Mito_high_CD14+monocyte
4.40894e-69	0.469413	0.258	0.179	1.00096e-64	AQP9	Mito_high_CD14+monocyte
5.10327e-69	0.425953	0.664	0.682	1.15859e-64	PCF11	Mito_high_CD14+monocyte
1.61828e-68	-0.443892	0.043	0.115	3.67397e-64	CLIC3	Mito_high_CD14+monocyte
2.25483e-68	0.310915	0.807	0.821	5.11914e-64	ARRB2	Mito_high_CD14+monocyte
3.23686e-68	-0.392072	0.154	0.258	7.34865e-64	CLEC10A	Mito_high_CD14+monocyte
7.99269e-68	0.411598	0.524	0.485	1.81458e-63	LRP1	Mito_high_CD14+monocyte
3.52977e-66	0.585196	0.622	0.601	8.01364e-62	WDR74	Mito_high_CD14+monocyte
8.83141e-66	0.31114	0.813	0.864	2.005e-61	SF1	Mito_high_CD14+monocyte
1.00103e-64	-0.349681	0.186	0.293	2.27263e-60	UGCG	Mito_high_CD14+monocyte
1.57594e-64	0.405069	0.505	0.462	3.57787e-60	SLCO3A1	Mito_high_CD14+monocyte
1.86095e-63	0.560494	0.594	0.581	4.22491e-59	GLUL	Mito_high_CD14+monocyte
2.43339e-62	0.331084	0.818	0.879	5.52453e-58	ATF4	Mito_high_CD14+monocyte
3.84114e-62	0.42018	0.475	0.419	8.72055e-58	CD300E	Mito_high_CD14+monocyte
8.0804e-62	-0.385941	0.437	0.585	1.83449e-57	IRF7	Mito_high_CD14+monocyte
1.18347e-61	0.326004	0.736	0.75	2.68684e-57	CSRNP1	Mito_high_CD14+monocyte
3.62154e-61	0.357198	0.836	0.875	8.22197e-57	PLEK	Mito_high_CD14+monocyte
2.3455e-60	0.412255	0.57	0.559	5.32499e-56	NBPF19	Mito_high_CD14+monocyte
2.04626e-58	-0.339273	0.104	0.189	4.64563e-54	CD1C	Mito_high_CD14+monocyte
2.57937e-56	0.288093	0.798	0.845	5.85594e-52	AKAP13	Mito_high_CD14+monocyte
7.75263e-56	0.308897	0.799	0.851	1.76008e-51	DDX17	Mito_high_CD14+monocyte
2.33173e-54	0.392629	0.471	0.435	5.29374e-50	ARAP1	Mito_high_CD14+monocyte
1.66961e-53	0.394966	0.54	0.524	3.79051e-49	PLEC	Mito_high_CD14+monocyte
2.13885e-53	-0.331547	0.046	0.108	4.85582e-49	TPM2	Mito_high_CD14+monocyte
5.22801e-53	0.437134	0.383	0.331	1.18692e-48	CREB5	Mito_high_CD14+monocyte
1.49381e-52	-0.351745	0.198	0.299	3.39139e-48	LTB	Mito_high_CD14+monocyte
3.50737e-52	0.274911	0.846	0.87	7.96277e-48	CD44	Mito_high_CD14+monocyte
4.31906e-52	0.376952	0.577	0.56	9.80555e-48	SLC43A2	Mito_high_CD14+monocyte
8.43835e-52	0.366522	0.673	0.698	1.91576e-47	LENG8	Mito_high_CD14+monocyte
3.23716e-51	0.406967	0.583	0.564	7.34932e-47	SOCS3	Mito_high_CD14+monocyte
4.04186e-51	0.522472	0.586	0.531	9.17623e-47	BCL2A1	Mito_high_CD14+monocyte
5.87422e-51	0.552036	0.413	0.346	1.33362e-46	CCL3	Mito_high_CD14+monocyte
3.17399e-50	0.256758	0.784	0.756	7.20591e-46	PLAUR	Mito_high_CD14+monocyte
7.55751e-50	0.424283	0.392	0.333	1.71578e-45	ANPEP	Mito_high_CD14+monocyte
9.23514e-50	0.483965	0.598	0.583	2.09665e-45	RHOB	Mito_high_CD14+monocyte
3.3005e-49	0.457203	0.445	0.404	7.49312e-45	PELI1	Mito_high_CD14+monocyte
4.2062e-49	0.429276	0.731	0.729	9.54934e-45	ATP2B1	Mito_high_CD14+monocyte
1.24448e-48	0.350124	0.798	0.758	2.82534e-44	MNDA	Mito_high_CD14+monocyte
2.04656e-47	0.47036	0.595	0.604	4.64631e-43	PPP1R10	Mito_high_CD14+monocyte
6.00506e-47	0.461678	0.476	0.448	1.36333e-42	IVNS1ABP	Mito_high_CD14+monocyte
3.21389e-46	-0.300438	0.358	0.477	7.2965e-42	ISG15	Mito_high_CD14+monocyte
6.80183e-46	0.404959	0.382	0.327	1.54422e-41	CLEC4E	Mito_high_CD14+monocyte
1.50785e-45	0.417056	0.538	0.527	3.42327e-41	MYLIP	Mito_high_CD14+monocyte
5.65791e-45	0.607862	0.474	0.43	1.28452e-40	MAFB	Mito_high_CD14+monocyte
1.58478e-44	0.376854	0.464	0.42	3.59792e-40	TREM1	Mito_high_CD14+monocyte
2.15946e-44	0.35169	0.63	0.637	4.90263e-40	PNPLA8	Mito_high_CD14+monocyte
2.24252e-44	0.343892	0.684	0.685	5.0912e-40	CLEC12A	Mito_high_CD14+monocyte
2.99177e-44	0.591795	0.372	0.316	6.79221e-40	EGR1	Mito_high_CD14+monocyte
5.12979e-44	0.338747	0.645	0.672	1.16462e-39	MAP2K3	Mito_high_CD14+monocyte
7.51685e-44	0.353313	0.654	0.681	1.70655e-39	CFLAR	Mito_high_CD14+monocyte
1.20513e-43	0.264746	0.835	0.896	2.736e-39	HNRNPU	Mito_high_CD14+monocyte
1.59358e-43	0.39619	0.515	0.493	3.61791e-39	ZFHX3	Mito_high_CD14+monocyte
6.16203e-43	0.389705	0.419	0.384	1.39897e-38	TLR2	Mito_high_CD14+monocyte
8.74891e-43	0.47415	0.502	0.475	1.98627e-38	SGK1	Mito_high_CD14+monocyte
1.04197e-42	0.370239	0.472	0.444	2.36558e-38	NFKB2	Mito_high_CD14+monocyte
1.70035e-42	0.378003	0.399	0.366	3.86031e-38	UBXN11	Mito_high_CD14+monocyte
2.23167e-42	0.407332	0.546	0.524	5.06655e-38	CTD-3252C9.4	Mito_high_CD14+monocyte
1.63616e-41	0.319506	0.713	0.731	3.71457e-37	CDKN1A	Mito_high_CD14+monocyte
3.97335e-41	0.372271	0.599	0.623	9.0207e-37	MYO9B	Mito_high_CD14+monocyte
6.05709e-41	0.398917	0.279	0.222	1.37514e-36	DUSP6	Mito_high_CD14+monocyte
2.47839e-40	0.305102	0.785	0.817	5.6267e-36	RGS2	Mito_high_CD14+monocyte
1.2037e-39	-0.31768	0.3	0.391	2.73277e-35	HLA-DRB5	Mito_high_CD14+monocyte
2.40444e-39	0.422048	0.421	0.372	5.45879e-35	CTB-61M7.2	Mito_high_CD14+monocyte
2.51536e-39	0.375694	0.556	0.562	5.71063e-35	NUMB	Mito_high_CD14+monocyte
5.78478e-39	0.284691	0.812	0.856	1.31332e-34	HERPUD1	Mito_high_CD14+monocyte
9.96515e-39	0.549157	0.536	0.536	2.26239e-34	HEXIM1	Mito_high_CD14+monocyte
1.54305e-38	0.407293	0.55	0.562	3.50319e-34	GABPB1	Mito_high_CD14+monocyte
4.65453e-38	0.258575	0.774	0.758	1.05672e-33	CEBPD	Mito_high_CD14+monocyte
7.29452e-38	0.406034	0.482	0.463	1.65608e-33	CPEB4	Mito_high_CD14+monocyte
7.44425e-38	0.383374	0.502	0.491	1.69007e-33	AMPD2	Mito_high_CD14+monocyte
1.21213e-37	0.365287	0.722	0.626	2.75189e-33	S100A12	Mito_high_CD14+monocyte
1.51413e-37	0.324288	0.617	0.646	3.43752e-33	EHBP1L1	Mito_high_CD14+monocyte
2.5547e-37	0.359251	0.517	0.515	5.79993e-33	C9orf72	Mito_high_CD14+monocyte
4.00112e-37	0.312482	0.235	0.182	9.08375e-33	HSPA1A	Mito_high_CD14+monocyte
3.00527e-36	0.381513	0.676	0.71	6.82286e-32	CTNNB1	Mito_high_CD14+monocyte
8.16323e-36	0.336666	0.615	0.64	1.8533e-31	RBPJ	Mito_high_CD14+monocyte
1.63018e-35	0.35172	0.523	0.527	3.70101e-31	PRKAG2	Mito_high_CD14+monocyte
2.6718e-35	0.268103	0.705	0.702	6.06579e-31	GABARAPL1	Mito_high_CD14+monocyte
5.47425e-35	0.355685	0.653	0.646	1.24282e-30	SAMSN1	Mito_high_CD14+monocyte
1.01764e-34	0.40103	0.417	0.384	2.31036e-30	BCL6	Mito_high_CD14+monocyte
1.19622e-34	0.273107	0.726	0.739	2.71579e-30	FOSL2	Mito_high_CD14+monocyte
4.18157e-34	0.311159	0.65	0.691	9.49342e-30	KMT2C	Mito_high_CD14+monocyte
4.77518e-34	0.376024	0.602	0.61	1.08411e-29	ETS2	Mito_high_CD14+monocyte
4.99592e-33	0.314435	0.724	0.718	1.13422e-28	MARCKS	Mito_high_CD14+monocyte
8.50561e-33	0.360026	0.533	0.546	1.93103e-28	IL17RA	Mito_high_CD14+monocyte
8.81983e-33	0.306161	0.692	0.741	2.00237e-28	NKTR	Mito_high_CD14+monocyte
1.15681e-32	0.372714	0.432	0.419	2.62631e-28	NAIP	Mito_high_CD14+monocyte
1.67375e-32	0.325217	0.587	0.568	3.79992e-28	VEGFA	Mito_high_CD14+monocyte
2.38314e-32	0.329762	0.556	0.573	5.41045e-28	TET2	Mito_high_CD14+monocyte
3.38717e-32	0.342407	0.355	0.318	7.6899e-28	LINC00528	Mito_high_CD14+monocyte
3.61991e-32	0.318977	0.709	0.762	8.21828e-28	CHD1	Mito_high_CD14+monocyte
8.04774e-32	0.282471	0.786	0.86	1.82708e-27	DNAJA1	Mito_high_CD14+monocyte
1.27068e-31	0.349693	0.575	0.601	2.88483e-27	CHD2	Mito_high_CD14+monocyte
1.77494e-31	0.350636	0.651	0.673	4.02964e-27	POU2F2	Mito_high_CD14+monocyte
2.03986e-31	0.299356	0.229	0.181	4.63109e-27	MIR222HG	Mito_high_CD14+monocyte
2.79758e-31	0.286796	0.672	0.713	6.35135e-27	MYADM	Mito_high_CD14+monocyte
3.32391e-31	0.285998	0.668	0.718	7.54627e-27	ADRBK1	Mito_high_CD14+monocyte
8.92235e-31	0.333375	0.344	0.31	2.02564e-26	TIAM1	Mito_high_CD14+monocyte
1.44288e-30	0.34159	0.523	0.538	3.27578e-26	TMEM165	Mito_high_CD14+monocyte
2.2341e-30	0.28759	0.133	0.092	5.07208e-26	STEAP4	Mito_high_CD14+monocyte
4.71258e-30	0.306617	0.532	0.53	1.0699e-25	HCK	Mito_high_CD14+monocyte
6.06748e-30	0.273711	0.685	0.743	1.3775e-25	TRA2A	Mito_high_CD14+monocyte
7.08115e-30	0.395635	0.356	0.318	1.60763e-25	PLEKHG2	Mito_high_CD14+monocyte
1.61677e-29	0.33187	0.248	0.203	3.67054e-25	RP11-758H9.2	Mito_high_CD14+monocyte
2.91629e-29	0.297653	0.617	0.654	6.62085e-25	MKNK2	Mito_high_CD14+monocyte
6.57986e-29	0.35873	0.403	0.387	1.49383e-24	DPYD	Mito_high_CD14+monocyte
7.86747e-29	0.362472	0.478	0.473	1.78615e-24	FBXL5	Mito_high_CD14+monocyte
1.16219e-28	0.298064	0.667	0.689	2.63852e-24	SDCBP	Mito_high_CD14+monocyte
5.16477e-28	0.350194	0.382	0.357	1.17256e-23	ENTPD1	Mito_high_CD14+monocyte
1.01492e-27	-0.439355	0.071	0.117	2.30418e-23	FCGR3A	Mito_high_CD14+monocyte
1.01587e-27	0.319892	0.538	0.557	2.30634e-23	MGEA5	Mito_high_CD14+monocyte
1.14444e-27	0.363467	0.587	0.601	2.59823e-23	IRS2	Mito_high_CD14+monocyte
1.4726e-27	0.328351	0.54	0.546	3.34323e-23	AHR	Mito_high_CD14+monocyte
1.70804e-27	0.250552	0.752	0.821	3.87777e-23	MBNL1	Mito_high_CD14+monocyte
2.37805e-27	0.331341	0.394	0.377	5.39889e-23	THAP9-AS1	Mito_high_CD14+monocyte
1.21334e-26	0.292997	0.617	0.659	2.75465e-22	U2AF1	Mito_high_CD14+monocyte
1.47104e-26	0.301047	0.541	0.552	3.33969e-22	PICALM	Mito_high_CD14+monocyte
2.59545e-26	0.453565	0.302	0.263	5.89245e-22	TNF	Mito_high_CD14+monocyte
3.45706e-26	0.288882	0.219	0.175	7.84857e-22	LUCAT1	Mito_high_CD14+monocyte
3.79679e-26	0.304627	0.128	0.089	8.61985e-22	TLCD2	Mito_high_CD14+monocyte
9.32474e-26	0.321881	0.456	0.443	2.117e-21	GAS7	Mito_high_CD14+monocyte
4.59328e-25	0.258001	0.692	0.756	1.04281e-20	ROCK1	Mito_high_CD14+monocyte
1.04194e-24	0.269288	0.695	0.713	2.36551e-20	RP11-160E2.6	Mito_high_CD14+monocyte
1.67626e-24	0.29309	0.513	0.523	3.80562e-20	RXRA	Mito_high_CD14+monocyte
3.48141e-24	0.321459	0.39	0.366	7.90384e-20	ICAM1	Mito_high_CD14+monocyte
9.101e-24	0.368564	0.354	0.328	2.0662e-19	IER5L	Mito_high_CD14+monocyte
1.04027e-23	0.326811	0.599	0.636	2.36172e-19	PHIP	Mito_high_CD14+monocyte
1.42671e-23	0.300263	0.527	0.54	3.23906e-19	SH3BP2	Mito_high_CD14+monocyte
1.82282e-23	0.318206	0.262	0.229	4.13836e-19	SIPA1L1	Mito_high_CD14+monocyte
2.46456e-23	0.332686	0.495	0.504	5.59529e-19	RP5-1171I10.5	Mito_high_CD14+monocyte
5.54363e-23	0.383603	0.823	0.874	1.25857e-18	ID2	Mito_high_CD14+monocyte
9.37099e-23	0.263092	0.71	0.785	2.1275e-18	ZNF207	Mito_high_CD14+monocyte
1.89935e-22	0.260389	0.203	0.166	4.31209e-18	FCAR	Mito_high_CD14+monocyte
2.50158e-22	0.301318	0.707	0.775	5.67934e-18	NUFIP2	Mito_high_CD14+monocyte
4.65469e-22	0.261346	0.592	0.625	1.05675e-17	BTG2	Mito_high_CD14+monocyte
5.99819e-22	0.322959	0.427	0.417	1.36177e-17	ACTN1	Mito_high_CD14+monocyte
1.13112e-21	0.316384	0.38	0.366	2.56798e-17	FNDC3B	Mito_high_CD14+monocyte
1.92094e-21	0.321414	0.362	0.346	4.36111e-17	ADGRE2	Mito_high_CD14+monocyte
2.07702e-21	0.349228	0.432	0.428	4.71545e-17	TMEM154	Mito_high_CD14+monocyte
3.2586e-21	0.311141	0.52	0.543	7.39799e-17	ZFC3H1	Mito_high_CD14+monocyte
3.73005e-21	0.264132	0.228	0.194	8.46834e-17	CLMN	Mito_high_CD14+monocyte
4.73195e-21	0.259163	0.678	0.731	1.0743e-16	ZBTB7A	Mito_high_CD14+monocyte
4.75494e-21	0.288674	0.291	0.262	1.07951e-16	STAB1	Mito_high_CD14+monocyte
4.79823e-21	0.349023	0.355	0.332	1.08934e-16	CDC42EP3	Mito_high_CD14+monocyte
6.25715e-21	0.276644	0.59	0.632	1.42056e-16	HMHA1	Mito_high_CD14+monocyte
1.27619e-20	0.34652	0.46	0.472	2.89732e-16	PKN2	Mito_high_CD14+monocyte
1.90478e-20	0.298423	0.321	0.296	4.32443e-16	SLC24A4	Mito_high_CD14+monocyte
2.44149e-20	0.31901	0.554	0.588	5.5429e-16	YPEL3	Mito_high_CD14+monocyte
4.71739e-20	0.298834	0.619	0.675	1.07099e-15	ACAP2	Mito_high_CD14+monocyte
8.75783e-20	0.318836	0.452	0.449	1.98829e-15	SLA	Mito_high_CD14+monocyte
1.23084e-19	0.327223	0.507	0.52	2.79438e-15	IFI30	Mito_high_CD14+monocyte
1.45701e-19	0.338453	0.657	0.697	3.30785e-15	JARID2	Mito_high_CD14+monocyte
3.34306e-19	0.323862	0.403	0.397	7.58975e-15	SLC8A1	Mito_high_CD14+monocyte
1.05507e-18	0.304567	0.421	0.42	2.39532e-14	ALOX5	Mito_high_CD14+monocyte
1.3993e-18	0.318902	0.37	0.365	3.17682e-14	SBF2	Mito_high_CD14+monocyte
1.45748e-18	0.266103	0.409	0.396	3.30893e-14	MAFF	Mito_high_CD14+monocyte
3.51935e-18	0.316469	0.519	0.541	7.98997e-14	BAZ2B	Mito_high_CD14+monocyte
3.67281e-18	0.266066	0.573	0.608	8.33838e-14	UTRN	Mito_high_CD14+monocyte
4.09874e-18	0.308384	0.533	0.562	9.30536e-14	WDR26	Mito_high_CD14+monocyte
5.0675e-18	0.272761	0.638	0.7	1.15047e-13	N4BP2L2	Mito_high_CD14+monocyte
5.08827e-18	0.304631	0.389	0.384	1.15519e-13	DOCK5	Mito_high_CD14+monocyte
2.80409e-17	0.280507	0.518	0.535	6.36613e-13	RIT1	Mito_high_CD14+monocyte
8.48842e-17	0.26607	0.552	0.579	1.92713e-12	ZNF385A	Mito_high_CD14+monocyte
1.21665e-16	0.310912	0.535	0.572	2.76216e-12	SNHG9	Mito_high_CD14+monocyte
1.2569e-16	0.28183	0.44	0.442	2.85355e-12	BACH1	Mito_high_CD14+monocyte
1.81973e-16	0.281802	0.584	0.632	4.13134e-12	YTHDC1	Mito_high_CD14+monocyte
3.65551e-16	0.2834	0.531	0.57	8.2991e-12	STAT3	Mito_high_CD14+monocyte
3.96565e-16	0.306299	0.307	0.287	9.00321e-12	TRPS1	Mito_high_CD14+monocyte
4.34344e-16	0.321336	0.493	0.526	9.86092e-12	SSH2	Mito_high_CD14+monocyte
4.37323e-16	0.257661	0.556	0.58	9.92855e-12	IFNGR1	Mito_high_CD14+monocyte
4.49805e-16	0.316253	0.615	0.674	1.02119e-11	YME1L1	Mito_high_CD14+monocyte
6.8853e-16	0.305216	0.343	0.332	1.56317e-11	NBEAL2	Mito_high_CD14+monocyte
9.68237e-16	0.282596	0.607	0.666	2.19819e-11	CELF1	Mito_high_CD14+monocyte
1.78375e-15	0.276082	0.35	0.338	4.04965e-11	APOBR	Mito_high_CD14+monocyte
1.82051e-15	0.390961	0.556	0.595	4.13311e-11	INTS6	Mito_high_CD14+monocyte
1.86312e-15	0.27927	0.269	0.249	4.22985e-11	RNASEK	Mito_high_CD14+monocyte
1.88032e-15	0.297951	0.468	0.489	4.2689e-11	FAR1	Mito_high_CD14+monocyte
2.07854e-15	0.256589	0.493	0.51	4.71891e-11	PRKACA	Mito_high_CD14+monocyte
2.55976e-15	0.258737	0.23	0.203	5.81143e-11	RP11-670E13.6	Mito_high_CD14+monocyte
2.61906e-15	0.278599	0.546	0.585	5.94605e-11	ANKRD44	Mito_high_CD14+monocyte
3.94354e-15	0.808373	0.113	0.156	8.95302e-11	HBG2	Mito_high_CD14+monocyte
5.36916e-15	0.283504	0.632	0.694	1.21896e-10	FAM133B	Mito_high_CD14+monocyte
5.47303e-15	0.309016	0.44	0.454	1.24254e-10	MAP3K1	Mito_high_CD14+monocyte
5.86344e-15	0.309134	0.49	0.513	1.33118e-10	PTK2B	Mito_high_CD14+monocyte
1.85763e-14	0.385414	0.238	0.213	4.21738e-10	VNN2	Mito_high_CD14+monocyte
2.64532e-14	0.308375	0.491	0.513	6.00566e-10	2024-03-01	Mito_high_CD14+monocyte
4.09584e-14	0.278942	0.488	0.508	9.29879e-10	DENND3	Mito_high_CD14+monocyte
5.29657e-14	0.280308	0.264	0.247	1.20248e-09	ARHGEF40	Mito_high_CD14+monocyte
5.88794e-14	0.281552	0.36	0.353	1.33674e-09	SLC31A2	Mito_high_CD14+monocyte
6.23446e-14	0.263993	0.63	0.683	1.41541e-09	RNF213	Mito_high_CD14+monocyte
6.33841e-14	0.369603	0.332	0.307	1.43901e-09	CCL3L3	Mito_high_CD14+monocyte
7.05792e-14	0.31717	0.427	0.394	1.60236e-09	THBS1	Mito_high_CD14+monocyte
8.83416e-14	0.269012	0.522	0.557	2.00562e-09	NBPF14	Mito_high_CD14+monocyte
1.39706e-13	0.263773	0.293	0.276	3.17174e-09	PXN	Mito_high_CD14+monocyte
1.62009e-13	0.272437	0.505	0.544	3.67808e-09	FNIP1	Mito_high_CD14+monocyte
1.67203e-13	0.299432	0.345	0.34	3.79601e-09	PHF21A	Mito_high_CD14+monocyte
2.76483e-13	0.266126	0.591	0.65	6.277e-09	SREK1	Mito_high_CD14+monocyte
2.81586e-13	0.263832	0.59	0.626	6.39284e-09	ATG2A	Mito_high_CD14+monocyte
2.92452e-13	0.314948	0.346	0.337	6.63953e-09	ARL5B	Mito_high_CD14+monocyte
3.1084e-13	0.271008	0.458	0.469	7.057e-09	RASSF4	Mito_high_CD14+monocyte
3.50192e-13	0.590786	0.143	0.188	7.9504e-09	HBA2	Mito_high_CD14+monocyte
3.77521e-13	0.269492	0.589	0.638	8.57086e-09	TRIM38	Mito_high_CD14+monocyte
4.20038e-13	0.27046	0.511	0.528	9.53613e-09	TMEM170B	Mito_high_CD14+monocyte
4.3125e-13	0.518215	0.074	0.106	9.79068e-09	HBB	Mito_high_CD14+monocyte
4.90329e-13	0.302509	0.515	0.534	1.11319e-08	PPIF	Mito_high_CD14+monocyte
6.98129e-13	0.30234	0.363	0.365	1.58496e-08	ZCCHC6	Mito_high_CD14+monocyte
8.80667e-13	0.364208	0.525	0.543	1.99938e-08	ZBTB43	Mito_high_CD14+monocyte
1.15556e-12	0.257625	0.242	0.223	2.62347e-08	WDFY3	Mito_high_CD14+monocyte
1.43379e-12	0.264959	0.454	0.475	3.25513e-08	AKNA	Mito_high_CD14+monocyte
1.55307e-12	0.286188	0.454	0.47	3.52593e-08	BCL3	Mito_high_CD14+monocyte
1.80311e-12	0.311477	0.282	0.265	4.0936e-08	ITGA5	Mito_high_CD14+monocyte
1.84152e-12	0.322669	0.421	0.432	4.18081e-08	ZNF281	Mito_high_CD14+monocyte
1.86157e-12	0.297985	0.453	0.466	4.22633e-08	AGFG1	Mito_high_CD14+monocyte
1.90527e-12	0.286811	0.396	0.402	4.32554e-08	SLC6A6	Mito_high_CD14+monocyte
2.13387e-12	0.286614	0.516	0.552	4.84453e-08	CSGALNACT2	Mito_high_CD14+monocyte
2.43481e-12	0.434317	0.41	0.404	5.52775e-08	RNU12	Mito_high_CD14+monocyte
2.60813e-12	0.27423	0.581	0.638	5.92124e-08	AMD1	Mito_high_CD14+monocyte
4.44224e-12	0.253195	0.503	0.522	1.00852e-07	IFNGR2	Mito_high_CD14+monocyte
5.16948e-12	0.264208	0.601	0.669	1.17363e-07	BOD1L1	Mito_high_CD14+monocyte
5.24609e-12	0.258573	0.51	0.546	1.19102e-07	RBM5	Mito_high_CD14+monocyte
7.27564e-12	0.296787	0.327	0.323	1.65179e-07	ZFYVE16	Mito_high_CD14+monocyte
1.04449e-11	0.290013	0.473	0.505	2.37131e-07	ASH1L	Mito_high_CD14+monocyte
1.83906e-11	0.313898	0.336	0.33	4.17522e-07	CPD	Mito_high_CD14+monocyte
2.02373e-11	0.254904	0.496	0.525	4.59447e-07	RARA	Mito_high_CD14+monocyte
2.38152e-11	0.278938	0.404	0.416	5.40676e-07	KDM7A	Mito_high_CD14+monocyte
2.70153e-11	0.270956	0.593	0.644	6.13329e-07	SPAG9	Mito_high_CD14+monocyte
2.71716e-11	0.274848	0.513	0.558	6.16877e-07	CD46	Mito_high_CD14+monocyte
3.4295e-11	0.540827	0.098	0.132	7.78599e-07	HBA1	Mito_high_CD14+monocyte
3.84926e-11	0.382037	0.328	0.323	8.73897e-07	METTL12	Mito_high_CD14+monocyte
4.48677e-11	0.301101	0.591	0.651	1.01863e-06	PHACTR1	Mito_high_CD14+monocyte
8.41586e-11	0.263763	0.282	0.275	1.91065e-06	USP32	Mito_high_CD14+monocyte
1.10271e-10	0.32385	0.417	0.424	2.50348e-06	KCNQ1OT1	Mito_high_CD14+monocyte
1.19477e-10	0.280325	0.474	0.512	2.71248e-06	ATP1A1	Mito_high_CD14+monocyte
1.50334e-10	0.272887	0.483	0.516	3.41303e-06	FBXW7	Mito_high_CD14+monocyte
3.0512e-10	0.287954	0.361	0.367	6.92713e-06	ULK1	Mito_high_CD14+monocyte
4.51446e-10	0.253467	0.444	0.467	1.02492e-05	MOB3A	Mito_high_CD14+monocyte
5.44674e-10	0.330047	0.444	0.463	1.23657e-05	FAM46A	Mito_high_CD14+monocyte
5.83847e-10	0.313981	0.432	0.455	1.32551e-05	THUMPD3-AS1	Mito_high_CD14+monocyte
1.01639e-09	0.250522	0.3	0.295	2.30751e-05	BMP2K	Mito_high_CD14+monocyte
2.22164e-09	0.260763	0.496	0.542	5.0438e-05	SNRNP70	Mito_high_CD14+monocyte
2.22297e-09	0.251387	0.313	0.311	5.04681e-05	NPIPB5	Mito_high_CD14+monocyte
2.54577e-09	0.259018	0.314	0.312	5.77965e-05	ABHD5	Mito_high_CD14+monocyte
3.60457e-09	0.266279	0.326	0.327	8.18345e-05	PARP8	Mito_high_CD14+monocyte
6.06857e-09	0.266675	0.497	0.54	0.000137775	LINC00657	Mito_high_CD14+monocyte
6.66875e-09	0.282246	0.426	0.451	0.000151401	AAK1	Mito_high_CD14+monocyte
8.0628e-09	0.593966	0.369	0.36	0.00018305	EREG	Mito_high_CD14+monocyte
9.39042e-09	0.353311	0.212	0.196	0.000213191	GADD45G	Mito_high_CD14+monocyte
1.11335e-08	0.25946	0.454	0.488	0.000252764	STAT6	Mito_high_CD14+monocyte
1.12016e-08	0.251682	0.543	0.601	0.000254311	RELT	Mito_high_CD14+monocyte
1.19825e-08	0.316704	0.362	0.362	0.000272038	RNU11	Mito_high_CD14+monocyte
2.22225e-08	0.263201	0.402	0.422	0.000504518	HIPK3	Mito_high_CD14+monocyte
2.46864e-08	0.260197	0.327	0.331	0.000560454	UBR2	Mito_high_CD14+monocyte
2.51285e-08	0.266057	0.283	0.278	0.000570491	ITPRIP	Mito_high_CD14+monocyte
4.46644e-08	0.254466	0.46	0.495	0.00101402	PNPLA2	Mito_high_CD14+monocyte
8.8965e-08	0.300008	0.278	0.272	0.00201977	CKAP4	Mito_high_CD14+monocyte
1.19514e-07	0.389608	0.418	0.439	0.00271332	ATP13A3	Mito_high_CD14+monocyte
1.26096e-07	0.440896	0.745	0.828	0.00286276	HSPA5	Mito_high_CD14+monocyte
2.28863e-07	0.338175	0.22	0.201	0.00519588	CXCL2	Mito_high_CD14+monocyte
2.59789e-07	0.309205	0.355	0.353	0.00589798	RGCC	Mito_high_CD14+monocyte
3.2057e-07	0.257397	0.558	0.623	0.00727791	CSNK1D	Mito_high_CD14+monocyte
3.56254e-07	0.272231	0.399	0.424	0.00808803	KIAA1033	Mito_high_CD14+monocyte
4.14466e-07	0.258589	0.428	0.455	0.00940963	NFKBID	Mito_high_CD14+monocyte
5.16295e-07	0.295652	0.293	0.292	0.0117214	EHD1	Mito_high_CD14+monocyte
5.19236e-07	0.289321	0.4	0.417	0.0117882	OTUD1	Mito_high_CD14+monocyte
7.08065e-07	0.257177	0.409	0.435	0.0160752	MECP2	Mito_high_CD14+monocyte
7.34076e-07	0.253889	0.415	0.438	0.0166657	FAM91A1	Mito_high_CD14+monocyte
7.45741e-07	0.25102	0.452	0.484	0.0169305	BHLHE40	Mito_high_CD14+monocyte
1.01901e-06	0.266318	0.36	0.372	0.0231346	DDIT3	Mito_high_CD14+monocyte
2.16523e-06	0.252246	0.393	0.42	0.0491571	ADRBK2	Mito_high_CD14+monocyte
2.72361e-06	0.294332	0.566	0.629	0.0618341	PMAIP1	Mito_high_CD14+monocyte
3.27213e-06	0.260443	0.502	0.552	0.0742872	GLS	Mito_high_CD14+monocyte
8.82435e-06	0.43338	0.542	0.586	0.200339	RP11-386I14.4	Mito_high_CD14+monocyte
1.0764e-05	0.259287	0.392	0.424	0.244376	ATP6V1B2	Mito_high_CD14+monocyte
1.08493e-05	0.250292	0.394	0.42	0.246312	GGA1	Mito_high_CD14+monocyte
3.07559e-05	0.255727	0.421	0.456	0.698251	IST1	Mito_high_CD14+monocyte
4.37185e-05	0.260944	0.376	0.403	0.992541	NADK	Mito_high_CD14+monocyte
5.98556e-05	0.352486	0.392	0.413	1	GCA	Mito_high_CD14+monocyte
8.92604e-05	0.262309	0.333	0.348	1	EPM2AIP1	Mito_high_CD14+monocyte
0.000108202	0.25773	0.377	0.403	1	CWC25	Mito_high_CD14+monocyte
0.000117693	0.266055	0.404	0.436	1	ADAM17	Mito_high_CD14+monocyte
0.00021059	0.268799	0.397	0.423	1	SPATA13	Mito_high_CD14+monocyte
0.000873452	0.260911	0.36	0.382	1	RNF144B	Mito_high_CD14+monocyte
0.000973465	0.2634	0.605	0.689	1	MTCH1	Mito_high_CD14+monocyte
0.00146546	0.253678	0.308	0.322	1	AHCTF1	Mito_high_CD14+monocyte
0.0040208	0.393408	0.433	0.45	1	RPPH1	Mito_high_CD14+monocyte
0	2.20425	0.501	0.066	0	FCGR3A	CD16+monocyte
0	1.27045	0.416	0.154	0	CDKN1C	CD16+monocyte
0	1.13449	0.909	0.66	0	IFITM3	CD16+monocyte
0	0.998015	0.995	0.944	0	AIF1	CD16+monocyte
0	0.958903	0.705	0.37	0	FAM26F	CD16+monocyte
0	0.921614	0.697	0.351	0	CSF1R	CD16+monocyte
0	0.921584	0.991	0.912	0	LST1	CD16+monocyte
0	0.864464	0.897	0.723	0	CD52	CD16+monocyte
0	0.857524	0.999	0.996	0	FTL	CD16+monocyte
0	0.854576	0.595	0.254	0	RHOC	CD16+monocyte
0	0.835321	0.502	0.184	0	TCF7L2	CD16+monocyte
0	0.822238	0.879	0.627	0	PSME2	CD16+monocyte
0	0.779862	0.611	0.293	0	ZNF703	CD16+monocyte
0	0.774014	0.995	0.906	0	COTL1	CD16+monocyte
0	0.75959	0.99	0.8	0	HLA-DPA1	CD16+monocyte
0	0.712414	0.992	0.917	0	YBX1	CD16+monocyte
0	0.69532	0.104	0.006	0	C1QA	CD16+monocyte
0	0.693723	0.686	0.415	0	CHCHD10	CD16+monocyte
0	0.693112	0.978	0.934	0	PSAP	CD16+monocyte
0	0.683504	0.6	0.263	0	MTSS1	CD16+monocyte
0	0.675946	0.311	0.062	0	HES4	CD16+monocyte
0	0.670032	0.5	0.221	0	HMOX1	CD16+monocyte
0	0.653336	0.616	0.321	0	EVL	CD16+monocyte
0	0.632808	0.995	0.923	0	HLA-DRB1	CD16+monocyte
0	0.627728	0.977	0.732	0	HLA-DPB1	CD16+monocyte
0	0.625262	0.479	0.143	0	CAMK1	CD16+monocyte
0	0.601529	0.999	0.971	0	HLA-DRA	CD16+monocyte
0	0.594571	1	0.989	0	RPS19	CD16+monocyte
0	0.578573	0.994	0.972	0	CST3	CD16+monocyte
0	0.560251	0.946	0.847	0	NPC2	CD16+monocyte
0	0.56025	0.474	0.207	0	RRAS	CD16+monocyte
0	0.535883	0.448	0.191	0	GPBAR1	CD16+monocyte
0	0.528332	0.444	0.174	0	ABI3	CD16+monocyte
0	0.517462	0.412	0.146	0	SIGLEC10	CD16+monocyte
0	0.479106	0.34	0.07	0	SASH1	CD16+monocyte
0	0.467766	1	0.999	0	TMSB4X	CD16+monocyte
0	0.266991	0.179	0.028	0	SPRED1	CD16+monocyte
0	0.2508	0.179	0.033	0	NEURL1	CD16+monocyte
0	0.250548	0.124	0.005	0	CLEC4F	CD16+monocyte
0	-0.619974	0.993	0.99	0	VIM	CD16+monocyte
0	-0.762066	0.564	0.793	0	PLP2	CD16+monocyte
0	-0.970876	0.378	0.697	0	SELL	CD16+monocyte
0	-1.43087	0.587	0.745	0	VCAN	CD16+monocyte
0	-2.44578	0.326	0.678	0	S100A12	CD16+monocyte
0	-2.79601	0.665	0.746	0	S100A8	CD16+monocyte
6.43451e-304	-1.99217	0.869	0.806	1.46083e-299	S100A9	CD16+monocyte
2.50074e-303	0.606551	0.962	0.854	5.67744e-299	IFITM2	CD16+monocyte
5.84954e-303	0.319316	1	1	1.32802e-298	B2M	CD16+monocyte
3.38224e-302	0.578478	0.911	0.75	7.67871e-298	PRELID1	CD16+monocyte
4.41527e-302	0.693977	0.942	0.77	1.0024e-297	TIMP1	CD16+monocyte
1.70293e-291	0.477132	0.545	0.262	3.86617e-287	SECTM1	CD16+monocyte
1.14307e-289	0.770455	0.588	0.321	2.59511e-285	LINC01272	CD16+monocyte
1.31645e-286	0.692738	0.787	0.581	2.98874e-282	UTRN	CD16+monocyte
9.67758e-279	0.586802	0.66	0.371	2.1971e-274	CXCL16	CD16+monocyte
1.13793e-276	0.374022	1	0.999	2.58343e-272	ACTB	CD16+monocyte
8.95373e-276	0.639339	0.844	0.626	2.03277e-271	SERPINA1	CD16+monocyte
2.3196e-272	0.414969	0.294	0.103	5.2662e-268	CD79B	CD16+monocyte
2.09298e-264	0.532911	0.962	0.875	4.7517e-260	PTP4A2	CD16+monocyte
1.19303e-261	1.46286	0.619	0.384	2.70854e-257	MT2A	CD16+monocyte
1.1493e-259	0.563544	0.896	0.699	2.60926e-255	MARCKS	CD16+monocyte
1.25358e-258	0.578452	0.727	0.482	2.846e-254	WARS	CD16+monocyte
1.52468e-254	0.476779	0.748	0.442	3.46149e-250	HLA-DQA1	CD16+monocyte
1.93811e-249	0.769607	0.689	0.441	4.4001e-245	MS4A7	CD16+monocyte
4.22983e-240	0.318564	0.262	0.085	9.60298e-236	CTSL	CD16+monocyte
1.56704e-237	0.448106	0.47	0.231	3.55765e-233	LILRB1	CD16+monocyte
5.92304e-235	-0.615862	0.522	0.735	1.34471e-230	CD99	CD16+monocyte
3.04542e-231	0.44276	0.392	0.184	6.91402e-227	LIPA	CD16+monocyte
5.12067e-230	-0.917021	0.674	0.767	1.16255e-225	CSF3R	CD16+monocyte
4.92427e-224	0.541824	0.893	0.742	1.11796e-219	TNFRSF1B	CD16+monocyte
3.86148e-223	0.401729	0.429	0.202	8.76671e-219	EPB41L3	CD16+monocyte
2.3786e-220	0.597938	0.725	0.498	5.40013e-216	LY6E	CD16+monocyte
3.13042e-216	0.476497	0.597	0.362	7.10698e-212	NAAA	CD16+monocyte
1.24099e-214	0.526709	0.969	0.884	2.81742e-210	NAP1L1	CD16+monocyte
1.31436e-213	0.481396	0.587	0.348	2.984e-209	DOK2	CD16+monocyte
2.28549e-209	0.361192	0.374	0.167	5.18874e-205	LPAR6	CD16+monocyte
7.49695e-206	0.506171	0.662	0.436	1.70203e-201	LRRC25	CD16+monocyte
1.08441e-199	0.332236	0.999	0.982	2.46194e-195	CD74	CD16+monocyte
2.01899e-199	0.337287	0.996	0.968	4.58371e-195	PFN1	CD16+monocyte
1.62585e-198	0.426779	0.594	0.369	3.69117e-194	CORO1B	CD16+monocyte
9.22249e-195	0.476596	0.994	0.978	2.09378e-190	SAT1	CD16+monocyte
5.76782e-193	0.458646	0.638	0.414	1.30947e-188	HN1	CD16+monocyte
5.55087e-192	0.475731	0.237	0.084	1.26021e-187	HES1	CD16+monocyte
1.01646e-187	-1.60685	0.622	0.715	2.30767e-183	CXCL8	CD16+monocyte
1.1651e-187	0.514269	0.951	0.854	2.64514e-183	TXNIP	CD16+monocyte
3.95499e-186	-0.894742	0.121	0.353	8.97902e-182	ALOX5AP	CD16+monocyte
1.27872e-185	0.310613	0.323	0.141	2.90307e-181	BATF3	CD16+monocyte
1.57e-184	0.470532	0.799	0.615	3.56437e-180	DRAP1	CD16+monocyte
2.41741e-181	-0.795775	0.593	0.729	5.48825e-177	NCF1	CD16+monocyte
1.93892e-180	0.290662	0.251	0.096	4.40193e-176	GBP4	CD16+monocyte
2.99509e-177	0.433937	0.779	0.599	6.79975e-173	CSK	CD16+monocyte
1.34872e-175	-0.394757	0.988	0.976	3.062e-171	GAPDH	CD16+monocyte
4.79979e-175	0.446515	0.785	0.601	1.0897e-170	BID	CD16+monocyte
3.64791e-174	0.255392	0.999	0.996	8.28185e-170	RPL41	CD16+monocyte
1.06081e-171	0.390897	0.543	0.324	2.40836e-167	RUNX3	CD16+monocyte
4.6349e-170	0.411216	0.98	0.944	1.05226e-165	HLA-E	CD16+monocyte
1.90639e-166	0.310444	1	0.999	4.32808e-162	FTH1	CD16+monocyte
3.85885e-166	-0.680206	0.825	0.844	8.76075e-162	ANXA1	CD16+monocyte
1.41688e-163	-0.80961	0.641	0.748	3.21675e-159	SLC2A3	CD16+monocyte
4.58371e-163	-0.497333	0.444	0.638	1.04064e-158	CAPG	CD16+monocyte
1.65234e-162	-0.615938	0.988	0.894	3.75131e-158	LYZ	CD16+monocyte
8.51072e-162	0.478105	0.81	0.63	1.93219e-157	TUBA1B	CD16+monocyte
1.53788e-161	0.447084	0.711	0.515	3.49146e-157	SEC14L1	CD16+monocyte
6.22926e-161	0.371916	0.366	0.186	1.41423e-156	HSPB1	CD16+monocyte
2.68804e-159	0.302132	0.275	0.118	6.10265e-155	PID1	CD16+monocyte
6.53586e-159	0.376073	0.54	0.335	1.48384e-154	PEA15	CD16+monocyte
3.98877e-157	0.454282	0.465	0.274	9.05571e-153	VAMP5	CD16+monocyte
4.23072e-157	0.409339	0.65	0.414	9.60501e-153	MAFB	CD16+monocyte
7.98303e-155	0.479597	0.901	0.764	1.81239e-150	CXCR4	CD16+monocyte
4.57186e-154	0.338384	0.444	0.252	1.03795e-149	CD300A	CD16+monocyte
4.95571e-154	0.370396	0.82	0.644	1.12509e-149	2024-09-09	CD16+monocyte
6.06781e-154	0.298058	0.322	0.154	1.37758e-149	RARRES3	CD16+monocyte
4.02077e-153	0.388566	0.956	0.856	9.12835e-149	TYMP	CD16+monocyte
4.73968e-153	0.485264	0.88	0.718	1.07605e-148	CFD	CD16+monocyte
8.08538e-152	0.394166	0.906	0.713	1.83562e-147	HLA-DQB1	CD16+monocyte
1.3155e-151	0.455382	0.889	0.778	2.98659e-147	CALM2	CD16+monocyte
7.31402e-151	-0.513854	0.188	0.395	1.6605e-146	MGST1	CD16+monocyte
7.39178e-151	0.416975	0.651	0.452	1.67816e-146	PSMB9	CD16+monocyte
3.06977e-149	-0.968283	0.455	0.621	6.96931e-145	SOX4	CD16+monocyte
2.10241e-148	0.399469	0.863	0.656	4.7731e-144	CPVL	CD16+monocyte
2.69598e-148	0.496825	0.72	0.556	6.12067e-144	CTSC	CD16+monocyte
1.76568e-147	0.389437	0.712	0.519	4.00862e-143	PABPC4	CD16+monocyte
9.401e-146	0.357117	0.5	0.304	2.13431e-141	ARRDC2	CD16+monocyte
2.2871e-145	0.323704	0.975	0.919	5.1924e-141	ARPC2	CD16+monocyte
4.99369e-144	0.383399	0.883	0.697	1.13372e-139	HLA-DMA	CD16+monocyte
3.63047e-142	0.396126	0.846	0.699	8.24226e-138	C1orf162	CD16+monocyte
7.3121e-142	0.291872	0.387	0.208	1.66007e-137	SCIMP	CD16+monocyte
2.99592e-141	0.34295	0.874	0.71	6.80163e-137	TPI1	CD16+monocyte
1.65779e-140	0.436044	0.73	0.556	3.76368e-136	ADGRE5	CD16+monocyte
3.4743e-140	-0.470883	0.182	0.385	7.8877e-136	EMB	CD16+monocyte
3.11011e-139	0.27341	0.307	0.153	7.06088e-135	PMVK	CD16+monocyte
8.86017e-139	0.370482	0.651	0.442	2.01153e-134	FAM49A	CD16+monocyte
2.30692e-136	0.32739	0.965	0.876	5.2374e-132	SLC25A6	CD16+monocyte
1.93931e-134	0.354394	0.257	0.117	4.40281e-130	CKB	CD16+monocyte
3.70081e-134	-0.819497	0.454	0.579	8.40194e-130	CD14	CD16+monocyte
1.58505e-133	0.333298	0.908	0.817	3.59854e-129	FKBP1A	CD16+monocyte
1.19597e-132	-0.526499	0.492	0.623	2.71522e-128	METTL9	CD16+monocyte
1.93991e-132	0.336032	0.662	0.461	4.40418e-128	CD4	CD16+monocyte
1.10514e-131	0.25345	0.311	0.155	2.509e-127	ARRB1	CD16+monocyte
2.37832e-130	0.28852	0.99	0.971	5.3995e-126	HLA-C	CD16+monocyte
5.21661e-130	0.411768	0.88	0.777	1.18433e-125	LYN	CD16+monocyte
9.56281e-130	0.353039	0.916	0.825	2.17104e-125	RHOA	CD16+monocyte
3.04418e-127	0.67927	0.623	0.436	6.91121e-123	APOBEC3A	CD16+monocyte
1.73685e-126	0.382276	0.864	0.754	3.94318e-122	CD68	CD16+monocyte
2.01587e-126	0.332306	0.834	0.663	4.57664e-122	RNH1	CD16+monocyte
2.50878e-124	0.311203	0.955	0.832	5.69569e-120	SPI1	CD16+monocyte
5.67511e-124	0.331045	0.933	0.801	1.28842e-119	S100A11	CD16+monocyte
8.48033e-124	0.257026	0.322	0.169	1.92529e-119	ICAM2	CD16+monocyte
1.47665e-122	-0.533585	0.676	0.742	3.35244e-118	SERPINB1	CD16+monocyte
3.61639e-121	-0.46023	0.06	0.221	8.2103e-117	PADI4	CD16+monocyte
1.89425e-120	0.363877	0.865	0.74	4.30051e-116	MSN	CD16+monocyte
1.98186e-120	0.275188	0.997	0.988	4.49941e-116	SH3BGRL3	CD16+monocyte
4.67725e-120	0.298057	0.345	0.184	1.06188e-115	BIRC3	CD16+monocyte
3.31803e-119	-0.470043	0.569	0.689	7.53293e-115	ALDH2	CD16+monocyte
3.88854e-118	0.267727	0.455	0.271	8.82815e-114	TTYH3	CD16+monocyte
1.17612e-117	0.358286	0.792	0.58	2.67015e-113	C5AR1	CD16+monocyte
2.63954e-117	0.325259	0.601	0.41	5.99254e-113	C20orf27	CD16+monocyte
3.05774e-117	-0.410473	0.949	0.889	6.94199e-113	S100A10	CD16+monocyte
4.20074e-115	-0.53393	0.074	0.233	9.53693e-111	VNN2	CD16+monocyte
1.24511e-114	0.318123	0.626	0.443	2.82678e-110	FGD2	CD16+monocyte
8.52989e-114	0.299868	0.925	0.83	1.93654e-109	COX5B	CD16+monocyte
1.11649e-113	-0.39308	0.224	0.408	2.53478e-109	ACAP1	CD16+monocyte
2.71887e-113	-0.461921	0.164	0.339	6.17264e-109	FAM101B	CD16+monocyte
1.97155e-111	0.338383	0.809	0.658	4.47602e-107	PLEKHO1	CD16+monocyte
1.81996e-110	0.390782	0.95	0.885	4.13185e-106	TSC22D3	CD16+monocyte
5.14794e-110	0.354399	0.693	0.527	1.16874e-105	ITGAL	CD16+monocyte
7.15187e-109	0.318253	0.665	0.499	1.62369e-104	PKN1	CD16+monocyte
2.07615e-108	0.350859	0.733	0.559	4.71349e-104	CLEC2B	CD16+monocyte
2.33101e-107	0.305168	0.915	0.78	5.29208e-103	ANXA5	CD16+monocyte
3.9146e-107	0.304874	0.534	0.358	8.88733e-103	ITGA4	CD16+monocyte
1.3991e-106	0.379294	0.514	0.351	3.17638e-102	SPN	CD16+monocyte
7.19434e-105	-0.879121	0.105	0.262	1.63333e-100	ITM2C	CD16+monocyte
7.30652e-105	0.317235	0.882	0.733	1.6588e-100	SLC25A5	CD16+monocyte
1.37311e-104	0.271513	0.562	0.378	3.11736e-100	TBXAS1	CD16+monocyte
1.03215e-103	0.356484	0.848	0.708	2.34329e-99	CSTB	CD16+monocyte
1.12367e-103	0.295053	0.45	0.289	2.55107e-99	TMC6	CD16+monocyte
4.22751e-103	-0.505235	0.785	0.831	9.59771e-99	CD55	CD16+monocyte
2.27184e-102	0.279843	0.92	0.823	5.15776e-98	COX7B	CD16+monocyte
5.30303e-102	0.313798	0.86	0.736	1.20395e-97	VASP	CD16+monocyte
1.26026e-101	0.283884	0.989	0.963	2.86117e-97	FCER1G	CD16+monocyte
2.20126e-101	-0.552394	0.194	0.352	4.99751e-97	CLEC4E	CD16+monocyte
3.83124e-100	-0.428033	0.398	0.557	8.69806e-96	RNASE6	CD16+monocyte
3.96463e-99	0.291519	0.659	0.477	9.00089e-95	PILRA	CD16+monocyte
2.46076e-98	0.489463	0.332	0.193	5.58667e-94	HLA-DQA2	CD16+monocyte
3.48867e-98	0.257095	0.474	0.302	7.92033e-94	HOTAIRM1	CD16+monocyte
8.374e-98	0.291915	0.677	0.523	1.90115e-93	HSBP1	CD16+monocyte
3.51465e-95	-0.364997	0.986	0.989	7.97931e-91	CCNL1	CD16+monocyte
8.929e-95	0.258712	0.322	0.183	2.02715e-90	PTGER4	CD16+monocyte
1.27953e-94	0.258032	0.411	0.253	2.90492e-90	TESC	CD16+monocyte
1.4815e-94	-0.705476	0.088	0.231	3.36345e-90	C12orf75	CD16+monocyte
1.81899e-94	0.271604	0.857	0.719	4.12966e-90	RHOG	CD16+monocyte
2.70453e-94	-1.47569	0.02	0.137	6.1401e-90	JCHAIN	CD16+monocyte
7.03924e-94	0.266259	0.605	0.409	1.59812e-89	CD300E	CD16+monocyte
9.08121e-94	0.284563	0.511	0.347	2.06171e-89	PIK3AP1	CD16+monocyte
1.36779e-93	0.260404	0.433	0.275	3.1053e-89	CD300LF	CD16+monocyte
3.55098e-93	-0.385752	0.873	0.875	8.06178e-89	TAGLN2	CD16+monocyte
1.22691e-92	-0.305028	0.062	0.198	2.78545e-88	NFE2	CD16+monocyte
9.81516e-92	0.288076	0.614	0.439	2.22834e-87	ISG15	CD16+monocyte
5.44486e-91	-0.431369	0.346	0.485	1.23615e-86	PGD	CD16+monocyte
5.8442e-91	0.275485	0.7	0.541	1.32681e-86	RASSF5	CD16+monocyte
6.0456e-90	0.267738	0.922	0.85	1.37253e-85	RNASET2	CD16+monocyte
6.19342e-90	0.254646	0.435	0.281	1.40609e-85	PCGF5	CD16+monocyte
7.15688e-90	0.274923	0.879	0.765	1.62483e-85	COX8A	CD16+monocyte
7.60084e-90	0.29506	0.738	0.57	1.72562e-85	LILRB2	CD16+monocyte
1.93736e-89	0.273035	0.707	0.547	4.3984e-85	RAP1A	CD16+monocyte
4.23254e-89	0.280353	0.898	0.795	9.60914e-85	C10orf54	CD16+monocyte
8.78501e-89	0.264369	0.631	0.465	1.99446e-84	TNFRSF14	CD16+monocyte
1.19575e-88	0.283342	0.555	0.398	2.71472e-84	MAPKAPK3	CD16+monocyte
3.18976e-88	0.31588	0.764	0.626	7.2417e-84	CMTM6	CD16+monocyte
3.73184e-88	-0.637974	0.025	0.139	8.4724e-84	MZB1	CD16+monocyte
7.30158e-88	-0.664079	0.841	0.894	1.65768e-83	JUN	CD16+monocyte
1.15938e-87	-0.317456	0.036	0.156	2.63213e-83	RNASE2	CD16+monocyte
3.13417e-87	0.285946	0.591	0.43	7.11552e-83	PHPT1	CD16+monocyte
4.25302e-87	0.309648	0.732	0.601	9.65564e-83	PTPN6	CD16+monocyte
5.27078e-87	0.254001	0.972	0.927	1.19663e-82	TPM3	CD16+monocyte
1.50053e-86	0.271216	0.895	0.789	3.40666e-82	GPX4	CD16+monocyte
2.32575e-86	0.299554	0.788	0.632	5.28014e-82	FGL2	CD16+monocyte
2.39806e-86	0.250465	0.482	0.322	5.44433e-82	C15orf39	CD16+monocyte
4.95167e-86	-0.532821	0.672	0.747	1.12418e-81	RAB11FIP1	CD16+monocyte
4.19693e-85	-0.420408	0.815	0.869	9.52829e-81	SLC38A2	CD16+monocyte
2.03086e-84	-0.357435	0.071	0.2	4.61066e-80	ALDH1A1	CD16+monocyte
2.07034e-83	0.272405	0.857	0.731	4.70028e-79	AP2S1	CD16+monocyte
4.90375e-83	0.2718	0.814	0.694	1.1133e-78	MOB1A	CD16+monocyte
7.03442e-83	-0.57692	0.011	0.112	1.59702e-78	PTPRS	CD16+monocyte
7.37654e-83	-0.37527	0.887	0.909	1.6747e-78	PTPRE	CD16+monocyte
8.62052e-83	-0.39125	0.626	0.715	1.95712e-78	MYADM	CD16+monocyte
1.6478e-82	0.264068	0.697	0.539	3.74099e-78	TCIRG1	CD16+monocyte
2.25618e-82	0.264276	0.527	0.375	5.1222e-78	UNC119	CD16+monocyte
6.18815e-82	0.257742	0.894	0.77	1.4049e-77	CD83	CD16+monocyte
6.6499e-82	0.258555	0.592	0.435	1.50973e-77	VDAC1	CD16+monocyte
7.31175e-82	-0.64152	0.252	0.392	1.65999e-77	APP	CD16+monocyte
1.03967e-81	-1.05518	0.063	0.184	2.36036e-77	IGKC	CD16+monocyte
1.13255e-80	0.261448	0.86	0.752	2.57122e-76	CAPZB	CD16+monocyte
5.7393e-80	0.271044	0.814	0.688	1.30299e-75	SEC11A	CD16+monocyte
8.72841e-80	-0.303575	0.099	0.235	1.98161e-75	SLC38A1	CD16+monocyte
1.00648e-79	0.25063	0.784	0.624	2.285e-75	RGS10	CD16+monocyte
6.89697e-79	0.27013	0.779	0.632	1.56582e-74	KLF2	CD16+monocyte
1.18041e-78	0.25191	0.681	0.522	2.67988e-74	SH3BP2	CD16+monocyte
1.38821e-78	0.261342	0.541	0.382	3.15166e-74	HSPE1	CD16+monocyte
1.80182e-78	0.29046	0.788	0.647	4.09067e-74	CALR	CD16+monocyte
5.77132e-78	0.270915	0.826	0.711	1.31026e-73	CAP1	CD16+monocyte
5.93433e-78	0.264427	0.708	0.557	1.34727e-73	NDUFA12	CD16+monocyte
8.01288e-78	-0.361575	0.803	0.815	1.81916e-73	TALDO1	CD16+monocyte
2.11089e-77	0.264707	0.726	0.575	4.79236e-73	SYNGR2	CD16+monocyte
2.40642e-77	0.293711	0.744	0.62	5.46329e-73	PTGES3	CD16+monocyte
2.80862e-77	0.255159	0.703	0.552	6.37641e-73	CIB1	CD16+monocyte
7.56921e-77	0.252308	0.753	0.624	1.71844e-72	MINOS1	CD16+monocyte
1.05091e-76	0.251877	0.406	0.266	2.38588e-72	TSPAN14	CD16+monocyte
1.21663e-76	-0.439817	0.108	0.239	2.76213e-72	RUNX2	CD16+monocyte
3.89664e-76	0.267259	0.763	0.624	8.84654e-72	PPP1CA	CD16+monocyte
4.65882e-76	-0.544561	0.429	0.527	1.05769e-71	PLBD1	CD16+monocyte
1.03909e-75	-0.294638	0.063	0.181	2.35904e-71	QPCT	CD16+monocyte
1.18091e-75	0.623356	0.485	0.363	2.68101e-71	HLA-DRB5	CD16+monocyte
6.73647e-74	-0.357421	0.098	0.222	1.52938e-69	LINC00937	CD16+monocyte
2.84216e-73	-0.298707	0.052	0.164	6.45255e-69	SCN9A	CD16+monocyte
5.82217e-73	0.273179	0.86	0.738	1.32181e-68	NDUFA4	CD16+monocyte
1.04383e-72	-0.367541	0.247	0.389	2.36981e-68	ANKRD28	CD16+monocyte
4.82033e-71	-0.387012	0.429	0.549	1.09436e-66	BAZ2B	CD16+monocyte
3.04961e-70	-0.571498	0.067	0.178	6.92353e-66	SERPINF1	CD16+monocyte
4.52277e-70	-0.516008	0.032	0.13	1.0268e-65	FAM129C	CD16+monocyte
7.79682e-69	0.253302	0.653	0.515	1.77011e-64	CALM3	CD16+monocyte
1.1134e-68	0.260979	0.73	0.596	2.52774e-64	SH2B3	CD16+monocyte
7.36104e-68	0.271791	0.782	0.66	1.67118e-63	WASF2	CD16+monocyte
9.04098e-68	-0.386604	0.088	0.204	2.05257e-63	AQP9	CD16+monocyte
1.29961e-67	-0.367354	0.828	0.844	2.9505e-63	DDX17	CD16+monocyte
1.66933e-67	-0.265432	0.018	0.108	3.78987e-63	STEAP4	CD16+monocyte
8.25441e-67	-0.359914	0.307	0.434	1.874e-62	NAIP	CD16+monocyte
1.00452e-66	0.279244	0.641	0.494	2.28056e-62	HSPA8	CD16+monocyte
1.48103e-66	-0.328956	0.946	0.953	3.36238e-62	PPP1R15A	CD16+monocyte
3.66766e-66	-0.430839	0.558	0.644	8.32668e-62	PNPLA8	CD16+monocyte
3.83572e-66	-0.557016	0.028	0.121	8.70824e-62	LILRA4	CD16+monocyte
9.32147e-66	-0.412833	0.829	0.76	2.11625e-61	CSTA	CD16+monocyte
9.34295e-66	-0.509836	0.443	0.566	2.12113e-61	BASP1	CD16+monocyte
1.46406e-65	-0.516398	0.52	0.602	3.32387e-61	HMGB2	CD16+monocyte
3.14719e-65	-0.570419	0.066	0.173	7.14506e-61	FOLR3	CD16+monocyte
4.46938e-65	-0.53548	0.022	0.111	1.01468e-60	CLIC3	CD16+monocyte
9.44168e-65	-0.58088	0.077	0.19	2.14354e-60	FCER1A	CD16+monocyte
1.59808e-64	0.278644	0.643	0.502	3.62812e-60	PECAM1	CD16+monocyte
2.01376e-64	-0.462731	0.324	0.439	4.57184e-60	TREM1	CD16+monocyte
8.61065e-63	-0.401406	0.478	0.577	1.95488e-58	CD36	CD16+monocyte
3.94347e-61	-0.617467	0.793	0.762	8.95286e-57	MNDA	CD16+monocyte
9.08877e-61	-0.336819	0.542	0.62	2.06342e-56	IQGAP2	CD16+monocyte
2.96959e-60	0.286119	0.701	0.569	6.74186e-56	GNA13	CD16+monocyte
3.74944e-60	-0.281961	0.102	0.214	8.51236e-56	ASPH	CD16+monocyte
1.26748e-59	-0.333645	0.05	0.145	2.87756e-55	SEL1L3	CD16+monocyte
4.39202e-59	-0.481686	0.769	0.768	9.9712e-55	MXD1	CD16+monocyte
5.4856e-59	-0.336201	0.522	0.604	1.24539e-54	GTF2I	CD16+monocyte
2.59617e-58	-0.259249	0.062	0.161	5.89407e-54	S1PR3	CD16+monocyte
4.87254e-57	-0.306429	0.219	0.339	1.10621e-52	PARP8	CD16+monocyte
6.36537e-57	-0.354588	0.79	0.777	1.44513e-52	HINT1	CD16+monocyte
7.74161e-57	-0.260484	0.125	0.237	1.75758e-52	NREP	CD16+monocyte
1.07204e-56	-0.39044	0.378	0.473	2.43385e-52	LDHB	CD16+monocyte
1.62297e-56	-0.427637	0.357	0.464	3.68464e-52	IVNS1ABP	CD16+monocyte
2.40639e-56	-0.2761	0.989	0.963	5.46324e-52	S100A6	CD16+monocyte
2.28908e-54	-0.32127	0.861	0.872	5.19689e-50	YPEL5	CD16+monocyte
5.61208e-54	-0.261489	0.105	0.209	1.27411e-49	DAAM1	CD16+monocyte
7.06358e-54	-0.31639	0.757	0.761	1.60365e-49	ERP29	CD16+monocyte
8.59838e-54	-0.275926	0.177	0.292	1.95209e-49	RNF24	CD16+monocyte
1.12504e-53	-0.418553	0.509	0.597	2.55419e-49	INTS6	CD16+monocyte
1.83733e-52	-0.352717	0.06	0.149	4.17129e-48	CYP1B1	CD16+monocyte
2.03935e-52	-1.42095	0.186	0.286	4.62994e-48	TCF4	CD16+monocyte
2.35839e-52	-0.376819	0.139	0.241	5.35425e-48	NUCB2	CD16+monocyte
2.84443e-52	-0.496169	0.295	0.39	6.45771e-48	CTB-61M7.2	CD16+monocyte
9.61997e-52	-0.306788	0.804	0.836	2.18402e-47	JMJD1C	CD16+monocyte
1.23636e-51	0.293682	0.525	0.406	2.8069e-47	TFRC	CD16+monocyte
2.55497e-51	-0.512444	0.489	0.554	5.80055e-47	LRRK2	CD16+monocyte
2.77535e-51	-0.389461	0.491	0.574	6.30088e-47	CBX4	CD16+monocyte
1.41074e-50	-0.382135	0.753	0.785	3.20281e-46	TXN	CD16+monocyte
2.74795e-50	0.29058	0.779	0.66	6.23867e-46	DUSP2	CD16+monocyte
3.44932e-50	-0.352237	0.813	0.82	7.83098e-46	EVI2B	CD16+monocyte
3.88064e-50	-0.353281	0.468	0.552	8.81022e-46	IL17RA	CD16+monocyte
5.55032e-50	-0.256274	0.118	0.22	1.26009e-45	ATP2A3	CD16+monocyte
1.14031e-49	-0.264912	0.139	0.244	2.58884e-45	C1orf228	CD16+monocyte
3.33283e-49	-0.557941	0.729	0.753	7.56651e-45	TNFAIP3	CD16+monocyte
6.13351e-49	-0.433595	0.03	0.105	1.39249e-44	TPM2	CD16+monocyte
1.242e-48	-0.312677	0.626	0.687	2.8197e-44	CDKN2D	CD16+monocyte
1.77464e-48	-0.407455	0.277	0.366	4.02897e-44	MEGF9	CD16+monocyte
1.86069e-48	-0.285542	0.171	0.274	4.22431e-44	RAB27A	CD16+monocyte
2.33144e-48	-0.417171	0.848	0.838	5.29307e-44	SEC61B	CD16+monocyte
3.77764e-48	-0.379608	0.187	0.283	8.57639e-44	CKAP4	CD16+monocyte
3.8234e-48	-0.432102	0.113	0.208	8.68026e-44	STMN1	CD16+monocyte
3.94965e-48	-0.581373	0.702	0.651	8.96689e-44	SLC11A1	CD16+monocyte
1.58723e-47	-0.427197	0.326	0.419	3.60349e-43	GCA	CD16+monocyte
5.52398e-47	-0.255177	0.149	0.25	1.25411e-42	A1BG	CD16+monocyte
9.35984e-47	-0.491004	0.599	0.658	2.12497e-42	SLC25A37	CD16+monocyte
1.37404e-45	-0.276897	0.543	0.613	3.11949e-41	HEBP2	CD16+monocyte
2.15293e-45	-0.500269	0.432	0.497	4.8878e-41	ACSL1	CD16+monocyte
1.01766e-44	-0.347399	0.25	0.35	2.3104e-40	CREB5	CD16+monocyte
1.46636e-44	-0.30428	0.192	0.292	3.32909e-40	ZCCHC11	CD16+monocyte
2.62465e-43	-0.254451	0.152	0.247	5.95875e-39	TMEM71	CD16+monocyte
2.87062e-43	-0.267762	0.124	0.218	6.51716e-39	AFF3	CD16+monocyte
3.51995e-43	-0.283448	0.533	0.602	7.99134e-39	RABAC1	CD16+monocyte
1.35391e-42	-0.373378	0.174	0.268	3.07377e-38	PPM1K	CD16+monocyte
3.40323e-42	-0.326698	0.939	0.905	7.72636e-38	TKT	CD16+monocyte
1.68031e-41	-0.6047	0.219	0.32	3.81481e-37	AREG	CD16+monocyte
5.74655e-41	-0.396176	0.465	0.531	1.30464e-36	TMEM170B	CD16+monocyte
6.35873e-41	-0.455133	0.094	0.178	1.44362e-36	IRF4	CD16+monocyte
9.63584e-40	-0.470953	0.668	0.714	2.18763e-35	RP11-160E2.6	CD16+monocyte
1.72148e-39	-0.265894	0.898	0.887	3.90827e-35	PNISR	CD16+monocyte
2.05657e-39	-0.28593	0.246	0.338	4.66904e-35	HIST1H4C	CD16+monocyte
1.09418e-38	-0.267614	0.406	0.484	2.48412e-34	DHRS7	CD16+monocyte
1.31453e-38	-0.29657	0.14	0.226	2.98438e-34	MCEMP1	CD16+monocyte
2.80782e-38	-0.251473	0.124	0.208	6.3746e-34	CLMN	CD16+monocyte
2.15549e-37	-0.317118	0.489	0.558	4.89362e-33	OGT	CD16+monocyte
2.975e-37	-0.435553	0.334	0.393	6.75414e-33	CDA	CD16+monocyte
8.96946e-37	-0.287792	0.261	0.356	2.03634e-32	GABPB1-AS1	CD16+monocyte
7.35414e-36	-0.286823	0.189	0.276	1.66961e-31	N4BP2	CD16+monocyte
1.23544e-35	-0.374724	0.989	0.967	2.80481e-31	NFKBIA	CD16+monocyte
1.68905e-35	-0.260463	0.117	0.197	3.83466e-31	MIR222HG	CD16+monocyte
5.10618e-35	-0.796647	0.338	0.405	1.15926e-30	CCDC50	CD16+monocyte
6.45284e-35	-0.308774	0.263	0.343	1.46499e-30	MSRB1	CD16+monocyte
8.01623e-35	-0.382619	0.14	0.222	1.81993e-30	RASD1	CD16+monocyte
9.1016e-35	-0.334383	0.978	0.968	2.06634e-30	IER2	CD16+monocyte
1.00307e-34	-0.323759	0.626	0.649	2.27726e-30	MS4A6A	CD16+monocyte
1.53507e-34	-0.282561	0.631	0.684	3.48508e-30	PCF11	CD16+monocyte
3.52626e-34	-0.251489	0.04	0.1	8.00566e-30	ZFAT	CD16+monocyte
9.16283e-34	-0.314291	0.292	0.365	2.08024e-29	BST1	CD16+monocyte
9.72298e-34	-0.528217	0.241	0.319	2.20741e-29	BCL11A	CD16+monocyte
1.64262e-33	-0.272028	0.223	0.31	3.72924e-29	GADD45A	CD16+monocyte
4.35097e-33	-0.259038	0.234	0.319	9.87801e-29	PCNX	CD16+monocyte
4.92156e-33	-0.263485	0.788	0.792	1.11734e-28	C20orf24	CD16+monocyte
1.38158e-32	-0.823135	0.289	0.369	3.13661e-28	EREG	CD16+monocyte
5.50472e-32	-0.276978	0.348	0.427	1.24974e-27	ACTN1	CD16+monocyte
9.29023e-32	-0.339416	0.733	0.757	2.10916e-27	SMCHD1	CD16+monocyte
1.68295e-31	-0.254863	0.821	0.808	3.8208e-27	PNN	CD16+monocyte
8.79023e-31	-0.272613	0.413	0.486	1.99565e-26	MAP4K4	CD16+monocyte
1.28158e-30	-0.297923	0.12	0.193	2.90958e-26	CD2AP	CD16+monocyte
3.15585e-30	-0.357408	0.658	0.697	7.16472e-26	H1FX	CD16+monocyte
5.49322e-30	-0.629648	0.21	0.282	1.24713e-25	UGCG	CD16+monocyte
5.65932e-30	-0.305341	0.783	0.807	1.28483e-25	USP15	CD16+monocyte
2.21573e-29	-0.551309	0.292	0.361	5.03038e-25	RETN	CD16+monocyte
2.33792e-29	-0.309412	0.129	0.201	5.30779e-25	PTX3	CD16+monocyte
1.10275e-28	-0.540904	0.845	0.819	2.50356e-24	SOD2	CD16+monocyte
1.10862e-28	-0.311255	0.515	0.57	2.51689e-24	SORL1	CD16+monocyte
3.49827e-28	-0.27728	0.754	0.749	7.94212e-24	LUC7L3	CD16+monocyte
1.20037e-27	-0.298805	0.422	0.48	2.7252e-23	FBXL5	CD16+monocyte
1.30181e-27	-0.25554	0.588	0.647	2.9555e-23	PHACTR1	CD16+monocyte
1.80852e-27	-0.31197	0.537	0.561	4.10589e-23	NUP214	CD16+monocyte
3.68863e-27	-0.280472	0.514	0.565	8.3743e-23	GABPB1	CD16+monocyte
1.71153e-26	-0.440298	0.311	0.353	3.88569e-22	RBP7	CD16+monocyte
2.18168e-26	-0.295405	0.562	0.607	4.95308e-22	PPP1R10	CD16+monocyte
2.961e-26	-0.257542	0.44	0.501	6.72236e-22	HIPK1	CD16+monocyte
4.78986e-26	-0.27308	0.491	0.539	1.08744e-21	ARHGAP26	CD16+monocyte
7.59987e-26	-0.448958	0.357	0.413	1.7254e-21	ADM	CD16+monocyte
8.86868e-26	-0.26478	0.192	0.261	2.01346e-21	ZDHHC17	CD16+monocyte
3.29328e-25	-0.258269	0.391	0.454	7.47673e-21	NDRG1	CD16+monocyte
4.83183e-25	-0.359633	0.469	0.516	1.09697e-20	CD93	CD16+monocyte
5.98621e-25	-0.282241	0.965	0.952	1.35905e-20	FOSB	CD16+monocyte
1.34875e-24	-0.250541	0.124	0.189	3.06206e-20	LUCAT1	CD16+monocyte
1.3508e-24	-0.256151	0.662	0.683	3.06673e-20	TOB1	CD16+monocyte
1.39611e-24	-0.322096	0.279	0.342	3.16959e-20	CDC42EP3	CD16+monocyte
1.42715e-24	-0.444514	0.605	0.611	3.24006e-20	LINC00936	CD16+monocyte
1.46769e-24	-0.357608	0.215	0.282	3.3321e-20	OFD1	CD16+monocyte
1.23833e-23	-0.272498	0.548	0.582	2.81138e-19	RTN3	CD16+monocyte
7.784e-23	-0.254711	0.484	0.523	1.7672e-18	EVI2A	CD16+monocyte
1.86235e-22	-0.29121	0.287	0.349	4.2281e-18	ANPEP	CD16+monocyte
2.09441e-22	-0.380849	0.26	0.321	4.75494e-18	CCDC186	CD16+monocyte
4.07436e-21	-0.252002	0.182	0.247	9.25002e-17	SPIB	CD16+monocyte
1.18757e-20	-0.271458	0.88	0.867	2.69615e-16	PLEK	CD16+monocyte
2.42238e-20	-0.338682	0.58	0.601	5.49952e-16	IRS2	CD16+monocyte
8.01632e-20	-0.353707	0.246	0.3	1.81994e-15	CYB561A3	CD16+monocyte
1.1255e-19	-0.375627	0.264	0.317	2.55522e-15	SLC15A4	CD16+monocyte
1.22222e-19	-0.41056	0.357	0.41	2.77482e-15	RNU12	CD16+monocyte
3.30372e-18	-0.405352	0.974	0.909	7.50043e-14	NAMPT	CD16+monocyte
4.01912e-18	-0.36955	0.445	0.457	9.12461e-14	FPR1	CD16+monocyte
8.24782e-18	-0.273908	0.39	0.435	1.8725e-13	NRGN	CD16+monocyte
1.22021e-17	-0.264511	0.287	0.336	2.77024e-13	CPD	CD16+monocyte
4.65819e-17	-0.265876	0.303	0.357	1.05755e-12	ZNF791	CD16+monocyte
1.33712e-16	-0.278713	0.397	0.434	3.03567e-12	ZNF281	CD16+monocyte
2.7942e-16	-0.281951	0.468	0.506	6.34367e-12	RP11-1143G9.4	CD16+monocyte
1.15463e-15	-0.300575	0.533	0.58	2.62135e-11	IER3	CD16+monocyte
1.89736e-15	-0.263056	0.508	0.517	4.30758e-11	AGTRAP	CD16+monocyte
1.9432e-15	-0.285255	0.316	0.369	4.41165e-11	ID1	CD16+monocyte
1.24086e-14	-0.263001	0.6	0.611	2.81712e-10	ANKRD12	CD16+monocyte
2.71712e-14	-0.303349	0.395	0.44	6.16867e-10	ATP13A3	CD16+monocyte
2.93937e-14	-0.255049	0.157	0.203	6.67324e-10	GADD45G	CD16+monocyte
5.1152e-14	-0.389857	0.314	0.363	1.1613e-09	CCL3	CD16+monocyte
5.23938e-14	-0.496141	0.412	0.451	1.1895e-09	RPPH1	CD16+monocyte
8.34716e-14	-0.258913	0.323	0.366	1.89506e-09	RNU11	CD16+monocyte
5.71541e-13	-0.573194	0.366	0.404	1.29757e-08	THBS1	CD16+monocyte
1.16741e-12	-0.343606	0.438	0.46	2.65037e-08	RRBP1	CD16+monocyte
1.48686e-11	-0.252932	0.443	0.466	3.37563e-07	AGFG1	CD16+monocyte
5.57477e-11	-0.319531	0.167	0.208	1.26564e-06	CXCL2	CD16+monocyte
9.93348e-11	-0.478864	0.574	0.461	2.2552e-06	PPP1R14B	CD16+monocyte
6.63822e-10	-0.33209	0.188	0.219	1.50707e-05	IL3RA	CD16+monocyte
3.39547e-09	-0.376873	0.296	0.329	7.70873e-05	EGR1	CD16+monocyte
1.31766e-08	-0.308686	0.827	0.812	0.000299148	HSPA5	CD16+monocyte
1.00093e-06	-0.281305	0.691	0.659	0.022724	SPCS1	CD16+monocyte
1.2116e-06	-0.257257	0.53	0.537	0.0275069	HEXIM1	CD16+monocyte
3.15734e-06	-0.264746	0.775	0.738	0.0716811	VMP1	CD16+monocyte
4.91425e-06	-0.293123	0.485	0.486	0.111568	MAPKAPK2	CD16+monocyte
1.00709e-05	-0.549086	0.444	0.434	0.228639	IRF8	CD16+monocyte
1.30964e-05	-0.353948	0.615	0.604	0.297327	WDR74	CD16+monocyte
9.67802e-05	-0.579187	0.38	0.367	1	PLD4	CD16+monocyte
0.000139529	-0.283932	0.641	0.529	1	BCL2A1	CD16+monocyte
0.00229338	-0.445811	0.588	0.557	1	IRF7	CD16+monocyte
0.00351885	-0.314194	0.824	0.754	1	PLAUR	CD16+monocyte
0	3.54961	0.857	0.049	0	JCHAIN	MDP
0	3.3641	0.945	0.206	0	TCF4	MDP
0	3.29983	0.68	0.021	0	GZMB	MDP
0	3.26415	0.254	0.019	0	PTGDS	MDP
0	3.09524	0.885	0.097	0	IGKC	MDP
0	2.69771	0.972	0.42	0	PPP1R14B	MDP
0	2.66882	0.937	0.174	0	ITM2C	MDP
0	2.57718	0.944	0.342	0	CCDC50	MDP
0	2.4835	0.956	0.363	0	PLAC8	MDP
0	2.46757	0.964	0.306	0	PLD4	MDP
0	2.45795	0.928	0.142	0	C12orf75	MDP
0	2.40279	0.954	0.381	0	IRF8	MDP
0	2.29984	0.863	0.213	0	UGCG	MDP
0	2.29077	0.802	0.039	0	LILRA4	MDP
0	2.29047	0.8	0.058	0	MZB1	MDP
0	2.20801	0.768	0.032	0	PTPRS	MDP
0	2.17046	0.758	0.105	0	SERPINF1	MDP
0	2.14639	0.917	0.522	0	IRF7	MDP
0	2.1383	0.669	0.043	0	CLIC3	MDP
0	2.09974	0.907	0.323	0	APP	MDP
0	2.08305	0.911	0.248	0	BCL11A	MDP
0	2.03462	0.842	0.277	0	ALOX5AP	MDP
0	1.95554	0.754	0.054	0	FAM129C	MDP
0	1.9192	0.597	0.045	0	TPM2	MDP
0	1.87733	0.684	0.116	0	IRF4	MDP
0	1.8728	0.799	0.155	0	IL3RA	MDP
0	1.81856	0.974	0.626	0	HSP90B1	MDP
0	1.76115	0.624	0.246	0	LTB	MDP
0	1.73683	0.613	0.028	0	SMPD3	MDP
0	1.71821	0.752	0.14	0	STMN1	MDP
0	1.67396	0.816	0.24	0	CYB561A3	MDP
0	1.6679	0.947	0.633	0	SPCS1	MDP
0	1.63953	0.987	0.824	0	SEC61B	MDP
0	1.61354	0.773	0.223	0	OFD1	MDP
0	1.59908	0.791	0.262	0	SLC15A4	MDP
0	1.58717	0.869	0.415	0	RRBP1	MDP
0	1.56205	0.593	0.025	0	SCT	MDP
0	1.5192	0.633	0.035	0	TSPAN13	MDP
0	1.51689	0.787	0.183	0	SPIB	MDP
0	1.51627	0.876	0.445	0	MAPKAPK2	MDP
0	1.51278	0.737	0.27	0	CCDC186	MDP
0	1.50121	0.962	0.727	0	PPIB	MDP
0	1.48669	0.76	0.207	0	PPM1K	MDP
0	1.48534	0.743	0.128	0	CD2AP	MDP
0	1.47195	0.507	0.016	0	PTCRA	MDP
0	1.44676	0.671	0.08	0	SEL1L3	MDP
0	1.43859	0.447	0.011	0	LINC00996	MDP
0	1.43491	0.758	0.17	0	RUNX2	MDP
0	1.42295	0.662	0.145	0	TRAF4	MDP
0	1.42062	0.965	0.771	0	SRSF7	MDP
0	1.40813	0.965	0.779	0	SSR4	MDP
0	1.39532	0.559	0.018	0	DERL3	MDP
0	1.38194	0.718	0.112	0	VEGFB	MDP
0	1.37582	0.549	0.024	0	COBLL1	MDP
0	1.36197	0.921	0.767	0	TXN	MDP
0	1.34568	0.679	0.272	0	RGS1	MDP
0	1.33724	0.749	0.339	0	DSTN	MDP
0	1.31472	0.688	0.183	0	NUCB2	MDP
0	1.30118	0.552	0.179	0	RASD1	MDP
0	1.29264	0.559	0.046	0	ZFAT	MDP
0	1.2884	0.577	0.024	0	CLEC4C	MDP
0	1.28152	0.942	0.718	0	RAB11FIP1	MDP
0	1.27287	0.557	0.025	0	MAP1A	MDP
0	1.25155	0.897	0.574	0	SOX4	MDP
0	1.2125	0.588	0.068	0	ABHD15	MDP
0	1.19854	0.547	0.191	0	LDLRAD4	MDP
0	1.18404	0.678	0.238	0	FCHSD2	MDP
0	1.17467	0.793	0.388	0	C9orf142	MDP
0	1.16752	0.991	0.876	0	RPSA	MDP
0	1.15756	0.465	0.026	0	DNASE1L3	MDP
0	1.15465	0.585	0.067	0	BLNK	MDP
0	1.1354	0.666	0.161	0	AFF3	MDP
0	1.13338	0.66	0.159	0	LGMN	MDP
0	1.13059	0.882	0.556	0	DDX24	MDP
0	1.13058	0.612	0.105	0	SCN9A	MDP
0	1.12028	0.635	0.152	0	GAS6	MDP
0	1.11577	0.721	0.372	0	VIMP	MDP
0	1.10245	0.692	0.223	0	N4BP2	MDP
0	1.10037	0.993	0.926	0	RPLP0	MDP
0	1.09968	0.186	0.024	0	IGLC2	MDP
0	1.09143	0.905	0.636	0	CALR	MDP
0	1.0895	0.615	0.109	0	BCL7A	MDP
0	1.08133	0.912	0.665	0	PARK7	MDP
0	1.07945	0.888	0.581	0	ANKRD12	MDP
0	1.077	0.651	0.212	0	ZDHHC17	MDP
0	1.04702	0.539	0.108	0	DAB2	MDP
0	1.04557	0.976	0.827	0	HSP90AB1	MDP
0	1.0385	0.939	0.742	0	ERP29	MDP
0	1.03688	0.667	0.318	0	ZNF791	MDP
0	1.02991	0.488	0.031	0	C1orf186	MDP
0	1.02837	0.851	0.509	0	SNHG7	MDP
0	1.02721	0.686	0.268	0	LILRB4	MDP
0	1.0256	0.827	0.434	0	CHD9	MDP
0	1.0202	0.951	0.76	0	HINT1	MDP
0	1.01329	0.752	0.43	0	NASP	MDP
0	1.01035	0.697	0.27	0	CDYL	MDP
0	1.00625	0.979	0.906	0	SRP14	MDP
0	1.00321	0.817	0.488	0	C12orf57	MDP
0	0.997373	0.641	0.178	0	SLC38A1	MDP
0	0.99362	0.434	0.016	0	PLXNA4	MDP
0	0.991139	0.95	0.847	0	NPC2	MDP
0	0.991021	0.488	0.029	0	CIB2	MDP
0	0.986381	0.648	0.302	0	FYTTD1	MDP
0	0.982159	0.637	0.217	0	MDFIC	MDP
0	0.976075	0.909	0.68	0	ANKRD11	MDP
0	0.970552	0.98	0.875	0	RPS5	MDP
0	0.966967	0.577	0.188	0	PTMS	MDP
0	0.96333	0.329	0.008	0	CYP46A1	MDP
0	0.962896	0.996	0.961	0	RPL3	MDP
0	0.962764	0.666	0.261	0	CBFA2T3	MDP
0	0.962597	0.342	0.008	0	MYBL2	MDP
0	0.957128	0.808	0.477	0	OSTC	MDP
0	0.950914	0.911	0.664	0	PRKCB	MDP
0	0.949021	0.856	0.479	0	2024-09-06	MDP
0	0.948447	0.789	0.516	0	RNASE6	MDP
0	0.946233	0.42	0.01	0	PACSIN1	MDP
0	0.941185	0.61	0.199	0	ODC1	MDP
0	0.941077	0.425	0.033	0	RP11-117D22.2	MDP
0	0.93413	0.733	0.398	0	ARID3A	MDP
0	0.932894	0.632	0.236	0	DDB1	MDP
0	0.932473	0.565	0.133	0	GNG7	MDP
0	0.931187	0.703	0.307	0	NGLY1	MDP
0	0.930799	0.876	0.618	0	UCP2	MDP
0	0.925797	0.783	0.43	0	LDHB	MDP
0	0.925777	0.984	0.904	0	HSP90AA1	MDP
0	0.922941	0.683	0.292	0	PHB	MDP
0	0.918313	0.993	0.937	0	GNAS	MDP
0	0.915384	0.759	0.402	0	RPN2	MDP
0	0.909956	0.477	0.043	0	CARD11	MDP
0	0.906797	0.581	0.2	0	PARP10	MDP
0	0.906245	0.903	0.597	0	HMGN1	MDP
0	0.905015	0.601	0.203	0	PDIA4	MDP
0	0.903426	0.731	0.371	0	FKBP2	MDP
0	0.903336	0.765	0.372	0	PEBP1	MDP
0	0.902286	0.661	0.243	0	ZCCHC11	MDP
0	0.89603	0.867	0.594	0	CANX	MDP
0	0.894732	0.965	0.813	0	NPM1	MDP
0	0.894595	0.884	0.592	0	CCDC88A	MDP
0	0.887588	0.972	0.865	0	UBB	MDP
0	0.884461	0.581	0.204	0	A1BG	MDP
0	0.882582	0.987	0.93	0	RPL10A	MDP
0	0.878386	0.574	0.253	0	DUSP5	MDP
0	0.875594	0.77	0.433	0	SFT2D2	MDP
0	0.874042	0.992	0.967	0	RPS27A	MDP
0	0.873188	0.584	0.167	0	LMAN1	MDP
0	0.871374	0.404	0.044	0	PMEPA1	MDP
0	0.869812	0.482	0.089	0	STRBP	MDP
0	0.869375	0.934	0.754	0	PLP2	MDP
0	0.866355	0.847	0.663	0	SEC61G	MDP
0	0.8663	0.995	0.981	0	RPS4X	MDP
0	0.858183	0.909	0.778	0	HMGN2	MDP
0	0.857038	0.45	0.056	0	ST6GALNAC4	MDP
0	0.854907	0.657	0.276	0	FAM60A	MDP
0	0.852996	0.981	0.895	0	PPIA	MDP
0	0.852931	0.994	0.96	0	RPS20	MDP
0	0.851562	0.636	0.302	0	UBE2E3	MDP
0	0.849543	0.697	0.378	0	PDIA6	MDP
0	0.849387	0.522	0.211	0	ERN1	MDP
0	0.847304	0.776	0.459	0	TTC3	MDP
0	0.84065	0.756	0.469	0	NUCKS1	MDP
0	0.838749	0.792	0.542	0	CBX4	MDP
0	0.837209	0.538	0.166	0	SNRPN	MDP
0	0.836342	0.604	0.261	0	N4BP2L1	MDP
0	0.832843	0.383	0.024	0	NRP1	MDP
0	0.83187	0.879	0.649	0	MTDH	MDP
0	0.829175	0.976	0.864	0	TAGLN2	MDP
0	0.827857	0.602	0.231	0	CXXC5	MDP
0	0.823331	0.471	0.101	0	FLNB	MDP
0	0.820527	0.404	0.141	0	IFIT2	MDP
0	0.813296	0.542	0.167	0	TP53I13	MDP
0	0.811112	0.556	0.179	0	IDH3A	MDP
0	0.806069	0.509	0.126	0	DCK	MDP
0	0.805638	0.394	0.048	0	PFKFB2	MDP
0	0.795055	0.559	0.174	0	ATP2A3	MDP
0	0.791638	0.555	0.234	0	CDK2AP2	MDP
0	0.789343	0.562	0.25	0	SEC11C	MDP
0	0.789083	0.997	0.989	0	RPS3A	MDP
0	0.788081	0.377	0.015	0	EPHB1	MDP
0	0.786177	0.598	0.207	0	WDFY4	MDP
0	0.785084	0.462	0.129	0	RUBCN	MDP
0	0.7844	0.834	0.582	0	AKAP9	MDP
0	0.782367	0.495	0.118	0	ADA	MDP
0	0.781558	0.466	0.106	0	2024-03-09	MDP
0	0.777602	0.559	0.187	0	CYFIP2	MDP
0	0.777326	0.381	0.119	0	PPP1R14A	MDP
0	0.776479	0.403	0.066	0	NPC1	MDP
0	0.775184	0.291	0.005	0	LRRC26	MDP
0	0.772931	0.51	0.162	0	MANF	MDP
0	0.769531	0.999	0.992	0	RPS12	MDP
0	0.767682	0.815	0.569	0	P4HB	MDP
0	0.766739	0.97	0.851	0	EEF1B2	MDP
0	0.766478	0.61	0.279	0	RPS6KA4	MDP
0	0.763226	0.581	0.202	0	TMEM109	MDP
0	0.762686	0.779	0.527	0	OGT	MDP
0	0.760211	0.704	0.409	0	SIVA1	MDP
0	0.759352	0.998	0.991	0	RPS27	MDP
0	0.759173	0.606	0.285	0	NOP58	MDP
0	0.758361	0.528	0.188	0	OPN3	MDP
0	0.758225	0.395	0.089	0	ATP13A2	MDP
0	0.75665	0.592	0.277	0	CLN8	MDP
0	0.756445	0.645	0.307	0	EIF2AK4	MDP
0	0.756306	0.596	0.251	0	REPIN1	MDP
0	0.752336	0.397	0.059	0	IGHM	MDP
0	0.750615	0.43	0.086	0	SLAMF7	MDP
0	0.74977	0.654	0.359	0	CORO1C	MDP
0	0.746623	0.318	0.011	0	SHD	MDP
0	0.741926	0.553	0.228	0	GAPT	MDP
0	0.73977	0.4	0.059	0	KIAA0226L	MDP
0	0.738989	0.554	0.256	0	H2AFX	MDP
0	0.731188	0.499	0.139	0	SPNS3	MDP
0	0.730538	0.989	0.926	0	HNRNPA1	MDP
0	0.729671	0.824	0.58	0	TNRC6B	MDP
0	0.728643	0.37	0.032	0	TMIGD2	MDP
0	0.72855	0.84	0.599	0	EIF4A3	MDP
0	0.726423	0.344	0.117	0	CD7	MDP
0	0.722904	0.998	0.993	0	RPS23	MDP
0	0.721112	0.999	0.982	0	CD74	MDP
0	0.720772	0.55	0.193	0	SNRNP25	MDP
0	0.72002	0.451	0.129	0	CREB3L2	MDP
0	0.71961	0.45	0.11	0	MDN1	MDP
0	0.716535	0.896	0.739	0	VAMP8	MDP
0	0.715574	0.385	0.035	0	PPM1J	MDP
0	0.715139	0.441	0.158	0	FAM214A	MDP
0	0.713253	0.998	0.981	0	RPL13A	MDP
0	0.712266	0.268	0.032	0	NEK8	MDP
0	0.710129	0.45	0.187	0	TNNI2	MDP
0	0.70642	0.579	0.29	0	LAIR1	MDP
0	0.706125	1	0.999	0	EEF1A1	MDP
0	0.704502	0.66	0.334	0	NHP2	MDP
0	0.703728	0.692	0.368	0	TBL1XR1	MDP
0	0.703324	0.995	0.964	0	RPL21	MDP
0	0.701839	0.713	0.432	0	MYDGF	MDP
0	0.700079	0.817	0.554	0	GTF3A	MDP
0	0.699143	0.329	0.034	0	RP1-244F24.1	MDP
0	0.699128	0.952	0.855	0	CHCHD2	MDP
0	0.698556	0.775	0.507	0	USF2	MDP
0	0.698534	0.439	0.116	0	SMC6	MDP
0	0.697887	0.587	0.288	0	ATG101	MDP
0	0.697197	0.994	0.958	0	RPL5	MDP
0	0.696879	0.371	0.059	0	MCOLN2	MDP
0	0.69609	0.221	0.008	0	VASH2	MDP
0	0.695379	0.859	0.668	0	PDIA3	MDP
0	0.694906	0.356	0.028	0	TNFRSF21	MDP
0	0.694771	0.889	0.674	0	AES	MDP
0	0.694482	0.844	0.604	0	UBE2J1	MDP
0	0.692463	0.996	0.98	0	RPS6	MDP
0	0.691491	0.674	0.394	0	PPM1G	MDP
0	0.691397	0.43	0.099	0	HYOU1	MDP
0	0.687028	0.431	0.079	0	CDCA7L	MDP
0	0.681555	0.986	0.955	0	RPL23A	MDP
0	0.680098	0.32	0.015	0	AEBP1	MDP
0	0.679951	0.995	0.975	0	RPS3	MDP
0	0.67884	0.708	0.418	0	ZRANB2	MDP
0	0.677397	0.961	0.897	0	MYL12A	MDP
0	0.676305	0.463	0.171	0	DAAM1	MDP
0	0.676255	0.397	0.116	0	RP1-313I6.12	MDP
0	0.675512	0.359	0.051	0	FMNL3	MDP
0	0.674877	0.887	0.68	0	SCAF11	MDP
0	0.674854	0.437	0.096	0	SVIP	MDP
0	0.673947	0.566	0.257	0	MLEC	MDP
0	0.673324	0.819	0.566	0	MEF2C	MDP
0	0.672723	0.494	0.188	0	ZNRF2	MDP
0	0.672142	0.465	0.15	0	HIGD1A	MDP
0	0.671628	0.702	0.408	0	APEX1	MDP
0	0.668424	0.968	0.88	0	PNISR	MDP
0	0.668189	0.543	0.23	0	CSNK1E	MDP
0	0.668185	0.769	0.49	0	SNHG8	MDP
0	0.668037	0.995	0.971	0	RPL27A	MDP
0	0.667121	0.337	0.085	0	CUEDC1	MDP
0	0.666165	0.634	0.343	0	BDP1	MDP
0	0.663839	0.48	0.174	0	ASPH	MDP
0	0.662727	0.632	0.353	0	ARPC5L	MDP
0	0.661751	0.296	0.047	0	SEMA7A	MDP
0	0.660998	0.916	0.732	0	LUC7L3	MDP
0	0.660377	0.32	0.019	0	GPM6B	MDP
0	0.658709	0.465	0.159	0	SFMBT2	MDP
0	0.657053	0.998	0.989	0	RPS8	MDP
0	0.655935	0.452	0.148	0	ANKRD36C	MDP
0	0.655836	0.483	0.205	0	MAN1A1	MDP
0	0.65419	0.939	0.796	0	PNN	MDP
0	0.649159	0.617	0.334	0	NOP56	MDP
0	0.648304	0.406	0.091	0	SLC9A7	MDP
0	0.648278	0.557	0.252	0	BIN1	MDP
0	0.64529	0.512	0.196	0	NREP	MDP
0	0.640445	0.465	0.16	0	C12orf45	MDP
0	0.640122	0.806	0.574	0	C11orf58	MDP
0	0.638126	0.592	0.288	0	NUDT1	MDP
0	0.635323	0.9	0.742	0	CIRBP	MDP
0	0.634767	0.998	0.987	0	RPS11	MDP
0	0.633182	0.109	0.012	0	TCL1A	MDP
0	0.631105	0.903	0.756	0	RBM3	MDP
0	0.629921	0.576	0.275	0	SLC7A5	MDP
0	0.629151	0.576	0.27	0	RNASEH2B	MDP
0	0.623154	0.549	0.263	0	ARID1B	MDP
0	0.620256	0.521	0.2	0	CDK6	MDP
0	0.620135	0.653	0.386	0	TMED9	MDP
0	0.619893	0.658	0.395	0	TIMM13	MDP
0	0.616438	0.306	0.042	0	SETBP1	MDP
0	0.616048	0.272	0.039	0	NOTCH4	MDP
0	0.614319	0.996	0.979	0	RPL15	MDP
0	0.611552	0.995	0.981	0	RPS7	MDP
0	0.607319	0.557	0.254	0	GGA2	MDP
0	0.607135	0.283	0.009	0	SCAMP5	MDP
0	0.60621	0.449	0.183	0	SCARB2	MDP
0	0.605638	0.744	0.476	0	ATP5A1	MDP
0	0.605488	0.99	0.95	0	FUS	MDP
0	0.604854	0.276	0.008	0	CUX2	MDP
0	0.60469	0.328	0.029	0	ADGRG5	MDP
0	0.60325	0.365	0.073	0	ZEB1	MDP
0	0.602762	0.311	0.035	0	FAM213A	MDP
0	0.601984	0.999	0.996	0	RPL10	MDP
0	0.601518	0.296	0.04	0	P2RY14	MDP
0	0.595193	0.396	0.147	0	MED26	MDP
0	0.591072	0.277	0.012	0	SLC35F3	MDP
0	0.58689	0.893	0.736	0	NDUFA4	MDP
0	0.583337	0.326	0.082	0	RP11-356I2.4	MDP
0	0.581295	0.83	0.619	0	SNRPD2	MDP
0	0.58107	0.969	0.914	0	SRSF3	MDP
[truncated: 5,103 more rows]

## Sheet: B cell
p_val	avg_log2FC	pct.1	pct.2	p_val_adj	gene	cluster
5.10712e-280	-0.430421	0.992	0.995	1.15947e-275	BTG1	Memory_B
1.4844e-224	-0.622752	0.868	0.919	3.37003e-220	JUN	Memory_B
2.80116e-182	-0.519141	0.404	0.551	6.35947e-178	FCER2	Memory_B
1.60228e-178	0.336951	0.559	0.365	3.63766e-174	ITM2C	Memory_B
1.28525e-177	-0.510644	0.148	0.296	2.91791e-173	FCRL5	Memory_B
7.65118e-171	-0.512746	0.337	0.486	1.73705e-166	PLPP5	Memory_B
4.03904e-169	-0.321054	0.999	0.999	9.16983e-165	JUND	Memory_B
1.97893e-164	-0.516082	0.812	0.859	4.49276e-160	KLF2	Memory_B
3.0043e-159	-0.377655	0.928	0.95	6.82067e-155	CXCR4	Memory_B
6.19294e-140	-0.401702	0.817	0.864	1.40598e-135	ZFP36	Memory_B
5.09886e-137	-0.519827	0.293	0.426	1.15759e-132	IL4R	Memory_B
6.74702e-137	0.338447	0.496	0.337	1.53178e-132	CD1C	Memory_B
3.20252e-135	-0.399339	0.948	0.963	7.27068e-131	IER2	Memory_B
9.39109e-131	-0.472917	0.942	0.937	2.13206e-126	CD69	Memory_B
1.52566e-130	0.392608	0.563	0.413	3.4637e-126	CRIP1	Memory_B
2.72907e-130	-0.293739	0.984	0.989	6.1958e-126	H3F3B	Memory_B
4.967e-129	-0.417985	0.304	0.431	1.12766e-124	BCL2	Memory_B
1.49208e-124	-0.319239	0.975	0.979	3.38746e-120	NFKBIA	Memory_B
5.32685e-124	-0.346127	0.88	0.909	1.20936e-119	PPP1R15A	Memory_B
3.83179e-119	-0.407952	0.787	0.829	8.69931e-115	MEF2C	Memory_B
4.15529e-112	-0.456662	0.966	0.953	9.43375e-108	TSC22D3	Memory_B
2.21374e-104	-0.468156	0.246	0.363	5.02585e-100	RHOB	Memory_B
5.95708e-103	-0.397277	0.895	0.898	1.35244e-98	KLF6	Memory_B
1.15547e-100	0.278088	0.855	0.765	2.62326e-96	UCP2	Memory_B
4.7771e-99	0.28609	0.452	0.316	1.08454e-94	GPR183	Memory_B
1.56077e-97	-0.310959	0.785	0.835	3.54342e-93	IER5	Memory_B
7.12141e-97	-0.303335	0.164	0.271	1.61677e-92	CCR7	Memory_B
6.7715e-95	-0.410423	0.773	0.823	1.53733e-90	FOSB	Memory_B
9.45444e-95	-0.448793	0.478	0.573	2.14644e-90	DUSP2	Memory_B
1.1428e-90	-0.423633	0.779	0.816	2.59451e-86	CD83	Memory_B
1.16425e-88	-0.33594	0.929	0.945	2.6432e-84	FOS	Memory_B
1.67133e-86	-0.337838	0.621	0.697	3.79443e-82	TUBB4B	Memory_B
3.1379e-85	-0.325593	0.677	0.734	7.12398e-81	CLEC2D	Memory_B
4.04988e-83	-0.293472	0.921	0.937	9.19443e-79	CCNL1	Memory_B
5.66808e-82	-0.360841	0.927	0.93	1.28682e-77	TXNIP	Memory_B
9.74523e-79	-0.398628	0.55	0.632	2.21246e-74	PHACTR1	Memory_B
3.13191e-78	-0.329955	0.585	0.654	7.11038e-74	ZFP36L1	Memory_B
9.6075e-77	-0.332164	0.71	0.761	2.18119e-72	BTG2	Memory_B
3.84842e-76	-0.280185	0.166	0.258	8.73706e-72	DUSP5	Memory_B
1.24328e-75	-0.275079	0.739	0.781	2.82261e-71	SARAF	Memory_B
3.77867e-75	-0.407826	0.519	0.6	8.57872e-71	NR4A1	Memory_B
1.60536e-74	-0.294194	0.143	0.232	3.64466e-70	PELI1	Memory_B
2.1123e-74	-0.274684	0.738	0.777	4.79556e-70	ISG20	Memory_B
4.44727e-74	-0.352907	0.414	0.499	1.00966e-69	NFKBIZ	Memory_B
3.89512e-71	-0.426056	0.65	0.708	8.8431e-67	NEAT1	Memory_B
1.33664e-70	-0.297084	0.118	0.199	3.03458e-66	RGS1	Memory_B
3.11245e-70	-0.287071	0.408	0.496	7.06621e-66	MARCKSL1	Memory_B
7.69241e-70	-0.250512	0.819	0.846	1.74641e-65	HLA-DMB	Memory_B
1.86326e-69	-0.253248	0.979	0.98	4.23017e-65	DUSP1	Memory_B
2.89348e-69	-0.272163	0.439	0.522	6.56907e-65	FCMR	Memory_B
1.07215e-68	-0.316355	0.522	0.601	2.4341e-64	PMAIP1	Memory_B
5.4319e-68	-0.336026	0.605	0.663	1.23321e-63	EMP3	Memory_B
6.78419e-67	-0.307886	0.448	0.533	1.54021e-62	ZNF791	Memory_B
4.54211e-65	-0.287196	0.622	0.68	1.0312e-60	BRD2	Memory_B
2.44438e-64	-0.268418	0.303	0.391	5.54947e-60	TMEM154	Memory_B
1.64412e-63	-0.315864	0.141	0.221	3.73264e-59	AC079767.4	Memory_B
1.6079e-61	-0.299077	0.203	0.286	3.65042e-57	ID3	Memory_B
9.31955e-60	-0.283192	0.772	0.801	2.11582e-55	TCF4	Memory_B
3.63648e-59	-0.252558	0.82	0.846	8.25591e-55	SMCHD1	Memory_B
2.60064e-58	-0.285969	0.498	0.573	5.90422e-54	ARID5B	Memory_B
2.85542e-57	-0.292086	0.567	0.621	6.48265e-53	STK17A	Memory_B
3.20153e-56	-0.253439	0.199	0.282	7.26843e-52	SKIL	Memory_B
5.47841e-56	-0.283694	0.521	0.594	1.24376e-51	TCOF1	Memory_B
2.05777e-51	-0.271044	0.83	0.845	4.67175e-47	SAT1	Memory_B
4.47859e-51	-0.260207	0.659	0.709	1.01677e-46	NFKBID	Memory_B
9.16656e-50	-0.296184	0.477	0.54	2.08108e-45	FCRL2	Memory_B
5.35667e-49	-0.263798	0.659	0.703	1.21612e-44	SLC38A2	Memory_B
7.64389e-48	-0.416799	0.604	0.664	1.73539e-43	RP11-386I14.4	Memory_B
6.77757e-30	-0.296083	0.152	0.205	1.53871e-25	EGR1	Memory_B
2.45201e-29	-0.276253	0.301	0.354	5.56681e-25	XAF1	Memory_B
4.38683e-21	-0.34084	0.379	0.416	9.95941e-17	TTN	Memory_B
1.58111e-20	-0.364366	0.502	0.53	3.5896e-16	SOX4	Memory_B
2.73305e-15	-0.313781	0.501	0.52	6.20484e-11	RGS2	Memory_B
3.30213e-15	-0.265979	0.468	0.49	7.49682e-11	S100A4	Memory_B
3.86728e-14	-0.273354	0.186	0.221	8.77988e-10	RPPH1	Memory_B
0	0.942432	0.625	0.296	0	IL4R	Naive_B
0	0.914906	0.991	0.952	0	TSC22D3	Naive_B
0	0.888358	0.693	0.345	0	PLPP5	Naive_B
0	0.843293	0.945	0.775	0	MEF2C	Naive_B
0	0.814181	0.945	0.809	0	KLF2	Naive_B
0	0.779551	0.715	0.421	0	FCER2	Naive_B
0	0.54072	0.999	0.992	0	BTG1	Naive_B
0	0.489793	0.183	0.027	0	HOPX	Naive_B
0	-0.784443	0.209	0.522	0	ITM2C	Naive_B
9.24267e-297	0.691095	0.973	0.918	2.09836e-292	TXNIP	Naive_B
2.07491e-278	0.622954	0.977	0.931	4.71067e-274	CD69	Naive_B
2.89634e-265	0.583522	0.956	0.882	6.57557e-261	KLF6	Naive_B
2.40577e-255	0.646065	0.963	0.877	5.46181e-251	JUN	Naive_B
5.5537e-255	0.741999	0.493	0.26	1.26086e-250	RHOB	Naive_B
3.31571e-249	0.615706	0.745	0.558	7.52766e-245	STK17A	Naive_B
1.83785e-217	0.475348	0.39	0.187	4.17246e-213	SCPEP1	Naive_B
7.70767e-185	0.472484	0.46	0.265	1.74987e-180	PIK3IP1	Naive_B
2.00764e-176	0.492151	0.649	0.47	4.55795e-172	SELL	Naive_B
3.59182e-172	0.44408	0.363	0.183	8.1545e-168	CCR7	Naive_B
3.1971e-160	0.318593	0.181	0.06	7.25838e-156	SCIMP	Naive_B
1.11134e-159	0.441901	0.375	0.204	2.52308e-155	ADK	Naive_B
1.17453e-158	0.26207	1	0.996	2.66653e-154	TMSB4X	Naive_B
4.39528e-158	-0.54828	0.24	0.458	9.9786e-154	PPP1R14A	Naive_B
2.11963e-152	-0.503205	0.721	0.831	4.81218e-148	UCP2	Naive_B
7.22558e-148	0.327466	0.219	0.087	1.64042e-143	SORL1	Naive_B
2.97553e-147	-0.389235	0.032	0.189	6.75535e-143	TNFRSF18	Naive_B
2.00062e-145	0.379151	0.905	0.818	4.54202e-141	LINC00926	Naive_B
9.56387e-145	-0.38604	0.062	0.233	2.17128e-140	CSGALNACT1	Naive_B
1.63495e-142	0.298222	0.163	0.054	3.71183e-138	IL13RA1	Naive_B
2.54242e-142	0.459338	0.582	0.421	5.77206e-138	MARCKSL1	Naive_B
1.45244e-141	-0.57685	0.325	0.526	3.29747e-137	CRIP1	Naive_B
7.56567e-140	0.43701	0.424	0.256	1.71763e-135	ADAM28	Naive_B
1.69345e-139	0.445319	0.571	0.409	3.84465e-135	EAF2	Naive_B
2.95809e-138	0.368268	0.971	0.931	6.71575e-134	CXCR4	Naive_B
1.45719e-131	0.35089	0.988	0.975	3.30825e-127	NFKBIA	Naive_B
1.01099e-130	0.40448	0.505	0.335	2.29524e-126	BCL2	Naive_B
1.01885e-127	0.438572	0.656	0.507	2.31308e-123	ARID5B	Naive_B
2.77763e-124	0.401079	0.367	0.211	6.30605e-120	TMEM2	Naive_B
3.006e-120	-0.44884	0.297	0.488	6.82451e-116	PLD4	Naive_B
6.17647e-114	0.35181	0.307	0.168	1.40224e-109	SIPA1L1	Naive_B
1.00779e-111	0.273695	0.211	0.095	2.28798e-107	RFTN1	Naive_B
1.34885e-105	-0.407427	0.419	0.599	3.0623e-101	MZB1	Naive_B
1.96282e-103	0.321525	0.831	0.743	4.45619e-99	SARAF	Naive_B
2.24967e-103	-0.429774	0.422	0.596	5.10742e-99	AHNAK	Naive_B
6.50729e-103	0.362384	0.507	0.366	1.47735e-98	PKIG	Naive_B
7.99467e-103	-0.292186	0.031	0.151	1.81503e-98	AMN	Naive_B
2.30284e-102	0.4086	0.794	0.701	5.22814e-98	C12orf57	Naive_B
6.00128e-102	0.372999	0.868	0.781	1.36247e-97	CD83	Naive_B
3.79657e-98	0.406318	0.66	0.538	8.61936e-94	PMAIP1	Naive_B
5.73466e-98	0.424125	0.68	0.564	1.30194e-93	TMEM156	Naive_B
3.03314e-93	0.345217	0.397	0.265	6.88615e-89	RASGRP3	Naive_B
1.32514e-91	-0.463146	0.549	0.687	3.00846e-87	RP11-231C14.7	Naive_B
3.27762e-91	-0.320939	0.931	0.946	7.44117e-87	CD79B	Naive_B
4.44457e-91	-0.252027	0.015	0.114	1.00905e-86	KLK1	Naive_B
1.22398e-88	-0.355612	0.371	0.538	2.7788e-84	FCRLA	Naive_B
8.61856e-87	-0.365648	0.251	0.415	1.95667e-82	GPR183	Naive_B
7.52236e-86	-0.300483	0.12	0.259	1.7078e-81	PTPRJ	Naive_B
1.72739e-85	0.306055	0.764	0.672	3.92169e-81	SMAP2	Naive_B
2.19292e-84	-0.315795	0.135	0.278	4.97858e-80	TUBB6	Naive_B
2.28512e-83	-0.392031	0.226	0.38	5.1879e-79	FYTTD1	Naive_B
1.09415e-82	-0.32396	0.797	0.871	2.48405e-78	VIM	Naive_B
6.40397e-80	0.251929	0.971	0.943	1.45389e-75	HLA-DQA1	Naive_B
1.03586e-79	0.317879	0.649	0.545	2.35171e-75	TSTD1	Naive_B
1.5439e-78	0.275016	0.931	0.886	3.50513e-74	PPP1R15A	Naive_B
3.2518e-78	0.283709	0.873	0.822	7.38257e-74	HLA-DMB	Naive_B
2.0351e-77	0.308599	0.573	0.459	4.62028e-73	FCMR	Naive_B
7.39267e-77	-0.259251	0.077	0.196	1.67836e-72	HCK	Naive_B
8.27944e-76	-0.349621	0.185	0.331	1.87968e-71	MYO1C	Naive_B
8.75919e-74	0.272954	0.819	0.739	1.9886e-69	TNFRSF13C	Naive_B
1.48019e-72	0.276798	0.776	0.688	3.36047e-68	CLEC2D	Naive_B
1.94691e-72	0.308479	0.442	0.325	4.42007e-68	TMEM154	Naive_B
7.56834e-72	-0.306502	0.129	0.258	1.71824e-67	RRBP1	Naive_B
6.27608e-71	-0.360288	0.152	0.28	1.42486e-66	RP11-164H13.1	Naive_B
7.72533e-71	0.323388	0.967	0.953	1.75388e-66	IER2	Naive_B
7.50482e-70	0.337091	0.393	0.277	1.70382e-65	RP11-796E2.4	Naive_B
1.73978e-68	-0.362888	0.238	0.378	3.94983e-64	CCDC191	Naive_B
5.93754e-68	0.263459	0.827	0.766	1.348e-63	HLA-DMA	Naive_B
2.68545e-67	0.28466	0.424	0.311	6.09678e-63	COL19A1	Naive_B
5.78595e-67	0.276784	0.858	0.799	1.31358e-62	IER5	Naive_B
3.58615e-66	-0.319196	0.775	0.856	8.14163e-62	FAM129C	Naive_B
5.82656e-66	0.356379	0.436	0.329	1.3228e-61	OTUD1	Naive_B
1.86808e-64	-0.316305	0.499	0.629	4.24111e-60	MARCKS	Naive_B
1.40754e-63	0.31462	0.752	0.68	3.19554e-59	TUBA1A	Naive_B
2.68547e-61	0.264535	0.203	0.116	6.09682e-57	FCRL3	Naive_B
1.85713e-60	-0.31946	0.559	0.683	4.21624e-56	SPIB	Naive_B
2.79816e-60	0.329241	0.578	0.476	6.35266e-56	LY9	Naive_B
1.26975e-59	0.2735	0.627	0.547	2.88271e-55	HVCN1	Naive_B
4.60206e-59	0.276076	0.514	0.416	1.04481e-54	CCND3	Naive_B
2.02918e-58	-0.315352	0.469	0.6	4.60685e-54	EBF1	Naive_B
1.20292e-55	-0.310745	0.453	0.58	2.731e-51	ATP2A3	Naive_B
8.78286e-55	-0.304915	0.156	0.269	1.99397e-50	CD9	Naive_B
1.5701e-54	-0.28604	0.488	0.611	3.5646e-50	CCDC50	Naive_B
1.83136e-54	0.281566	0.886	0.844	4.15774e-50	ZFP36L2	Naive_B
2.93984e-54	-0.328804	0.712	0.793	6.67431e-50	MKNK2	Naive_B
1.05122e-53	-0.277919	0.378	0.511	2.38659e-49	NBPF14	Naive_B
1.44436e-52	-0.259015	0.108	0.209	3.27912e-48	HRK	Naive_B
2.07257e-52	0.282827	0.681	0.605	4.70535e-48	ZFP36L1	Naive_B
4.28798e-50	0.256772	0.761	0.702	9.73501e-46	IRF8	Naive_B
4.9071e-50	-0.282826	0.315	0.439	1.11406e-45	CD1C	Naive_B
1.20438e-49	0.368894	0.651	0.577	2.73429e-45	PHACTR1	Naive_B
2.91206e-49	-0.297785	0.42	0.548	6.61126e-45	IQSEC1	Naive_B
3.84542e-49	-0.276805	0.438	0.566	8.73027e-45	MSI2	Naive_B
4.3594e-49	0.256123	0.583	0.497	9.89715e-45	TRAF3IP3	Naive_B
8.89439e-49	0.261333	0.531	0.44	2.01929e-44	BASP1	Naive_B
9.80335e-47	-0.418831	0.423	0.532	2.22565e-42	RGS2	Naive_B
2.4776e-46	0.262836	0.56	0.474	5.6249e-42	ZNF791	Naive_B
2.34561e-45	0.280376	0.51	0.431	5.32523e-41	CYTIP	Naive_B
2.67694e-45	-0.256184	0.326	0.448	6.07746e-41	CD82	Naive_B
1.64463e-44	-0.332436	0.809	0.839	3.73379e-40	TCL1A	Naive_B
3.8234e-44	-0.255675	0.456	0.578	8.68027e-40	ALOX5	Naive_B
7.06869e-42	-0.25624	0.324	0.442	1.60481e-37	SLC25A37	Naive_B
3.39723e-41	-0.299224	0.751	0.821	7.71274e-37	HERPUD1	Naive_B
4.04142e-41	0.327776	0.678	0.624	9.17524e-37	EMP3	Naive_B
8.71877e-41	-0.396389	0.337	0.438	1.97942e-36	NEIL1	Naive_B
2.66087e-37	0.34148	0.394	0.313	6.04096e-33	CH17-373J23.1	Naive_B
1.64805e-36	-0.281451	0.409	0.515	3.74157e-32	MAP3K8	Naive_B
4.106e-33	0.280056	0.255	0.187	9.32184e-29	HSPB1	Naive_B
6.16677e-16	-0.258217	0.458	0.53	1.40004e-11	SOX4	Naive_B
7.83317e-12	0.26711	0.644	0.632	1.77836e-07	RP11-386I14.4	Naive_B
1.77706e-05	-0.301026	0.582	0.594	0.403447	IGLC2	Naive_B
0	1.0056	0.741	0.381	0	NEIL1	Pre-B
0	0.738858	0.467	0.157	0	HRK	Pre-B
0	0.615602	1	1	0	PTMA	Pre-B
0	-0.469971	0.999	1	0	MT-CO2	Pre-B
0	-0.520947	0.998	1	0	MT-ND4	Pre-B
0	-1.07213	0.897	0.967	0	TSC22D3	Pre-B
1.33137e-287	1.14057	0.774	0.48	3.0226e-283	RGS2	Pre-B
4.01063e-285	-0.989001	0.737	0.914	9.10533e-281	KLF6	Pre-B
1.02439e-271	-0.501796	1	1	2.32567e-267	MT-CO1	Pre-B
9.76126e-267	-0.882871	0.187	0.564	2.2161e-262	CD44	Pre-B
1.13024e-263	-0.416363	0.999	1	2.56599e-259	MT-CO3	Pre-B
4.58209e-258	0.472254	0.998	0.986	1.04027e-253	H3F3A	Pre-B
5.05254e-251	-0.443185	1	1	1.14708e-246	MT-ATP6	Pre-B
9.38064e-248	-0.526671	0.997	0.997	2.12969e-243	TMSB4X	Pre-B
1.40597e-243	0.706272	0.734	0.429	3.19198e-239	ITM2C	Pre-B
5.51998e-238	0.767691	0.501	0.217	1.2532e-233	CD9	Pre-B
3.51205e-228	-0.478123	0.999	0.999	7.9734e-224	MT-ND3	Pre-B
2.70676e-216	0.529376	0.371	0.132	6.14516e-212	AEBP1	Pre-B
4.63611e-215	0.759415	0.925	0.822	1.05254e-210	TCL1A	Pre-B
8.51903e-215	-0.80732	0.21	0.539	1.93407e-210	SELL	Pre-B
1.50772e-213	0.27621	0.124	0.015	3.42297e-209	BMP3	Pre-B
1.26175e-204	-0.825125	0.868	0.948	2.86454e-200	CD69	Pre-B
9.58324e-203	0.552477	0.997	0.986	2.17568e-198	H3F3B	Pre-B
2.14777e-199	0.274337	1	0.999	4.87608e-195	RPS11	Pre-B
1.46942e-198	0.36721	0.167	0.032	3.33603e-194	MME	Pre-B
2.92019e-195	-0.790977	0.09	0.401	6.6297e-191	BCL2	Pre-B
3.46693e-189	0.407934	0.244	0.068	7.87096e-185	GNG3	Pre-B
2.24205e-187	-0.283861	0.999	0.997	5.09012e-183	RPL36	Pre-B
7.17609e-182	0.820633	0.735	0.491	1.62919e-177	SOX4	Pre-B
5.5444e-180	0.660519	0.655	0.388	1.25874e-175	PPP1R14A	Pre-B
1.98055e-177	0.5027	0.353	0.136	4.49644e-173	TNFRSF18	Pre-B
5.27344e-177	0.671756	0.837	0.639	1.19723e-172	RP11-231C14.7	Pre-B
9.15073e-175	0.282382	1	0.997	2.07749e-170	RPL6	Pre-B
6.14954e-174	-0.657164	0.674	0.854	1.39613e-169	LINC00926	Pre-B
6.26426e-169	0.575124	0.487	0.242	1.42217e-164	CD38	Pre-B
9.89856e-168	0.617674	0.756	0.508	2.24727e-163	BCL7A	Pre-B
7.74172e-166	-0.66763	0.047	0.317	1.7576e-161	ADAM28	Pre-B
1.18407e-164	0.391637	0.992	0.98	2.6882e-160	HNRNPA1	Pre-B
3.92914e-164	-0.378533	0.999	0.999	8.92033e-160	MT-CYB	Pre-B
3.35426e-160	-0.80226	0.233	0.507	7.61517e-156	FCER2	Pre-B
1.95642e-158	0.603104	0.663	0.426	4.44166e-154	PLD4	Pre-B
3.1289e-157	0.617002	0.523	0.277	7.10355e-153	MYO1C	Pre-B
2.03341e-150	0.267941	0.11	0.018	4.61646e-146	SUGCT	Pre-B
3.7168e-149	-0.576896	0.035	0.281	8.43826e-145	CTSH	Pre-B
2.09043e-142	-0.707707	0.174	0.441	4.74591e-138	PLPP5	Pre-B
1.31818e-140	0.540529	0.922	0.796	2.99267e-136	YBX3	Pre-B
4.58513e-139	0.301929	0.186	0.052	1.04096e-134	NXPH4	Pre-B
6.04238e-139	0.609756	0.556	0.326	1.3718e-134	CCDC191	Pre-B
7.56052e-132	-0.46265	0.897	0.955	1.71647e-127	HLA-DQA1	Pre-B
2.37891e-131	0.435355	0.968	0.94	5.40084e-127	CD79B	Pre-B
6.43801e-130	-0.676237	0.393	0.618	1.46162e-125	STK17A	Pre-B
1.66417e-129	0.608864	0.704	0.481	3.77817e-125	PCDH9	Pre-B
4.63308e-128	0.563042	0.809	0.641	1.05185e-123	SPIB	Pre-B
4.33181e-127	0.477405	0.999	0.994	9.83452e-123	JUNB	Pre-B
1.2751e-126	-0.464356	0.859	0.933	2.89487e-122	BANK1	Pre-B
5.2217e-126	0.513838	0.738	0.544	1.18548e-121	MZB1	Pre-B
7.8077e-126	0.526352	0.99	0.978	1.77258e-121	DUSP1	Pre-B
5.41919e-125	-0.670126	0.644	0.816	1.23032e-120	CD83	Pre-B
6.53675e-124	0.588033	0.439	0.234	1.48404e-119	RP11-164H13.1	Pre-B
6.54727e-120	0.418329	0.347	0.161	1.48643e-115	LIMS2	Pre-B
9.21943e-120	-0.57948	0.305	0.538	2.09309e-115	TRAF3IP3	Pre-B
3.27365e-118	0.447402	0.878	0.766	7.43217e-114	SUB1	Pre-B
1.17549e-117	0.485996	0.24	0.09	2.66871e-113	PEG10	Pre-B
1.54782e-117	0.259267	0.999	0.997	3.51401e-113	CD37	Pre-B
6.51328e-115	-0.563755	0.136	0.366	1.47871e-110	FAM46C	Pre-B
1.43586e-114	0.404024	0.978	0.936	3.25984e-110	ACTG1	Pre-B
1.41273e-110	-0.511949	0.103	0.326	3.20732e-106	PIK3IP1	Pre-B
5.43473e-109	0.33852	0.256	0.103	1.23385e-104	AAK1	Pre-B
1.09576e-108	-0.493263	0.041	0.239	2.48771e-104	CCR7	Pre-B
2.36394e-108	0.58	0.523	0.33	5.36686e-104	FYTTD1	Pre-B
8.98281e-108	0.626104	0.715	0.542	2.03937e-103	NR4A1	Pre-B
5.59401e-107	-0.389256	0.987	0.995	1.27001e-102	MT-ND5	Pre-B
5.045e-106	0.589619	0.849	0.723	1.14537e-101	BTG2	Pre-B
6.83171e-106	-0.566395	0.163	0.386	1.551e-101	ARHGAP24	Pre-B
2.00554e-105	0.548499	0.976	0.933	4.55319e-101	FOS	Pre-B
3.69729e-105	0.273849	0.158	0.048	8.39397e-101	ADAM23	Pre-B
4.90266e-103	-0.501381	0.195	0.416	1.11305e-98	PKIG	Pre-B
9.43718e-103	-0.472997	0.656	0.796	2.14252e-98	COTL1	Pre-B
5.14636e-102	-0.492557	0.611	0.752	1.16838e-97	ARPC1B	Pre-B
1.01768e-101	-0.554062	0.218	0.438	2.31043e-97	CD1C	Pre-B
1.27358e-101	-0.492063	0.14	0.355	2.89141e-97	COL19A1	Pre-B
1.32247e-101	0.390479	0.294	0.134	3.0024e-97	CDC25B	Pre-B
8.77386e-101	0.383249	0.322	0.155	1.99193e-96	HCK	Pre-B
5.676e-97	-0.524317	0.026	0.2	1.28862e-92	AC079767.4	Pre-B
5.82595e-97	-0.515904	0.597	0.777	1.32266e-92	BIRC3	Pre-B
6.34657e-92	0.445451	0.449	0.269	1.44086e-87	STMN1	Pre-B
1.78349e-91	0.515239	0.34	0.179	4.04906e-87	IRS2	Pre-B
4.14225e-91	-0.54089	0.271	0.479	9.40416e-87	NFKBIZ	Pre-B
4.26322e-90	0.414371	0.705	0.522	9.67879e-86	MSI2	Pre-B
1.59154e-89	0.393939	0.905	0.799	3.61327e-85	UCP2	Pre-B
1.51215e-88	-0.452815	0.53	0.698	3.43303e-84	FXYD5	Pre-B
5.41739e-88	0.388734	0.889	0.791	1.22991e-83	AFF3	Pre-B
3.15218e-87	-0.517724	0.308	0.517	7.1564e-83	LY9	Pre-B
1.45863e-86	-0.296828	0.998	0.999	3.31152e-82	MT-ND1	Pre-B
3.44022e-86	-0.466642	0.623	0.785	7.81033e-82	SLC2A3	Pre-B
1.54147e-85	-0.469414	0.537	0.703	3.49961e-81	GSTP1	Pre-B
1.70729e-84	-0.672977	0.312	0.499	3.87606e-80	S100A4	Pre-B
2.78173e-84	-0.40132	0.106	0.294	6.31536e-80	CD99	Pre-B
1.14486e-82	-0.440957	0.173	0.373	2.59917e-78	SEL1L3	Pre-B
2.31536e-82	0.411599	0.292	0.146	5.25656e-78	PIM1	Pre-B
2.68977e-81	0.403341	0.506	0.33	6.10658e-77	CBX4	Pre-B
1.20134e-80	0.316811	0.285	0.141	2.72741e-76	SSBP3	Pre-B
2.10456e-80	0.521206	0.885	0.798	4.77798e-76	HERPUD1	Pre-B
2.62897e-80	-0.41491	0.621	0.77	5.96855e-76	TNFRSF13C	Pre-B
3.11962e-80	0.483398	0.884	0.786	7.08248e-76	GADD45B	Pre-B
3.98913e-78	0.501856	0.565	0.396	9.05653e-74	BACH2	Pre-B
1.14589e-77	0.39244	0.444	0.271	2.60152e-73	CDK6	Pre-B
1.21339e-77	-0.459528	0.376	0.563	2.75476e-73	PDE4B	Pre-B
5.15205e-77	0.322242	0.197	0.083	1.16967e-72	KLK1	Pre-B
1.10013e-76	-0.416139	0.18	0.367	2.49763e-72	TMEM154	Pre-B
1.59593e-76	0.446543	0.802	0.665	3.62325e-72	RBM38	Pre-B
4.55953e-76	-0.323515	0.015	0.153	1.03515e-71	TNFRSF13B	Pre-B
5.14679e-76	0.440635	0.54	0.376	1.16848e-71	BRI3	Pre-B
1.87642e-74	-0.418651	0.363	0.543	4.26005e-70	GYPC	Pre-B
1.29234e-73	0.392627	0.509	0.346	2.93399e-69	CMTM7	Pre-B
2.8426e-73	-0.285005	0.997	0.999	6.45356e-69	MT-ND2	Pre-B
5.14829e-72	-0.52969	0.745	0.846	1.16882e-67	KLF2	Pre-B
2.51476e-71	-0.332628	0.046	0.193	5.70925e-67	NCR3	Pre-B
3.979e-71	0.361348	0.874	0.774	9.03352e-67	SNHG7	Pre-B
7.50351e-71	-0.347126	0.016	0.146	1.70352e-66	FCRL3	Pre-B
1.06941e-70	-0.393553	0.117	0.284	2.42789e-66	CHMP7	Pre-B
8.06883e-70	0.421411	0.762	0.645	1.83187e-65	PPP1R2	Pre-B
6.787e-69	0.259744	0.194	0.085	1.54085e-64	WASF1	Pre-B
1.33133e-68	0.397417	0.813	0.71	3.02251e-64	CYB561A3	Pre-B
2.79151e-68	0.407434	0.83	0.738	6.33757e-64	CALR	Pre-B
4.97473e-68	0.296861	0.264	0.134	1.12941e-63	RIMKLB	Pre-B
2.29471e-67	0.398408	0.638	0.49	5.20968e-63	FCRLA	Pre-B
2.80837e-67	0.361191	0.439	0.285	6.37584e-63	PMEPA1	Pre-B
3.30877e-67	0.313454	0.236	0.115	7.51191e-63	AMN	Pre-B
3.53377e-67	0.372496	0.71	0.579	8.02273e-63	ATP6V0B	Pre-B
1.04105e-66	-0.443259	0.716	0.819	2.36349e-62	MEF2C	Pre-B
2.81701e-65	0.418262	0.635	0.493	6.39546e-61	CXXC5	Pre-B
7.78342e-64	-0.420133	0.397	0.56	1.76707e-59	PDE7A	Pre-B
4.25427e-63	0.251473	1	0.999	9.65847e-59	JUND	Pre-B
1.17898e-62	-0.566039	0.166	0.321	2.67663e-58	RHOB	Pre-B
1.35911e-62	-0.39483	0.297	0.463	3.0856e-58	WIPF1	Pre-B
4.84031e-62	0.252845	0.974	0.954	1.0989e-57	SLC25A6	Pre-B
1.96813e-61	-0.400173	0.583	0.72	4.46824e-57	CLEC2D	Pre-B
2.24998e-61	-0.407365	0.107	0.257	5.10813e-57	TMEM2	Pre-B
2.89509e-61	0.378373	0.594	0.447	6.57273e-57	UBE2J1	Pre-B
4.05656e-61	-0.373389	0.366	0.529	9.20962e-57	CHCHD10	Pre-B
1.58321e-60	0.363596	0.846	0.769	3.59435e-56	MKNK2	Pre-B
2.23948e-60	-0.359942	0.123	0.277	5.0843e-56	LRRK2	Pre-B
7.27055e-60	-0.35776	0.822	0.885	1.65063e-55	MT-ND4L	Pre-B
1.52166e-58	0.383091	0.476	0.329	3.45462e-54	ICOSLG	Pre-B
4.4701e-58	0.418257	0.861	0.791	1.01485e-53	FOSB	Pre-B
2.583e-57	0.418762	0.444	0.303	5.86419e-53	HIST1H1C	Pre-B
5.57643e-56	-0.348666	0.156	0.307	1.26602e-51	RASGRP3	Pre-B
4.49403e-55	0.337993	0.627	0.5	1.02028e-50	LBR	Pre-B
5.59628e-55	0.355161	0.568	0.425	1.27052e-50	CD72	Pre-B
1.98965e-54	-0.447006	0.305	0.458	4.5171e-50	TNFAIP3	Pre-B
2.09835e-54	0.393985	0.629	0.491	4.76389e-50	TPM4	Pre-B
3.54492e-54	0.260237	0.185	0.086	8.04803e-50	IGLL5	Pre-B
8.12548e-54	0.266623	0.915	0.854	1.84473e-49	SLC25A5	Pre-B
8.59199e-54	0.271441	0.328	0.198	1.95064e-49	UBE2E3	Pre-B
1.30938e-53	-0.385626	0.617	0.745	2.97269e-49	PARP14	Pre-B
6.73819e-53	0.30264	0.343	0.209	1.52977e-48	FCRL5	Pre-B
1.83658e-51	0.331045	0.546	0.401	4.16959e-47	TSPAN13	Pre-B
2.78102e-51	0.2838	0.474	0.33	6.31375e-47	JUP	Pre-B
4.21449e-51	-0.330424	0.342	0.51	9.56816e-47	TRBC2	Pre-B
4.71082e-51	0.333366	0.665	0.525	1.0695e-46	MIDN	Pre-B
6.5419e-51	0.359235	0.833	0.753	1.48521e-46	VPREB3	Pre-B
8.66476e-49	-0.322613	0.204	0.353	1.96716e-44	CXCR5	Pre-B
1.37533e-48	-0.303399	0.553	0.676	3.12242e-44	GMFG	Pre-B
3.45243e-48	0.289179	0.385	0.256	7.83806e-44	MAN1A2	Pre-B
4.20068e-48	-0.264672	0.092	0.217	9.53681e-44	PARVB	Pre-B
4.76448e-48	0.30548	0.381	0.25	1.08168e-43	RASGRP1	Pre-B
8.18695e-48	-0.371759	0.252	0.398	1.85868e-43	GPR183	Pre-B
1.98643e-46	0.31089	0.596	0.467	4.5098e-42	TUBB	Pre-B
2.48483e-46	0.30536	0.793	0.696	5.64131e-42	PLEKHA2	Pre-B
2.42726e-45	-0.327408	0.464	0.594	5.51061e-41	CAST	Pre-B
3.62243e-45	0.325063	0.61	0.487	8.22401e-41	PPP1CC	Pre-B
3.97536e-45	-0.251409	0.043	0.148	9.02527e-41	LINC01588	Pre-B
4.22769e-45	0.330888	0.453	0.325	9.59812e-41	FADS3	Pre-B
6.94782e-45	0.340267	0.866	0.778	1.57736e-40	TCF4	Pre-B
8.85171e-45	0.323938	0.676	0.565	2.0096e-40	FCRL1	Pre-B
1.71048e-44	-0.340817	0.476	0.6	3.8833e-40	CCDC50	Pre-B
4.81042e-44	0.283148	0.815	0.73	1.09211e-39	CD81	Pre-B
1.28479e-43	-0.338671	0.499	0.616	2.91685e-39	MARCKS	Pre-B
3.26019e-43	-0.335613	0.331	0.472	7.40161e-39	BASP1	Pre-B
3.87409e-43	0.294705	0.422	0.299	8.79534e-39	GRHPR	Pre-B
4.30689e-43	0.281244	0.337	0.219	9.77793e-39	PAG1	Pre-B
1.29008e-42	-0.251253	0.039	0.137	2.92888e-38	BCL2A1	Pre-B
1.88311e-42	0.314577	0.613	0.498	4.27523e-38	PTPN6	Pre-B
2.5147e-42	0.270325	0.471	0.341	5.70911e-38	TAPT1	Pre-B
2.88115e-42	0.290981	0.349	0.231	6.54107e-38	CLN8	Pre-B
5.84196e-42	0.278504	0.357	0.237	1.3263e-37	TUBB6	Pre-B
6.43929e-42	0.266405	0.877	0.813	1.46191e-37	HMGN2	Pre-B
1.15112e-41	0.282151	0.513	0.389	2.6134e-37	TBC1D1	Pre-B
1.68942e-41	-0.377372	0.475	0.599	3.83549e-37	TMEM156	Pre-B
1.69554e-41	0.32471	0.35	0.236	3.84938e-37	HIST1H2AC	Pre-B
2.71921e-41	-0.252722	0.085	0.196	6.17342e-37	IL27RA	Pre-B
1.2172e-40	-0.297062	0.691	0.768	2.76341e-36	RAC2	Pre-B
1.70151e-40	-0.266431	0.071	0.177	3.86294e-36	PTPN7	Pre-B
8.83996e-40	0.287371	0.688	0.576	2.00694e-35	MAP1LC3B	Pre-B
3.24942e-39	0.256965	0.33	0.216	7.37716e-35	CHML	Pre-B
3.64463e-39	0.310982	0.979	0.953	8.27441e-35	IER2	Pre-B
3.98058e-39	-0.264493	0.174	0.298	9.03711e-35	RRAS2	Pre-B
7.19685e-39	0.266287	0.809	0.746	1.6339e-34	SLC25A3	Pre-B
2.60451e-38	0.272337	0.335	0.226	5.91302e-34	ATG101	Pre-B
4.28333e-38	0.250033	0.269	0.166	9.72444e-34	PRR7	Pre-B
5.55325e-38	-0.325566	0.291	0.423	1.26075e-33	SMC6	Pre-B
1.08813e-37	0.264964	0.527	0.407	2.47038e-33	SLC25A37	Pre-B
1.35955e-37	-0.337174	0.222	0.344	3.08658e-33	COBLL1	Pre-B
2.091e-37	-0.27771	0.13	0.245	4.7472e-33	CHI3L2	Pre-B
1.89381e-36	-0.419454	0.253	0.373	4.29952e-32	IL4R	Pre-B
9.89953e-36	-0.25797	0.773	0.838	2.24749e-31	GAPDH	Pre-B
1.53941e-35	0.277384	0.54	0.433	3.49492e-31	PPP1R14B	Pre-B
6.63768e-35	-0.254785	0.824	0.878	1.50695e-30	FAM65B	Pre-B
3.31784e-34	0.270769	0.298	0.196	7.5325e-30	DAAM1	Pre-B
5.39936e-33	-0.275161	0.317	0.437	1.22582e-28	CD82	Pre-B
3.77168e-32	-0.26158	0.806	0.858	8.56284e-28	TAGLN2	Pre-B
1.22803e-31	0.289567	0.657	0.565	2.788e-27	EBF1	Pre-B
1.81153e-31	-0.256342	0.753	0.822	4.11272e-27	LRRFIP1	Pre-B
1.45316e-30	0.398311	0.694	0.624	3.29911e-26	IGKC	Pre-B
3.8189e-30	-0.253495	0.417	0.535	8.67006e-26	SYNGR2	Pre-B
5.29408e-30	0.255006	0.545	0.441	1.20192e-25	NASP	Pre-B
7.40033e-30	-0.278782	0.796	0.842	1.6801e-25	SAT1	Pre-B
1.02951e-29	-0.252556	0.159	0.264	2.3373e-25	METTL8	Pre-B
1.21304e-29	-0.253195	0.196	0.304	2.75396e-25	PLEK	Pre-B
3.31347e-29	0.251943	0.837	0.756	7.52258e-25	MTPN	Pre-B
4.27004e-29	-0.260463	0.479	0.583	9.69427e-25	CDC42SE2	Pre-B
5.15371e-29	0.258757	0.363	0.265	1.17005e-24	MLXIP	Pre-B
4.48039e-28	-0.270226	0.545	0.647	1.01718e-23	2024-03-01	Pre-B
1.44766e-27	-0.257656	0.382	0.492	3.28662e-23	TRAF5	Pre-B
1.26469e-26	0.308833	0.458	0.367	2.87123e-22	LINC00969	Pre-B
1.47569e-26	-0.293307	0.536	0.63	3.35026e-22	ZFP36L1	Pre-B
2.66249e-26	-0.309774	0.554	0.644	6.04465e-22	EMP3	Pre-B
1.99703e-25	0.273524	0.406	0.315	4.53385e-21	SOD2	Pre-B
1.38261e-24	-0.256507	0.346	0.448	3.13894e-20	S100A6	Pre-B
1.74258e-24	0.252166	0.723	0.652	3.95617e-20	RCSD1	Pre-B
2.0622e-24	-0.298589	0.109	0.191	4.68181e-20	TNF	Pre-B
2.69739e-24	0.27861	0.575	0.478	6.12389e-20	H1FX	Pre-B
1.83141e-23	-0.282154	0.403	0.505	4.15784e-19	MAP3K8	Pre-B
4.98872e-22	-0.270565	0.485	0.571	1.13259e-17	AHNAK	Pre-B
1.19769e-20	-0.250316	0.333	0.424	2.71911e-16	C1orf56	Pre-B
3.03257e-20	0.260888	0.526	0.447	6.88484e-16	KLHL24	Pre-B
1.57726e-19	0.254203	0.626	0.55	3.58085e-15	CDKN2D	Pre-B
9.01763e-19	-0.25636	0.911	0.931	2.04727e-14	TXNIP	Pre-B
2.15405e-17	-0.254586	0.246	0.324	4.89033e-13	ARL4C	Pre-B
0.000722478	-0.264101	0.621	0.636	1	RP11-386I14.4	Pre-B
0	1.19162	0.777	0.439	0	S100A4	Follicular_B
0	0.907005	0.469	0.143	0	AC079767.4	Follicular_B
0	0.736845	0.684	0.326	0	BCL2	Follicular_B
0	0.665198	0.392	0.068	0	CLECL1	Follicular_B
0	0.622269	0.402	0.103	0	TNFRSF13B	Follicular_B
0	0.591347	0.354	0.096	0	BCL2A1	Follicular_B
0	0.304786	0.171	0.021	0	MCOLN2	Follicular_B
4.44198e-268	0.506726	0.37	0.118	1.00846e-263	IL10RA	Follicular_B
2.87645e-267	0.672286	0.65	0.324	6.5304e-263	ARHGAP24	Follicular_B
3.22303e-239	0.319752	0.128	0.015	7.31724e-235	IGHG1	Follicular_B
1.07549e-237	-0.299099	1	0.999	2.44169e-233	RPS11	Follicular_B
2.87554e-231	-0.80834	0.25	0.572	6.52833e-227	BCL7A	Follicular_B
8.67167e-219	0.719021	0.562	0.283	1.96873e-214	ARL4C	Follicular_B
1.63313e-210	0.318279	0.195	0.043	3.70769e-206	FCGBP	Follicular_B
1.85778e-200	0.589254	0.76	0.494	4.21772e-196	CD44	Follicular_B
4.90609e-195	0.39635	0.338	0.123	1.11383e-190	RGS10	Follicular_B
3.26841e-194	-0.252958	1	0.999	7.42026e-190	RPS12	Follicular_B
8.0693e-190	0.346853	0.258	0.078	1.83197e-185	MDFIC	Follicular_B
7.12672e-187	-0.861276	0.258	0.538	1.61798e-182	PCDH9	Follicular_B
4.11175e-182	0.602414	0.689	0.426	9.33491e-178	NFKBIZ	Follicular_B
1.13e-174	0.379366	1	0.997	2.56543e-170	TMSB4X	Follicular_B
1.43293e-174	-0.888397	0.18	0.45	3.25319e-170	NEIL1	Follicular_B
1.52213e-165	0.415084	0.371	0.159	3.4557e-161	ACP5	Follicular_B
4.37058e-163	-0.684834	0.724	0.848	9.92252e-159	TCL1A	Follicular_B
1.70615e-162	0.470113	0.465	0.227	3.87347e-158	CTSH	Follicular_B
5.24351e-161	-0.715756	0.463	0.686	1.19043e-156	RP11-231C14.7	Follicular_B
4.189e-159	0.303263	0.222	0.067	9.51028e-155	RHOC	Follicular_B
1.84834e-157	0.461626	0.371	0.161	4.19629e-153	S100A10	Follicular_B
3.4705e-156	-0.649171	0.672	0.827	7.87907e-152	YBX3	Follicular_B
5.70135e-155	0.517077	0.859	0.721	1.29438e-150	ARPC1B	Follicular_B
1.96871e-152	0.440758	0.372	0.166	4.46957e-148	LIMS1	Follicular_B
4.0359e-149	0.602974	0.977	0.935	9.1627e-145	CD69	Follicular_B
5.01071e-146	0.418838	0.481	0.247	1.13758e-141	CD99	Follicular_B
1.41145e-143	0.256008	1	0.999	3.20441e-139	B2M	Follicular_B
5.64219e-140	0.29247	0.248	0.088	1.28095e-135	ADAMTS6	Follicular_B
1.48054e-139	0.510338	0.756	0.564	3.36127e-135	CCDC50	Follicular_B
2.99804e-133	0.669044	0.714	0.501	6.80645e-129	DUSP2	Follicular_B
2.53643e-131	0.281593	0.218	0.074	5.75846e-127	MYO1E	Follicular_B
3.61309e-127	0.393314	0.451	0.235	8.20281e-123	LRRK2	Follicular_B
2.02498e-126	0.412264	0.399	0.194	4.59732e-122	CCR7	Follicular_B
2.43281e-126	0.5987	0.909	0.783	5.5232e-122	CD83	Follicular_B
3.06844e-123	-0.601366	0.275	0.486	6.96628e-119	ITM2C	Follicular_B
7.32494e-120	0.428488	0.352	0.167	1.66298e-115	PELI1	Follicular_B
3.18798e-117	0.47608	0.759	0.583	7.23768e-113	MARCKS	Follicular_B
5.33362e-115	0.473113	0.817	0.669	1.21089e-110	GSTP1	Follicular_B
2.24963e-113	0.34974	0.272	0.114	5.10733e-109	FCRL3	Follicular_B
2.24646e-112	0.380178	0.54	0.322	5.10014e-108	TMEM154	Follicular_B
6.4625e-111	0.268552	0.23	0.088	1.46718e-106	RIC3	Follicular_B
1.09767e-110	0.478599	0.796	0.613	2.49203e-106	EMP3	Follicular_B
1.41778e-107	-0.487611	0.227	0.441	3.21878e-103	TSPAN13	Follicular_B
2.82355e-107	0.429447	0.86	0.747	6.4103e-103	RAC2	Follicular_B
2.68251e-106	0.525223	0.814	0.661	6.09009e-102	NEAT1	Follicular_B
1.15175e-105	0.436339	0.456	0.258	2.61481e-101	BCL2L11	Follicular_B
6.03573e-101	0.298403	0.214	0.084	1.37029e-96	FXYD1	Follicular_B
4.76764e-100	-0.528738	0.091	0.277	1.0824e-95	RP11-164H13.1	Follicular_B
4.29204e-99	-0.446028	0.101	0.29	9.74422e-95	MACROD2	Follicular_B
2.18153e-96	0.438216	0.575	0.387	4.95272e-92	SMC6	Follicular_B
5.62633e-96	0.376492	0.493	0.297	1.27735e-91	CFLAR	Follicular_B
8.76544e-96	0.425926	0.66	0.454	1.99002e-91	FCER2	Follicular_B
2.39065e-95	0.305505	0.298	0.142	5.4275e-91	C12orf75	Follicular_B
6.61874e-95	0.445415	0.604	0.415	1.50265e-90	S100A6	Follicular_B
1.2236e-93	0.432859	0.966	0.887	2.77795e-89	KLF6	Follicular_B
2.45722e-86	0.378534	0.506	0.32	5.57863e-82	FAM46C	Follicular_B
4.19233e-86	-0.470048	0.053	0.208	9.51785e-82	HRK	Follicular_B
7.6e-86	0.352084	0.879	0.769	1.72543e-81	COTL1	Follicular_B
8.85687e-85	-0.465172	0.199	0.376	2.01078e-80	TAPT1	Follicular_B
9.07112e-84	0.563696	0.661	0.521	2.05942e-79	JCHAIN	Follicular_B
2.40864e-83	-0.476933	0.102	0.266	5.46833e-79	CD9	Follicular_B
3.59825e-80	0.394227	0.987	0.983	8.16911e-76	IGHM	Follicular_B
1.10833e-79	0.262208	0.994	0.989	2.51624e-75	UBC	Follicular_B
5.39839e-78	0.304172	0.382	0.221	1.2256e-73	VOPP1	Follicular_B
5.95105e-78	0.331222	0.928	0.847	1.35107e-73	STK4	Follicular_B
9.28396e-78	0.310771	0.462	0.287	2.10774e-73	GPCPD1	Follicular_B
5.65548e-77	0.383586	0.368	0.215	1.28396e-72	CHI3L2	Follicular_B
3.75238e-75	0.35749	0.66	0.5	8.51902e-71	PDCD4	Follicular_B
7.64422e-75	0.443481	0.383	0.227	1.73547e-70	ID3	Follicular_B
1.14877e-74	0.273231	0.36	0.204	2.60806e-70	ETV6	Follicular_B
6.21791e-74	0.39804	0.276	0.143	1.41165e-69	RGS1	Follicular_B
3.98127e-73	0.381924	0.754	0.602	9.03869e-69	ZFP36L1	Follicular_B
1.27574e-64	0.306624	0.542	0.373	2.89631e-60	PKIG	Follicular_B
2.69096e-64	0.296213	0.331	0.191	6.10929e-60	SRGN	Follicular_B
1.68134e-63	0.296888	0.675	0.504	3.81714e-59	GYPC	Follicular_B
1.83063e-63	-0.372189	0.23	0.381	4.15607e-59	CMTM7	Follicular_B
3.75924e-63	-0.289894	0.036	0.155	8.53461e-59	SCN3A	Follicular_B
6.15861e-63	-0.39122	0.16	0.306	1.39819e-58	CDK6	Follicular_B
2.24528e-62	-0.383724	0.748	0.818	5.09746e-58	UCP2	Follicular_B
8.10556e-62	0.272032	0.292	0.163	1.8402e-57	NCR3	Follicular_B
8.55076e-62	0.349149	0.61	0.464	1.94128e-57	FCMR	Follicular_B
9.41962e-62	0.276018	0.429	0.27	2.13854e-57	ADAM28	Follicular_B
9.71854e-62	-0.384627	0.144	0.284	2.2064e-57	CD38	Follicular_B
4.80699e-61	0.319138	0.813	0.691	1.09133e-56	CLEC2D	Follicular_B
7.67126e-60	-0.380446	0.269	0.435	1.74161e-55	RP5-887A10.1	Follicular_B
9.50074e-60	0.321536	0.442	0.285	2.15695e-55	SYNE2	Follicular_B
4.8552e-58	0.333115	0.682	0.525	1.10228e-53	PDE4B	Follicular_B
5.33094e-56	0.301502	0.436	0.289	1.21028e-51	CLEC2B	Follicular_B
6.37613e-56	0.338674	0.529	0.38	1.44757e-51	TTN	Follicular_B
8.29164e-56	0.327122	0.99	0.975	1.88245e-51	NFKBIA	Follicular_B
4.20263e-55	0.293998	0.375	0.237	9.54122e-51	METTL8	Follicular_B
5.78793e-55	0.342865	0.726	0.574	1.31403e-50	PHACTR1	Follicular_B
2.13255e-53	0.272075	0.435	0.289	4.84153e-49	GNG2	Follicular_B
5.42336e-52	0.336506	0.901	0.829	1.23126e-47	SAT1	Follicular_B
2.16501e-51	0.268076	0.647	0.496	4.91523e-47	TRAF3IP3	Follicular_B
5.1302e-51	0.288204	0.695	0.556	1.16471e-46	CDC42SE2	Follicular_B
1.70231e-50	-0.341309	0.658	0.741	3.86476e-46	PARP14	Follicular_B
2.28019e-50	0.264848	0.414	0.277	5.17671e-46	PLEK	Follicular_B
3.46148e-49	0.260531	0.885	0.803	7.8586e-45	2024-09-07	Follicular_B
1.38277e-48	0.270115	0.801	0.701	3.1393e-44	CLIC1	Follicular_B
2.95107e-48	-0.369497	0.344	0.464	6.69981e-44	PLD4	Follicular_B
8.11198e-48	0.299573	0.983	0.956	1.84166e-43	TSC22D3	Follicular_B
1.05455e-47	-0.323805	0.21	0.348	2.39414e-43	COBLL1	Follicular_B
1.43141e-47	0.266798	0.645	0.506	3.24973e-43	SYNGR2	Follicular_B
3.32606e-47	-0.370152	0.303	0.43	7.55116e-43	PPP1R14A	Follicular_B
5.74715e-47	0.265687	0.76	0.65	1.30478e-42	GMFG	Follicular_B
1.52801e-46	-0.37756	0.487	0.586	3.46904e-42	EBF1	Follicular_B
2.085e-46	0.25976	0.353	0.226	4.73358e-42	SKIL	Follicular_B
7.92369e-45	0.273004	0.399	0.264	1.79892e-40	SNX9	Follicular_B
3.96173e-44	0.318228	0.566	0.425	8.99431e-40	TNFAIP3	Follicular_B
1.1736e-43	0.272096	0.888	0.797	2.66441e-39	HERPUD1	Follicular_B
3.43471e-43	0.294923	0.678	0.546	7.79781e-39	PMAIP1	Follicular_B
3.10104e-42	-0.302348	0.759	0.806	7.04029e-38	AFF3	Follicular_B
1.12981e-41	0.278438	0.843	0.758	2.56501e-37	SLC2A3	Follicular_B
1.76258e-41	0.263527	0.575	0.447	4.00159e-37	PTPN1	Follicular_B
5.20621e-41	0.265778	0.887	0.823	1.18197e-36	GAPDH	Follicular_B
1.19611e-40	-0.319322	0.234	0.352	2.71553e-36	FADS3	Follicular_B
2.79925e-40	0.328278	0.273	0.171	6.35513e-36	TNF	Follicular_B
3.04811e-39	-0.258651	0.113	0.217	6.92012e-35	SSBP2	Follicular_B
9.78429e-39	-0.46906	0.426	0.528	2.22133e-34	SOX4	Follicular_B
1.82329e-38	-0.297007	0.196	0.307	4.13942e-34	SNX22	Follicular_B
2.71979e-38	0.304853	0.902	0.832	6.17475e-34	ZFP36	Follicular_B
2.098e-37	-0.316282	0.325	0.432	4.7631e-33	SLC25A37	Follicular_B
2.95269e-37	-0.255791	0.745	0.79	6.70349e-33	SNHG7	Follicular_B
3.20091e-37	-0.299113	0.25	0.358	7.26702e-33	JUP	Follicular_B
1.32036e-35	-0.291646	0.143	0.243	2.99761e-31	PAG1	Follicular_B
4.08204e-35	-0.263837	0.695	0.744	9.26745e-31	CD81	Follicular_B
3.85178e-32	0.258231	0.877	0.802	8.74469e-28	IER5	Follicular_B
3.3191e-31	-0.420509	0.282	0.371	7.53535e-27	IL4R	Follicular_B
4.62926e-31	-0.363916	0.333	0.425	1.05098e-26	BACH2	Follicular_B
1.41887e-30	-0.281347	0.224	0.321	3.22127e-26	LST1	Follicular_B
4.77604e-30	-0.330505	0.266	0.362	1.0843e-25	CCDC191	Follicular_B
1.05102e-28	-0.27585	0.274	0.364	2.38612e-24	IFT57	Follicular_B
2.48111e-28	-0.262816	0.363	0.457	5.63286e-24	BMP2K	Follicular_B
3.63571e-26	-0.253231	0.415	0.498	8.25414e-22	LYST	Follicular_B
4.42237e-25	-0.27277	0.496	0.564	1.00401e-20	DGKD	Follicular_B
5.00049e-24	-0.273015	0.342	0.42	1.13526e-19	WDFY2	Follicular_B
2.35285e-23	0.251858	0.691	0.599	5.34167e-19	HSPA5	Follicular_B
4.67837e-20	-0.250811	0.497	0.547	1.06213e-15	MSI2	Follicular_B
3.57438e-19	-0.269523	0.521	0.572	8.11492e-15	ZEB2	Follicular_B
4.14132e-15	-0.2586	0.3	0.357	9.40204e-11	FYTTD1	Follicular_B
3.05339e-10	-0.255591	0.544	0.58	6.93212e-06	RP11-160E2.6	Follicular_B
2.43156e-08	0.342013	0.489	0.447	0.000552037	IGLC3	Follicular_B
0	1.60669	0.636	0.09	0	IFI44L	ISG_high_B
0	1.42887	0.758	0.194	0	MX1	ISG_high_B
0	0.972488	0.429	0.058	0	IFITM1	ISG_high_B
0	0.707882	0.358	0.03	0	IFI44	ISG_high_B
0	0.58925	0.248	0.015	0	HERC5	ISG_high_B
0	0.439904	0.197	0.007	0	CMPK2	ISG_high_B
3.09433e-288	0.567257	0.257	0.022	7.02505e-284	IFIT3	ISG_high_B
1.56126e-276	1.3352	0.807	0.279	3.54453e-272	EIF2AK2	ISG_high_B
8.69914e-275	0.255326	0.13	0.005	1.97496e-270	IFIT1	ISG_high_B
1.91955e-272	1.76926	0.822	0.318	4.35796e-268	ISG15	ISG_high_B
1.77405e-270	1.45991	0.835	0.312	4.02762e-266	XAF1	ISG_high_B
5.86417e-250	1.34268	0.614	0.163	1.33134e-245	IFI6	ISG_high_B
1.77616e-242	0.992278	0.545	0.125	4.03242e-238	MX2	ISG_high_B
1.05856e-220	0.37874	0.184	0.015	2.40324e-216	USP18	ISG_high_B
5.25544e-220	0.972114	0.575	0.148	1.19314e-215	STAT1	ISG_high_B
2.3404e-217	0.415318	0.188	0.016	5.31342e-213	OAS3	ISG_high_B
5.02027e-210	0.345504	0.154	0.01	1.13975e-205	RSAD2	ISG_high_B
1.07697e-181	1.02696	0.604	0.197	2.44504e-177	EPSTI1	ISG_high_B
1.5728e-174	0.697174	0.403	0.088	3.57072e-170	PLSCR1	ISG_high_B
3.16648e-161	1.03808	0.699	0.292	7.18886e-157	IRF7	ISG_high_B
2.6435e-143	0.44931	0.209	0.029	6.00153e-139	SLFN5	ISG_high_B
2.33405e-142	1.02938	0.7	0.318	5.299e-138	SAMD9L	ISG_high_B
1.43692e-138	0.783575	0.464	0.138	3.26224e-134	OAS1	ISG_high_B
8.72449e-131	0.978775	0.893	0.62	1.98072e-126	LY6E	ISG_high_B
7.80708e-125	0.521278	0.287	0.06	1.77244e-120	DDX60	ISG_high_B
3.51168e-99	0.841941	0.925	0.752	7.97256e-95	ISG20	ISG_high_B
2.10187e-98	0.589091	0.42	0.141	4.77187e-94	PARP9	ISG_high_B
7.5291e-96	0.795787	0.761	0.447	1.70933e-91	TRIM22	ISG_high_B
1.17885e-87	0.857346	0.858	0.636	2.67634e-83	RNF213	ISG_high_B
3.24973e-83	0.728671	0.743	0.449	7.37787e-79	ADAR	ISG_high_B
3.77391e-73	0.666385	0.541	0.269	8.5679e-69	UBE2L6	ISG_high_B
2.4175e-72	0.634969	0.643	0.356	5.48845e-68	BST2	ISG_high_B
1.16795e-66	0.467619	0.291	0.096	2.65159e-62	OAS2	ISG_high_B
4.96045e-62	0.467507	0.341	0.128	1.12617e-57	DDX60L	ISG_high_B
4.2953e-60	0.297348	1	0.999	9.75162e-56	B2M	ISG_high_B
2.61462e-59	0.604625	0.478	0.23	5.93598e-55	SAMD9	ISG_high_B
4.05923e-54	0.400438	0.319	0.124	9.21567e-50	LAP3	ISG_high_B
8.87419e-51	0.408124	0.325	0.132	2.01471e-46	IFI35	ISG_high_B
1.33214e-50	0.25116	0.152	0.038	3.02435e-46	HERC6	ISG_high_B
1.31114e-46	0.362374	0.265	0.099	2.97668e-42	HELZ2	ISG_high_B
4.50358e-45	0.563931	0.77	0.588	1.02245e-40	IFI16	ISG_high_B
1.08619e-43	0.429736	0.42	0.206	2.46597e-39	IRF9	ISG_high_B
7.97734e-43	0.407198	0.259	0.102	1.8111e-38	BISPR	ISG_high_B
3.45975e-42	0.552964	0.748	0.558	7.85467e-38	IFITM2	ISG_high_B
9.678e-42	0.466345	0.401	0.2	2.1972e-37	ZBP1	ISG_high_B
5.01415e-40	0.535688	0.868	0.727	1.13836e-35	PARP14	ISG_high_B
5.16105e-37	0.471806	0.455	0.254	1.17171e-32	STAT2	ISG_high_B
4.43414e-32	0.339401	0.38	0.201	1.00668e-27	PARP12	ISG_high_B
8.8198e-32	0.427595	0.728	0.549	2.00236e-27	DRAP1	ISG_high_B
1.04867e-27	0.286644	0.303	0.151	2.3808e-23	IFIH1	ISG_high_B
2.1856e-26	0.433125	0.778	0.654	4.96196e-22	PPM1K	ISG_high_B
4.7486e-26	0.335708	0.372	0.213	1.07808e-21	C19orf66	ISG_high_B
4.96937e-26	0.276563	0.23	0.106	1.1282e-21	DTX3L	ISG_high_B
1.91574e-25	0.400424	0.677	0.537	4.3493e-21	PSMB9	ISG_high_B
6.17766e-25	0.349581	0.416	0.258	1.40251e-20	PHF11	ISG_high_B
6.84343e-25	0.294819	0.257	0.126	1.55366e-20	PML	ISG_high_B
8.81955e-25	0.312602	0.265	0.133	2.0023e-20	PNPT1	ISG_high_B
4.01192e-24	0.33219	0.626	0.458	9.10827e-20	LGALS9	ISG_high_B
1.41267e-22	0.327121	0.455	0.3	3.20719e-18	UNC93B1	ISG_high_B
2.16742e-22	0.287297	0.336	0.192	4.9207e-18	CHMP5	ISG_high_B
1.18534e-20	0.308968	0.588	0.425	2.69108e-16	HSH2D	ISG_high_B
5.87705e-20	0.315493	0.471	0.322	1.33427e-15	RBCK1	ISG_high_B
9.95343e-18	0.30289	0.452	0.317	2.25973e-13	TAP1	ISG_high_B
6.94048e-17	0.307977	0.391	0.26	1.5757e-12	TYMP	ISG_high_B
5.94617e-15	0.306303	0.546	0.416	1.34996e-10	NT5C3A	ISG_high_B
5.49071e-14	0.293321	0.696	0.577	1.24656e-09	PSME2	ISG_high_B
5.85531e-14	0.259115	0.538	0.41	1.32933e-09	SP110	ISG_high_B
1.12421e-12	0.275158	0.357	0.251	2.5523e-08	RABGAP1L	ISG_high_B
6.01297e-12	0.28005	0.583	0.479	1.36512e-07	FCHSD2	ISG_high_B
7.08029e-11	0.275903	0.578	0.489	1.60744e-06	COX5A	ISG_high_B
0.00033669	-0.254219	0.561	0.593	1	PHACTR1	ISG_high_B
0	0.843015	1	1	0	MALAT1	Mito_high_immuture_B
0	-0.573357	0.989	1	0	RPL18A	Mito_high_immuture_B
0	-0.581283	0.993	1	0	RPS2	Mito_high_immuture_B
0	-0.631332	0.992	1	0	TPT1	Mito_high_immuture_B
0	-0.645363	0.966	1	0	RPS15	Mito_high_immuture_B
0	-0.666121	0.985	1	0	RPS23	Mito_high_immuture_B
0	-0.674377	0.984	1	0	RPL34	Mito_high_immuture_B
0	-0.677543	0.985	1	0	RPL32	Mito_high_immuture_B
0	-0.697746	0.969	1	0	RPL19	Mito_high_immuture_B
0	-0.698785	0.971	1	0	RPS3	Mito_high_immuture_B
0	-0.718142	0.982	1	0	RPL11	Mito_high_immuture_B
0	-0.729554	0.964	1	0	RPS16	Mito_high_immuture_B
0	-0.736971	0.961	1	0	RPL18	Mito_high_immuture_B
0	-0.750827	0.98	1	0	RPS6	Mito_high_immuture_B
0	-0.75435	0.93	0.999	0	RPS21	Mito_high_immuture_B
0	-0.758238	0.976	1	0	RPS24	Mito_high_immuture_B
0	-0.784373	0.952	1	0	FAU	Mito_high_immuture_B
0	-0.789228	0.996	1	0	EEF1A1	Mito_high_immuture_B
0	-0.789841	0.963	1	0	RPL9	Mito_high_immuture_B
0	-0.793215	0.966	1	0	RPL7A	Mito_high_immuture_B
0	-0.80182	0.942	1	0	RPS25	Mito_high_immuture_B
0	-0.802322	0.962	1	0	RPS29	Mito_high_immuture_B
0	-0.81343	0.983	1	0	RPS12	Mito_high_immuture_B
0	-0.826784	0.969	1	0	RPL3	Mito_high_immuture_B
0	-0.829851	0.99	1	0	RPS27	Mito_high_immuture_B
0	-0.850518	0.98	1	0	RPS3A	Mito_high_immuture_B
0	-0.854194	0.939	1	0	RPL35A	Mito_high_immuture_B
0	-0.864409	0.901	0.999	0	RPL7	Mito_high_immuture_B
0	-0.865362	0.97	1	0	RPL15	Mito_high_immuture_B
0	-0.866503	0.965	1	0	RPS4X	Mito_high_immuture_B
0	-0.875388	0.955	1	0	RPS28	Mito_high_immuture_B
0	-0.875568	0.931	1	0	RPS5	Mito_high_immuture_B
0	-0.894407	0.951	1	0	RPS7	Mito_high_immuture_B
0	-0.897061	0.967	1	0	RPS27A	Mito_high_immuture_B
0	-0.906738	0.929	0.999	0	RPL5	Mito_high_immuture_B
0	-0.913978	0.977	1	0	RPLP1	Mito_high_immuture_B
0	-0.917059	0.959	1	0	RPS14	Mito_high_immuture_B
0	-0.921058	0.944	1	0	HLA-DRA	Mito_high_immuture_B
0	-0.927194	0.955	1	0	RPS15A	Mito_high_immuture_B
0	-0.928792	0.872	0.998	0	EEF1B2	Mito_high_immuture_B
0	-0.931777	0.958	1	0	RPL39	Mito_high_immuture_B
0	-0.943278	0.968	1	0	RPL30	Mito_high_immuture_B
0	-0.958735	0.982	1	0	RPL41	Mito_high_immuture_B
0	-0.977857	0.99	1	0	RPL10	Mito_high_immuture_B
0	-0.989144	0.933	1	0	RPL23A	Mito_high_immuture_B
0	-0.994493	0.94	1	0	RPL26	Mito_high_immuture_B
0	-0.994498	0.913	1	0	RPL10A	Mito_high_immuture_B
0	-1.06398	0.917	1	0	RPS13	Mito_high_immuture_B
0	-1.15227	0.891	0.999	0	RPS10	Mito_high_immuture_B
4.82194e-308	-0.706008	0.958	1	1.09472e-303	RPL6	Mito_high_immuture_B
8.48128e-308	-0.637405	0.95	0.999	1.9255e-303	UBA52	Mito_high_immuture_B
2.13418e-302	-0.649884	0.966	1	4.84524e-298	RPL8	Mito_high_immuture_B
3.42616e-299	-0.801714	0.863	0.999	7.77841e-295	NACA	Mito_high_immuture_B
3.86783e-299	-0.722757	0.91	0.999	8.78113e-295	RPL22	Mito_high_immuture_B
1.59071e-298	-0.718022	0.912	0.999	3.61138e-294	RPL24	Mito_high_immuture_B
6.31168e-296	-0.604931	0.963	1	1.43294e-291	RPS9	Mito_high_immuture_B
1.99683e-286	-0.651545	0.975	1	4.5334e-282	RPL21	Mito_high_immuture_B
3.65894e-285	-0.643818	0.989	1	8.30688e-281	B2M	Mito_high_immuture_B
5.79661e-281	-0.658138	0.957	1	1.316e-276	RPL12	Mito_high_immuture_B
1.84584e-280	-0.659676	0.968	1	4.1906e-276	RPSA	Mito_high_immuture_B
2.4026e-274	-0.82526	0.838	0.996	5.45461e-270	FTL	Mito_high_immuture_B
6.52188e-274	-0.466002	0.996	1	1.48066e-269	RPL28	Mito_high_immuture_B
1.60328e-267	0.5858	1	1	3.63992e-263	MT-CO3	Mito_high_immuture_B
2.33016e-267	-0.538099	0.989	1	5.29017e-263	RPS8	Mito_high_immuture_B
2.4703e-266	-0.866697	0.675	0.985	5.60831e-262	BTF3	Mito_high_immuture_B
6.42905e-265	-0.517229	0.99	1	1.45959e-260	RPS19	Mito_high_immuture_B
1.50058e-261	0.585876	1	1	3.40678e-257	MT-CO2	Mito_high_immuture_B
2.46738e-260	-0.813869	0.839	0.997	5.6017e-256	HLA-DPB1	Mito_high_immuture_B
1.02802e-248	-0.517505	0.982	1	2.33391e-244	RPL29	Mito_high_immuture_B
1.57695e-248	-0.854831	0.772	0.993	3.58015e-244	HLA-DPA1	Mito_high_immuture_B
1.57257e-242	-0.521934	0.995	1	3.57021e-238	RPS18	Mito_high_immuture_B
4.1052e-240	-0.531024	0.974	1	9.32004e-236	RPL14	Mito_high_immuture_B
3.94707e-239	-0.507467	0.977	1	8.96104e-235	RPLP2	Mito_high_immuture_B
1.66462e-236	0.608205	0.999	0.999	3.77919e-232	MT-CYB	Mito_high_immuture_B
5.56367e-230	-0.602869	0.954	0.999	1.26312e-225	RPLP0	Mito_high_immuture_B
5.28259e-229	0.58412	0.999	1	1.19931e-224	MT-ATP6	Mito_high_immuture_B
7.36993e-226	-0.527445	0.972	1	1.67319e-221	GNB2L1	Mito_high_immuture_B
6.30148e-225	0.617711	0.999	1	1.43063e-220	MT-CO1	Mito_high_immuture_B
2.73235e-224	0.582644	0.999	0.999	6.20325e-220	MT-ND4	Mito_high_immuture_B
1.31696e-222	-0.574253	0.938	0.999	2.98991e-218	RPL27	Mito_high_immuture_B
5.55468e-219	0.645709	1	0.999	1.26108e-214	MT-ND1	Mito_high_immuture_B
1.04587e-208	-0.789028	0.637	0.966	2.37444e-204	HINT1	Mito_high_immuture_B
1.02133e-204	0.640832	0.998	0.999	2.31872e-200	MT-ND2	Mito_high_immuture_B
2.98597e-203	-0.477933	0.987	1	6.77905e-199	RPL37	Mito_high_immuture_B
6.2364e-202	-0.486391	0.974	1	1.41585e-197	RPL37A	Mito_high_immuture_B
3.45463e-201	-0.765496	0.744	0.975	7.84304e-197	RPL17	Mito_high_immuture_B
5.63538e-201	-0.366509	0.999	1	1.2794e-196	RPL13	Mito_high_immuture_B
1.18277e-200	-0.75014	0.666	0.97	2.68523e-196	ARPC3	Mito_high_immuture_B
3.52354e-197	-0.495106	0.955	1	7.99948e-193	RPL36	Mito_high_immuture_B
8.48325e-195	-0.667496	0.961	0.999	1.92595e-190	TMSB4X	Mito_high_immuture_B
1.28711e-191	0.962058	0.961	0.927	2.92212e-187	CCNL1	Mito_high_immuture_B
6.99694e-191	-0.782159	0.55	0.937	1.58851e-186	COMMD6	Mito_high_immuture_B
5.59284e-185	-0.710537	0.664	0.978	1.26974e-180	COX7C	Mito_high_immuture_B
1.04182e-168	-0.692167	0.645	0.95	2.36524e-164	EIF3E	Mito_high_immuture_B
1.18252e-166	-0.724342	0.605	0.94	2.68468e-162	CD48	Mito_high_immuture_B
2.91382e-165	-0.592513	0.798	0.987	6.61526e-161	PFDN5	Mito_high_immuture_B
1.29265e-162	-0.712724	0.498	0.899	2.9347e-158	EIF3K	Mito_high_immuture_B
2.04426e-160	-0.528789	0.926	0.998	4.64109e-156	RPS20	Mito_high_immuture_B
1.02452e-155	-0.628544	0.68	0.97	2.32597e-151	TOMM7	Mito_high_immuture_B
1.05873e-154	0.67751	0.987	0.994	2.40364e-150	MT-ND5	Mito_high_immuture_B
1.95656e-153	-0.416843	0.969	0.999	4.44197e-149	RPL35	Mito_high_immuture_B
3.1236e-153	-0.596954	0.923	0.997	7.0915e-149	HLA-DRB1	Mito_high_immuture_B
8.91728e-151	-0.672787	0.586	0.928	2.02449e-146	ATP5G2	Mito_high_immuture_B
2.82894e-150	-0.719616	0.51	0.882	6.42255e-146	SLC25A5	Mito_high_immuture_B
4.47398e-147	0.82358	0.932	0.899	1.01573e-142	HNRNPH1	Mito_high_immuture_B
4.73418e-147	0.823602	0.913	0.888	1.0748e-142	DDX17	Mito_high_immuture_B
2.08905e-145	0.491413	0.999	0.999	4.74277e-141	MT-ND3	Mito_high_immuture_B
2.28783e-144	0.916815	0.895	0.837	5.19407e-140	FAM129C	Mito_high_immuture_B
3.99619e-141	-0.673218	0.442	0.831	9.07254e-137	OST4	Mito_high_immuture_B
5.2608e-131	-0.518603	0.809	0.987	1.19436e-126	ATP5E	Mito_high_immuture_B
8.90749e-131	-0.417584	0.944	0.998	2.02227e-126	RPL38	Mito_high_immuture_B
3.25376e-130	-0.577277	0.729	0.97	7.38701e-126	NPM1	Mito_high_immuture_B
1.23938e-124	-0.69221	0.724	0.954	2.81376e-120	ACTG1	Mito_high_immuture_B
9.264e-123	-0.435833	0.924	0.996	2.10321e-118	RPL4	Mito_high_immuture_B
2.15294e-120	-0.564298	0.643	0.943	4.88783e-116	UQCRB	Mito_high_immuture_B
3.61688e-120	-0.584251	0.391	0.752	8.21139e-116	NDUFA4	Mito_high_immuture_B
1.04786e-118	-0.570369	0.648	0.947	2.37896e-114	ATP5L	Mito_high_immuture_B
6.02799e-118	-0.557621	0.575	0.909	1.36853e-113	EIF3F	Mito_high_immuture_B
1.69171e-116	0.820667	0.89	0.86	3.84068e-112	MDM4	Mito_high_immuture_B
2.30594e-116	0.947724	0.815	0.705	5.23518e-112	NKTR	Mito_high_immuture_B
8.76166e-115	-0.510346	0.944	0.999	1.98916e-110	FTH1	Mito_high_immuture_B
1.48957e-113	-0.606731	0.399	0.75	3.38178e-109	UXT	Mito_high_immuture_B
1.06119e-111	0.663485	0.922	0.908	2.40922e-107	ARGLU1	Mito_high_immuture_B
1.18462e-108	-0.548004	0.531	0.874	2.68945e-104	CHCHD2	Mito_high_immuture_B
1.34105e-108	-0.456148	0.896	0.994	3.04458e-104	HLA-C	Mito_high_immuture_B
1.66586e-107	-0.550201	0.458	0.805	3.782e-103	SUMO2	Mito_high_immuture_B
4.70426e-107	0.715291	0.882	0.853	1.06801e-102	SFPQ	Mito_high_immuture_B
2.61053e-105	0.693339	0.918	0.921	5.92668e-101	RALGPS2	Mito_high_immuture_B
9.4512e-105	-0.433107	0.923	0.996	2.1457e-100	CD52	Mito_high_immuture_B
3.91721e-104	0.844009	0.841	0.758	8.89324e-100	JMJD1C	Mito_high_immuture_B
7.77126e-104	-0.549766	0.538	0.872	1.76431e-99	UQCRH	Mito_high_immuture_B
1.03073e-103	-0.593234	0.39	0.734	2.34006e-99	CLIC1	Mito_high_immuture_B
7.27289e-102	0.80921	0.8	0.687	1.65116e-97	MGEA5	Mito_high_immuture_B
7.82082e-102	-0.498339	0.749	0.969	1.77556e-97	SLC25A6	Mito_high_immuture_B
1.59714e-101	-0.53985	0.414	0.75	3.62599e-97	COX7A2	Mito_high_immuture_B
2.6538e-100	-0.464131	0.854	0.991	6.02491e-96	RPL36A	Mito_high_immuture_B
6.37379e-100	-0.482212	0.759	0.975	1.44704e-95	YBX1	Mito_high_immuture_B
1.40489e-99	-0.485634	0.743	0.973	3.18952e-95	COX4I1	Mito_high_immuture_B
4.16433e-99	-0.565731	0.547	0.86	9.45429e-95	MYL12A	Mito_high_immuture_B
1.93923e-98	0.654836	0.928	0.93	4.40264e-94	FUS	Mito_high_immuture_B
5.22119e-97	-0.523542	0.535	0.861	1.18537e-92	EIF3H	Mito_high_immuture_B
5.81158e-97	0.571336	0.969	0.986	1.3194e-92	MS4A1	Mito_high_immuture_B
9.27841e-96	-0.526974	0.428	0.762	2.10648e-91	SMDT1	Mito_high_immuture_B
6.28978e-95	0.929284	0.848	0.795	1.42797e-90	FOSB	Mito_high_immuture_B
3.80084e-94	-0.386109	0.968	0.999	8.62904e-90	RPL27A	Mito_high_immuture_B
4.41105e-94	-0.497917	0.51	0.843	1.00144e-89	COX6C	Mito_high_immuture_B
4.4942e-92	0.719099	0.873	0.831	1.02032e-87	SMCHD1	Mito_high_immuture_B
1.19189e-91	0.895612	0.777	0.681	2.70595e-87	UTRN	Mito_high_immuture_B
4.25196e-90	-0.508709	0.501	0.826	9.65321e-86	SERP1	Mito_high_immuture_B
3.83677e-88	-0.48733	0.481	0.798	8.71062e-84	MYL12B	Mito_high_immuture_B
1.09949e-87	-0.400791	0.877	0.992	2.49617e-83	RPL31	Mito_high_immuture_B
2.03174e-86	-0.413732	0.901	0.993	4.61265e-82	CD79A	Mito_high_immuture_B
7.17616e-85	0.536966	0.941	0.973	1.6292e-80	RBM39	Mito_high_immuture_B
1.42206e-84	0.730434	0.81	0.754	3.2285e-80	SRSF11	Mito_high_immuture_B
5.63374e-83	-0.291846	0.99	1	1.27903e-78	RPL13A	Mito_high_immuture_B
2.31595e-82	-0.459017	0.684	0.934	5.25789e-78	ZFAS1	Mito_high_immuture_B
5.91643e-78	0.824644	0.675	0.547	1.34321e-73	ATP2A3	Mito_high_immuture_B
1.82435e-77	0.592154	0.936	0.94	4.14183e-73	TRA2B	Mito_high_immuture_B
1.04744e-76	-0.53608	0.425	0.703	2.37801e-72	GSTP1	Mito_high_immuture_B
2.87543e-76	-0.457095	0.429	0.724	6.52808e-72	UQCR11	Mito_high_immuture_B
3.53814e-75	-0.494968	0.277	0.542	8.03265e-71	C1QBP	Mito_high_immuture_B
2.21374e-74	-0.491304	0.279	0.548	5.02584e-70	DDT	Mito_high_immuture_B
4.51093e-74	0.557428	0.92	0.939	1.02412e-69	SF1	Mito_high_immuture_B
1.89319e-73	-0.436121	0.479	0.773	4.29812e-69	APRT	Mito_high_immuture_B
4.33275e-73	-0.494083	0.52	0.807	9.83664e-69	RPL22L1	Mito_high_immuture_B
5.08131e-73	-0.473681	0.321	0.59	1.15361e-68	BRK1	Mito_high_immuture_B
4.33499e-72	-0.46077	0.259	0.519	9.84173e-68	COX7A2L	Mito_high_immuture_B
6.40858e-70	0.626894	0.836	0.82	1.45494e-65	LUC7L3	Mito_high_immuture_B
2.29042e-69	0.721757	0.781	0.732	5.19994e-65	CLK1	Mito_high_immuture_B
3.07591e-69	-0.414723	0.742	0.95	6.98323e-65	PFN1	Mito_high_immuture_B
6.86023e-69	0.626586	0.835	0.799	1.55748e-64	AFF3	Mito_high_immuture_B
1.07063e-68	0.805731	0.678	0.572	2.43064e-64	SNRNP70	Mito_high_immuture_B
5.50939e-68	-0.446062	0.412	0.688	1.2508e-63	ATP5O	Mito_high_immuture_B
1.79313e-67	-0.486748	0.245	0.488	4.07094e-63	AC090498.1	Mito_high_immuture_B
3.04103e-67	-0.391935	0.789	0.969	6.90406e-63	PPIA	Mito_high_immuture_B
7.0532e-67	0.58066	0.871	0.891	1.60129e-62	RSRP1	Mito_high_immuture_B
1.01616e-66	0.49666	0.941	0.968	2.30698e-62	PNISR	Mito_high_immuture_B
1.32697e-66	-0.400896	0.428	0.707	3.01262e-62	COX6A1	Mito_high_immuture_B
1.46249e-66	-0.416169	0.523	0.812	3.32029e-62	ANAPC16	Mito_high_immuture_B
1.7067e-66	-0.424218	0.628	0.902	3.87471e-62	ARHGDIB	Mito_high_immuture_B
1.7341e-66	-0.411939	0.412	0.687	3.93692e-62	SSR2	Mito_high_immuture_B
3.04121e-66	0.712775	0.791	0.764	6.90445e-62	EIF4A1	Mito_high_immuture_B
5.72663e-66	-0.460408	0.477	0.754	1.30012e-61	ARPC1B	Mito_high_immuture_B
2.97533e-65	-0.40558	0.322	0.58	6.75489e-61	SPCS1	Mito_high_immuture_B
1.27485e-64	0.623935	0.812	0.79	2.89428e-60	MBNL1	Mito_high_immuture_B
3.15406e-64	-0.413311	0.507	0.79	7.16066e-60	SSR4	Mito_high_immuture_B
3.98882e-64	0.540535	0.894	0.901	9.05582e-60	SRRM2	Mito_high_immuture_B
3.02372e-63	1.17818	0.545	0.389	6.86474e-59	TTN	Mito_high_immuture_B
3.76246e-63	0.752985	0.748	0.677	8.54192e-59	SLC38A2	Mito_high_immuture_B
1.57185e-62	-0.400733	0.384	0.653	3.56857e-58	PARK7	Mito_high_immuture_B
1.84022e-62	0.606597	0.869	0.879	4.17785e-58	MT-ND4L	Mito_high_immuture_B
1.67427e-61	-0.417965	0.504	0.776	3.80111e-57	RAC2	Mito_high_immuture_B
1.81214e-61	-0.432714	0.542	0.82	4.11411e-57	PSME1	Mito_high_immuture_B
7.16556e-61	-0.39136	0.556	0.838	1.6268e-56	RPL36AL	Mito_high_immuture_B
1.45151e-60	-0.367557	0.521	0.812	3.29537e-56	ATP6V1G1	Mito_high_immuture_B
1.49154e-60	0.89288	0.754	0.675	3.38624e-56	NEAT1	Mito_high_immuture_B
3.54828e-60	0.654894	0.775	0.737	8.05565e-56	ATRX	Mito_high_immuture_B
6.6788e-60	-0.40968	0.379	0.629	1.51629e-55	HIGD2A	Mito_high_immuture_B
7.3794e-60	-0.395948	0.51	0.794	1.67535e-55	ITM2B	Mito_high_immuture_B
1.70303e-59	-0.400991	0.512	0.794	3.86638e-55	SNX3	Mito_high_immuture_B
1.86256e-59	-0.280885	0.988	0.999	4.22857e-55	HLA-B	Mito_high_immuture_B
2.08678e-59	-0.357234	0.367	0.629	4.73762e-55	JTB	Mito_high_immuture_B
2.39314e-59	-0.385424	0.538	0.808	5.43314e-55	RHOA	Mito_high_immuture_B
1.63701e-58	0.548102	0.879	0.898	3.71651e-54	PRRC2C	Mito_high_immuture_B
8.36975e-58	-0.413018	0.571	0.847	1.90018e-53	GAPDH	Mito_high_immuture_B
1.18996e-57	-0.37633	0.743	0.944	2.70158e-53	OAZ1	Mito_high_immuture_B
1.2229e-57	-0.394876	0.403	0.659	2.77636e-53	TBCA	Mito_high_immuture_B
2.6118e-57	-0.419375	0.339	0.58	5.92958e-53	TSTD1	Mito_high_immuture_B
3.48777e-57	-0.366521	0.441	0.704	7.91828e-53	SH3BGRL	Mito_high_immuture_B
5.47791e-57	0.751704	0.705	0.633	1.24365e-52	AKAP9	Mito_high_immuture_B
1.82701e-56	-0.398092	0.366	0.614	4.14785e-52	LY86	Mito_high_immuture_B
3.22954e-56	-0.271202	0.972	0.998	7.33203e-52	CD37	Mito_high_immuture_B
7.44393e-56	-0.385993	0.344	0.588	1.68999e-51	ATP5G3	Mito_high_immuture_B
1.32241e-55	-0.385366	0.346	0.585	3.00227e-51	NDUFB2	Mito_high_immuture_B
1.404e-55	-0.350191	0.423	0.69	3.1875e-51	NDUFB11	Mito_high_immuture_B
1.7252e-55	0.776906	0.613	0.503	3.91672e-51	FCRL2	Mito_high_immuture_B
3.87801e-55	-0.391102	0.548	0.797	8.80425e-51	COTL1	Mito_high_immuture_B
8.90588e-55	0.708214	0.656	0.549	2.0219e-50	MTSS1	Mito_high_immuture_B
1.60661e-54	-0.396707	0.224	0.429	3.64749e-50	MDH2	Mito_high_immuture_B
3.92708e-54	0.686772	0.685	0.607	8.91565e-50	ZCCHC11	Mito_high_immuture_B
1.00901e-53	-0.344508	0.502	0.764	2.29076e-49	GTF3A	Mito_high_immuture_B
1.67097e-53	-0.334347	0.792	0.966	3.79361e-49	CFL1	Mito_high_immuture_B
2.67523e-53	-0.366233	0.414	0.673	6.07357e-49	ALDOA	Mito_high_immuture_B
2.88558e-53	-0.339871	0.305	0.534	6.55112e-49	SOD1	Mito_high_immuture_B
2.91337e-53	0.692931	0.621	0.518	6.61423e-49	ASH1L	Mito_high_immuture_B
3.68627e-53	0.595667	0.792	0.77	8.36894e-49	RBM25	Mito_high_immuture_B
1.28032e-52	-0.345357	0.388	0.631	2.90671e-48	NEDD8	Mito_high_immuture_B
1.51375e-52	0.711427	0.705	0.648	3.43666e-48	BRD2	Mito_high_immuture_B
1.65161e-52	-0.373937	0.363	0.611	3.74966e-48	DBI	Mito_high_immuture_B
2.18709e-52	-0.341008	0.317	0.548	4.96535e-48	GABARAPL2	Mito_high_immuture_B
2.30739e-52	-0.343365	0.306	0.528	5.23846e-48	PEBP1	Mito_high_immuture_B
3.90002e-52	0.557181	0.838	0.854	8.85422e-48	TNRC6B	Mito_high_immuture_B
7.07757e-52	0.742854	0.602	0.478	1.60682e-47	GOLGA4	Mito_high_immuture_B
7.39019e-52	0.688984	0.577	0.456	1.67779e-47	EWSR1	Mito_high_immuture_B
8.56448e-52	0.658154	0.593	0.473	1.94439e-47	NIPBL	Mito_high_immuture_B
1.70273e-51	-0.33714	0.257	0.472	3.8657e-47	PRELID1	Mito_high_immuture_B
2.3534e-51	0.690737	0.341	0.199	5.34293e-47	ABCA7	Mito_high_immuture_B
3.67874e-51	-0.373266	0.276	0.484	8.35183e-47	C4orf3	Mito_high_immuture_B
4.5211e-51	0.447577	0.885	0.913	1.02643e-46	PTPRC	Mito_high_immuture_B
6.85609e-51	-0.359079	0.382	0.621	1.55654e-46	MIF	Mito_high_immuture_B
8.64944e-51	-0.334118	0.376	0.618	1.96368e-46	ARPC4	Mito_high_immuture_B
9.06909e-51	0.725621	0.798	0.776	2.05896e-46	MKNK2	Mito_high_immuture_B
1.22704e-50	-0.354308	0.447	0.691	2.78575e-46	TOMM20	Mito_high_immuture_B
1.38751e-50	-0.355319	0.561	0.823	3.15006e-46	EIF3L	Mito_high_immuture_B
1.39351e-50	0.618767	0.792	0.779	3.16369e-46	POU2F2	Mito_high_immuture_B
1.43545e-50	-0.352829	0.336	0.564	3.25891e-46	KRT10	Mito_high_immuture_B
1.9102e-50	-0.330397	0.662	0.913	4.33673e-46	SRP14	Mito_high_immuture_B
2.14571e-50	0.655078	0.635	0.535	4.87141e-46	MSI2	Mito_high_immuture_B
4.92957e-50	-0.759841	0.254	0.442	1.11916e-45	RPS4Y1	Mito_high_immuture_B
5.13881e-50	0.615801	0.797	0.786	1.16666e-45	TCF4	Mito_high_immuture_B
7.45914e-50	-0.336126	0.268	0.485	1.69345e-45	TMEM230	Mito_high_immuture_B
8.6053e-50	-0.366202	0.214	0.41	1.95366e-45	DAD1	Mito_high_immuture_B
1.20728e-49	-0.371017	0.235	0.438	2.74088e-45	TMEM256	Mito_high_immuture_B
1.57793e-49	0.92488	0.607	0.498	3.58237e-45	PCDH9	Mito_high_immuture_B
3.23999e-49	0.432293	0.899	0.923	7.35575e-45	AES	Mito_high_immuture_B
5.12414e-49	-0.328446	0.38	0.619	1.16333e-44	COX7B	Mito_high_immuture_B
1.16666e-48	-0.467073	0.337	0.55	2.64867e-44	JCHAIN	Mito_high_immuture_B
3.36185e-48	0.89086	0.647	0.555	7.6324e-44	NR4A1	Mito_high_immuture_B
3.66488e-48	0.640018	0.7	0.639	8.32037e-44	RNF213	Mito_high_immuture_B
4.51096e-48	-0.341416	0.284	0.489	1.02412e-43	ATP6V0E1	Mito_high_immuture_B
4.78008e-48	0.720972	0.727	0.67	1.08522e-43	ANKRD11	Mito_high_immuture_B
4.95877e-48	-0.354791	0.558	0.803	1.12579e-43	SNHG8	Mito_high_immuture_B
7.87763e-48	0.621262	0.76	0.73	1.78846e-43	PARP14	Mito_high_immuture_B
1.40025e-47	-0.692615	0.274	0.46	3.179e-43	HLA-DQA2	Mito_high_immuture_B
2.70007e-47	-0.344261	0.344	0.572	6.12996e-43	LDHB	Mito_high_immuture_B
3.02886e-47	0.60566	0.743	0.704	6.87642e-43	PLEKHA2	Mito_high_immuture_B
6.72976e-47	0.372314	0.949	0.977	1.52786e-42	HNRNPA2B1	Mito_high_immuture_B
1.16939e-46	-0.345192	0.504	0.755	2.65488e-42	PPDPF	Mito_high_immuture_B
1.31777e-46	0.667478	0.635	0.551	2.99173e-42	DGKD	Mito_high_immuture_B
1.53084e-46	0.702753	0.6	0.496	3.47547e-42	SMG1	Mito_high_immuture_B
2.03968e-46	-0.30849	0.436	0.684	4.63069e-42	CNBP	Mito_high_immuture_B
2.05813e-46	-0.321419	0.665	0.911	4.67257e-42	TMA7	Mito_high_immuture_B
2.1297e-46	-0.326602	0.446	0.694	4.83506e-42	ICAM3	Mito_high_immuture_B
2.51171e-46	-0.346106	0.397	0.628	5.70235e-42	PPIB	Mito_high_immuture_B
2.94828e-46	0.44294	0.884	0.909	6.69348e-42	FOXP1	Mito_high_immuture_B
3.15695e-46	-0.309122	0.718	0.942	7.16721e-42	CCNI	Mito_high_immuture_B
3.91233e-46	-0.377322	0.542	0.775	8.88215e-42	VPREB3	Mito_high_immuture_B
7.01215e-46	0.584689	0.731	0.693	1.59197e-41	ATM	Mito_high_immuture_B
7.19452e-46	0.549462	0.789	0.776	1.63337e-41	GPBP1	Mito_high_immuture_B
8.01161e-46	0.605062	0.349	0.212	1.81888e-41	PPP1R9B	Mito_high_immuture_B
1.01298e-45	-0.29876	0.331	0.555	2.29978e-41	ATP5J	Mito_high_immuture_B
1.19553e-45	-0.296518	0.377	0.607	2.71421e-41	TMEM258	Mito_high_immuture_B
1.41189e-45	-0.33263	0.3	0.504	3.2054e-41	COX5A	Mito_high_immuture_B
1.61384e-45	-0.311671	0.453	0.702	3.6639e-41	EIF3D	Mito_high_immuture_B
1.73753e-45	0.624982	0.718	0.668	3.94471e-41	PCSK7	Mito_high_immuture_B
1.89634e-45	-0.320931	0.886	0.993	4.30526e-41	RPS17	Mito_high_immuture_B
1.991e-45	0.673834	0.651	0.578	4.52016e-41	MACF1	Mito_high_immuture_B
3.97684e-45	0.560079	0.779	0.758	9.02863e-41	BPTF	Mito_high_immuture_B
4.33994e-45	-0.31391	0.349	0.564	9.85297e-41	COX8A	Mito_high_immuture_B
6.17789e-45	1.00819	0.561	0.502	1.40257e-40	XIST	Mito_high_immuture_B
1.04346e-44	0.637148	0.691	0.642	2.36896e-40	IKZF3	Mito_high_immuture_B
1.16935e-44	-0.30768	0.541	0.787	2.65476e-40	NSA2	Mito_high_immuture_B
1.29419e-44	-0.315153	0.382	0.611	2.93819e-40	PHB2	Mito_high_immuture_B
1.6939e-44	-0.33868	0.35	0.569	3.84567e-40	NPC2	Mito_high_immuture_B
1.75547e-44	0.595286	0.731	0.7	3.98545e-40	BCLAF1	Mito_high_immuture_B
4.52639e-44	-0.319453	0.337	0.555	1.02763e-39	PSMB9	Mito_high_immuture_B
5.5898e-44	0.72162	0.717	0.656	1.26905e-39	RP11-231C14.7	Mito_high_immuture_B
6.77848e-44	-0.307542	0.395	0.628	1.53892e-39	FKBP1A	Mito_high_immuture_B
8.41274e-44	-0.320309	0.334	0.547	1.90994e-39	ODC1	Mito_high_immuture_B
1.32057e-43	0.454959	0.827	0.845	2.99808e-39	TAPBP	Mito_high_immuture_B
2.06046e-43	0.635015	0.622	0.531	4.67786e-39	LENG8	Mito_high_immuture_B
2.29858e-43	0.443096	0.848	0.877	5.21846e-39	PNN	Mito_high_immuture_B
4.279e-43	-0.337602	0.332	0.536	9.71461e-39	GYPC	Mito_high_immuture_B
4.53811e-43	-0.31419	0.512	0.769	1.03029e-38	UBE2D2	Mito_high_immuture_B
8.67575e-43	0.629269	0.578	0.474	1.96966e-38	RBM5	Mito_high_immuture_B
1.11422e-42	0.625519	0.553	0.448	2.52962e-38	OGT	Mito_high_immuture_B
1.12179e-42	-0.312709	0.514	0.765	2.54679e-38	COX6B1	Mito_high_immuture_B
2.1144e-42	-0.328764	0.275	0.461	4.80031e-38	EPB41L4A-AS1	Mito_high_immuture_B
2.40774e-42	-0.298129	0.547	0.796	5.4663e-38	SNRPD2	Mito_high_immuture_B
2.54116e-42	0.543808	0.693	0.644	5.76919e-38	GTF2I	Mito_high_immuture_B
2.60111e-42	-0.304936	0.455	0.704	5.9053e-38	COX5B	Mito_high_immuture_B
3.38353e-42	0.617657	0.671	0.598	7.68163e-38	POLR2J3	Mito_high_immuture_B
3.55184e-42	0.663552	0.628	0.55	8.06374e-38	ITSN2	Mito_high_immuture_B
8.57855e-42	-0.341307	0.23	0.416	1.94759e-37	ALOX5AP	Mito_high_immuture_B
1.20533e-41	1.0377	0.614	0.51	2.73647e-37	SOX4	Mito_high_immuture_B
1.97574e-41	-0.263991	0.905	0.992	4.48552e-37	H3F3A	Mito_high_immuture_B
2.27996e-41	-0.277846	0.376	0.596	5.17619e-37	NDUFA11	Mito_high_immuture_B
2.3907e-41	0.49247	0.836	0.875	5.42761e-37	FAM65B	Mito_high_immuture_B
3.04243e-41	-0.295251	0.531	0.778	6.90723e-37	MZT2B	Mito_high_immuture_B
4.57037e-41	-0.292731	0.311	0.521	1.03761e-36	NDUFB8	Mito_high_immuture_B
7.24403e-41	-0.324648	0.161	0.325	1.64461e-36	LSM2	Mito_high_immuture_B
7.5033e-41	-0.294322	0.417	0.64	1.70348e-36	RABAC1	Mito_high_immuture_B
8.52225e-41	-0.319755	0.268	0.456	1.93481e-36	PPP1R14B	Mito_high_immuture_B
9.09665e-41	-0.304984	0.433	0.662	2.06521e-36	PDLIM1	Mito_high_immuture_B
1.04259e-40	0.604514	0.651	0.577	2.36699e-36	INPP5D	Mito_high_immuture_B
1.30012e-40	-0.312136	0.45	0.678	2.95166e-36	ST13	Mito_high_immuture_B
2.47371e-40	0.597269	0.749	0.719	5.61607e-36	ATP2B1	Mito_high_immuture_B
3.91313e-40	-0.644964	0.721	0.886	8.88397e-36	RPS26	Mito_high_immuture_B
4.14652e-40	0.641149	0.689	0.649	9.41384e-36	VPS13C	Mito_high_immuture_B
9.19109e-40	0.682038	0.629	0.562	2.08665e-35	ZEB2	Mito_high_immuture_B
9.58436e-40	0.548752	0.689	0.65	2.17594e-35	CYTH1	Mito_high_immuture_B
9.59445e-40	-0.27144	0.724	0.937	2.17823e-35	MYL6	Mito_high_immuture_B
1.18807e-39	0.697623	0.602	0.518	2.69727e-35	IQSEC1	Mito_high_immuture_B
1.74366e-39	-0.307488	0.377	0.592	3.95863e-35	EIF3M	Mito_high_immuture_B
1.82798e-39	0.656647	0.517	0.413	4.15006e-35	ARHGAP17	Mito_high_immuture_B
1.94235e-39	-0.282403	0.598	0.845	4.40972e-35	ERP29	Mito_high_immuture_B
2.37103e-39	-0.292109	0.281	0.469	5.38294e-35	ATP6V1F	Mito_high_immuture_B
3.72807e-39	0.668567	0.603	0.522	8.46383e-35	MAP3K1	Mito_high_immuture_B
4.94976e-39	0.73711	0.713	0.677	1.12374e-34	RBM38	Mito_high_immuture_B
7.2044e-39	-0.284412	0.219	0.389	1.63562e-34	OCIAD2	Mito_high_immuture_B
7.2207e-39	-0.271995	0.317	0.512	1.63932e-34	PSMB3	Mito_high_immuture_B
7.71595e-39	0.692919	0.544	0.444	1.75175e-34	SETX	Mito_high_immuture_B
8.1139e-39	-0.274378	0.235	0.417	1.8421e-34	GHITM	Mito_high_immuture_B
8.93825e-39	-0.274049	0.312	0.511	2.02925e-34	UFC1	Mito_high_immuture_B
1.03032e-38	-0.342044	0.425	0.641	2.33913e-34	LY6E	Mito_high_immuture_B
1.65457e-38	-0.30924	0.226	0.395	3.75637e-34	TMEM14B	Mito_high_immuture_B
2.06297e-38	0.613205	0.63	0.556	4.68357e-34	CHD2	Mito_high_immuture_B
2.37271e-38	-0.292912	0.67	0.889	5.38677e-34	HMGN1	Mito_high_immuture_B
2.92776e-38	0.594549	0.615	0.526	6.6469e-34	KIAA1033	Mito_high_immuture_B
3.19579e-38	0.664439	0.59	0.511	7.25541e-34	SREK1	Mito_high_immuture_B
3.29646e-38	-0.277998	0.791	0.959	7.48395e-34	HLA-DQA1	Mito_high_immuture_B
4.37636e-38	-0.272712	0.243	0.425	9.93565e-34	MYEOV2	Mito_high_immuture_B
5.62054e-38	0.635019	0.642	0.574	1.27603e-33	PARP15	Mito_high_immuture_B
6.30641e-38	-0.283942	0.282	0.468	1.43175e-33	GNG5	Mito_high_immuture_B
6.41203e-38	-0.311485	0.346	0.546	1.45572e-33	FAM26F	Mito_high_immuture_B
9.53257e-38	-0.292775	0.342	0.541	2.16418e-33	USMG5	Mito_high_immuture_B
1.19454e-37	-0.307131	0.243	0.424	2.71196e-33	IGBP1	Mito_high_immuture_B
1.55059e-37	0.499281	0.778	0.781	3.5203e-33	N4BP2L2	Mito_high_immuture_B
1.69138e-37	0.592123	0.635	0.557	3.83995e-33	AHNAK	Mito_high_immuture_B
2.55028e-37	-0.286787	0.422	0.639	5.78991e-33	EVI2B	Mito_high_immuture_B
3.51288e-37	0.329593	0.996	1	7.97528e-33	JUND	Mito_high_immuture_B
5.3819e-37	0.451219	0.858	0.899	1.22185e-32	SON	Mito_high_immuture_B
5.4596e-37	0.600126	0.585	0.497	1.23949e-32	USP34	Mito_high_immuture_B
7.09953e-37	-0.375175	0.246	0.426	1.61181e-32	CD1C	Mito_high_immuture_B
1.74617e-36	-0.258706	0.32	0.513	3.96434e-32	ATP5J2	Mito_high_immuture_B
2.1584e-36	-0.26218	0.344	0.547	4.90022e-32	C14orf166	Mito_high_immuture_B
3.002e-36	-0.276704	0.327	0.519	6.81544e-32	VDAC2	Mito_high_immuture_B
3.23135e-36	0.503341	0.757	0.752	7.33614e-32	BOD1L1	Mito_high_immuture_B
3.43878e-36	0.675861	0.542	0.446	7.80707e-32	ZMYND8	Mito_high_immuture_B
4.12425e-36	-0.261983	0.293	0.475	9.36328e-32	SUMO1	Mito_high_immuture_B
5.05269e-36	-0.280739	0.451	0.677	1.14711e-31	GMFG	Mito_high_immuture_B
5.42974e-36	0.592977	0.532	0.427	1.23271e-31	SPTBN1	Mito_high_immuture_B
5.709e-36	-0.283903	0.199	0.355	1.29611e-31	NDUFA12	Mito_high_immuture_B
6.78301e-36	0.594798	0.463	0.344	1.53995e-31	ZNF638	Mito_high_immuture_B
7.50099e-36	0.513313	0.743	0.733	1.70295e-31	AKAP13	Mito_high_immuture_B
7.73439e-36	-0.287924	0.234	0.402	1.75594e-31	SEC11A	Mito_high_immuture_B
1.00363e-35	-0.261579	0.443	0.675	2.27854e-31	RSL24D1	Mito_high_immuture_B
1.42826e-35	-0.293553	0.438	0.657	3.24258e-31	GPX1	Mito_high_immuture_B
1.6299e-35	0.576547	0.553	0.456	3.70037e-31	FAM214A	Mito_high_immuture_B
1.77671e-35	-0.299792	0.15	0.3	4.03366e-31	PYURF	Mito_high_immuture_B
4.04509e-35	-0.267744	0.225	0.391	9.18356e-31	TOMM22	Mito_high_immuture_B
4.67272e-35	-0.256492	0.375	0.577	1.06085e-30	PSMA7	Mito_high_immuture_B
4.78457e-35	0.656579	0.638	0.573	1.08624e-30	FCRL1	Mito_high_immuture_B
5.22409e-35	-0.274831	0.278	0.454	1.18603e-30	NDUFB4	Mito_high_immuture_B
5.43561e-35	-0.263399	0.197	0.361	1.23405e-30	PSMB6	Mito_high_immuture_B
5.89569e-35	-0.270997	0.328	0.517	1.3385e-30	UQCR10	Mito_high_immuture_B
6.61029e-35	-0.255963	0.292	0.469	1.50073e-30	SEC61G	Mito_high_immuture_B
8.54528e-35	0.632518	0.399	0.281	1.94003e-30	EHBP1L1	Mito_high_immuture_B
9.68692e-35	-0.28642	0.228	0.395	2.19922e-30	PPA1	Mito_high_immuture_B
2.36967e-34	-0.258867	0.227	0.393	5.37987e-30	LSM4	Mito_high_immuture_B
2.5625e-34	-0.250464	0.278	0.454	5.81765e-30	TMEM59	Mito_high_immuture_B
3.71667e-34	-0.288797	0.212	0.371	8.43795e-30	PRDX6	Mito_high_immuture_B
3.93884e-34	0.613809	0.574	0.489	8.94234e-30	ZNF292	Mito_high_immuture_B
3.95023e-34	-0.260388	0.445	0.655	8.96821e-30	GPX4	Mito_high_immuture_B
7.892e-34	-0.283772	0.195	0.346	1.79172e-29	CLNS1A	Mito_high_immuture_B
1.6803e-33	-0.272023	0.235	0.402	3.81478e-29	CCT7	Mito_high_immuture_B
1.93984e-33	0.552766	0.643	0.591	4.40403e-29	RBM6	Mito_high_immuture_B
5.23262e-33	-0.260951	0.215	0.372	1.18796e-28	OSTC	Mito_high_immuture_B
7.12117e-33	0.602569	0.255	0.15	1.61672e-28	AEBP1	Mito_high_immuture_B
9.47663e-33	0.490526	0.762	0.764	2.15148e-28	PRDM2	Mito_high_immuture_B
1.29897e-32	0.668944	0.401	0.292	2.94905e-28	GOLGA8B	Mito_high_immuture_B
1.51527e-32	-0.259588	0.305	0.471	3.44012e-28	ISCU	Mito_high_immuture_B
2.20723e-32	-0.264245	0.52	0.752	5.01107e-28	CD81	Mito_high_immuture_B
2.48712e-32	-0.274364	0.343	0.522	5.6465e-28	CHCHD10	Mito_high_immuture_B
2.5415e-32	-0.25676	0.27	0.446	5.76998e-28	SPINT2	Mito_high_immuture_B
2.60822e-32	-0.256154	0.197	0.35	5.92144e-28	ANAPC11	Mito_high_immuture_B
3.42316e-32	0.558606	0.681	0.645	7.77159e-28	SF3B1	Mito_high_immuture_B
5.20583e-32	-0.268387	0.29	0.468	1.18188e-27	BASP1	Mito_high_immuture_B
7.03419e-32	0.612095	0.668	0.632	1.59697e-27	WSB1	Mito_high_immuture_B
2.68515e-31	0.597517	0.512	0.421	6.09609e-27	SETD2	Mito_high_immuture_B
3.92068e-31	-0.258201	0.236	0.392	8.90112e-27	KRTCAP2	Mito_high_immuture_B
5.55125e-31	0.578977	0.409	0.298	1.2603e-26	BAZ2B	Mito_high_immuture_B
6.00207e-31	0.579294	0.664	0.623	1.36265e-26	MIS18BP1	Mito_high_immuture_B
6.45002e-31	0.510801	0.789	0.802	1.46435e-26	DDX3X	Mito_high_immuture_B
6.54013e-31	0.538288	0.635	0.59	1.48481e-26	ADD1	Mito_high_immuture_B
8.60023e-31	-0.277568	0.202	0.351	1.95251e-26	LSM10	Mito_high_immuture_B
9.09441e-31	-0.287034	0.529	0.743	2.0647e-26	SMIM14	Mito_high_immuture_B
1.79512e-30	-0.264533	0.27	0.428	4.07547e-26	UQCRFS1	Mito_high_immuture_B
1.90639e-30	0.577876	0.608	0.535	4.32808e-26	MIDN	Mito_high_immuture_B
2.03067e-30	0.424833	0.839	0.87	4.61022e-26	TRA2A	Mito_high_immuture_B
3.10891e-30	0.546544	0.89	0.895	7.05816e-26	JUN	Mito_high_immuture_B
3.24823e-30	0.582696	0.463	0.363	7.37446e-26	PSME4	Mito_high_immuture_B
7.21199e-30	-0.264882	0.827	0.966	1.63734e-25	HSP90AB1	Mito_high_immuture_B
9.12746e-30	-0.257322	0.553	0.778	2.07221e-25	MTPN	Mito_high_immuture_B
1.16965e-29	0.578882	0.596	0.532	2.65546e-25	BDP1	Mito_high_immuture_B
1.19807e-29	0.610261	0.52	0.436	2.71997e-25	PTK2B	Mito_high_immuture_B
1.82909e-29	0.477202	0.735	0.744	4.15258e-25	ANKRD44	Mito_high_immuture_B
2.0183e-29	-0.285363	0.186	0.326	4.58215e-25	PTRHD1	Mito_high_immuture_B
2.66142e-29	-0.251613	0.289	0.451	6.04223e-25	ARL6IP5	Mito_high_immuture_B
3.83847e-29	0.518823	0.636	0.585	8.71448e-25	USP15	Mito_high_immuture_B
4.33905e-29	0.747292	0.504	0.412	9.85095e-25	NEIL1	Mito_high_immuture_B
6.79731e-29	0.53535	0.617	0.561	1.54319e-24	PCF11	Mito_high_immuture_B
7.18869e-29	0.492272	0.693	0.665	1.63205e-24	TRIM38	Mito_high_immuture_B
7.5727e-29	-0.254445	0.256	0.406	1.71923e-24	ATP5F1	Mito_high_immuture_B
7.85389e-29	0.578424	0.564	0.487	1.78307e-24	CNTRL	Mito_high_immuture_B
8.05587e-29	0.677307	0.402	0.296	1.82892e-24	MYO1C	Mito_high_immuture_B
1.07961e-28	0.515543	0.624	0.571	2.45104e-24	EBF1	Mito_high_immuture_B
1.08111e-28	0.665208	0.499	0.409	2.45445e-24	BACH2	Mito_high_immuture_B
1.12398e-28	0.378315	0.878	0.929	2.55177e-24	BANK1	Mito_high_immuture_B
1.14164e-28	0.591454	0.479	0.388	2.59187e-24	PLCG2	Mito_high_immuture_B
1.73378e-28	0.551504	0.656	0.618	3.9362e-24	CHD9	Mito_high_immuture_B
1.89877e-28	0.561799	0.729	0.715	4.31077e-24	IFRD1	Mito_high_immuture_B
2.58225e-28	0.466993	0.703	0.677	5.86247e-24	RASGRP2	Mito_high_immuture_B
3.8898e-28	-0.259609	0.251	0.396	8.83101e-24	ATP5H	Mito_high_immuture_B
4.46818e-28	-0.284291	0.209	0.358	1.01441e-23	LRRC75A	Mito_high_immuture_B
5.86665e-28	0.496282	0.719	0.724	1.33191e-23	CD22	Mito_high_immuture_B
6.29133e-28	0.514839	0.488	0.394	1.42832e-23	NUFIP2	Mito_high_immuture_B
6.50505e-28	0.514142	0.357	0.253	1.47684e-23	NPIPB5	Mito_high_immuture_B
6.93682e-28	0.624646	0.575	0.507	1.57487e-23	STX7	Mito_high_immuture_B
1.2595e-27	0.429423	0.916	0.938	2.85943e-23	FOS	Mito_high_immuture_B
1.75175e-27	0.558244	0.476	0.383	3.97701e-23	TMC8	Mito_high_immuture_B
1.84811e-27	0.4755	0.728	0.731	4.19577e-23	SCAF11	Mito_high_immuture_B
1.85383e-27	0.54139	0.336	0.23	4.20875e-23	COLGALT1	Mito_high_immuture_B
2.42813e-27	0.579101	0.474	0.38	5.51259e-23	DENND4A	Mito_high_immuture_B
2.67586e-27	0.424641	0.782	0.792	6.07501e-23	KMT2E	Mito_high_immuture_B
2.69072e-27	0.576764	0.425	0.329	6.10874e-23	ARHGEF7	Mito_high_immuture_B
2.92544e-27	0.43663	0.787	0.816	6.64163e-23	LRRFIP1	Mito_high_immuture_B
3.4382e-27	-0.328875	0.273	0.424	7.80574e-23	RP5-887A10.1	Mito_high_immuture_B
3.95195e-27	0.55388	0.442	0.345	8.97212e-23	STAT6	Mito_high_immuture_B
8.91608e-27	-0.305846	0.699	0.866	2.02422e-22	VIM	Mito_high_immuture_B
1.774e-26	0.784061	0.689	0.631	4.02752e-22	RP11-386I14.4	Mito_high_immuture_B
2.51341e-26	0.511486	0.29	0.192	5.7062e-22	PLEC	Mito_high_immuture_B
2.70709e-26	0.353771	0.882	0.928	6.14591e-22	EIF4A2	Mito_high_immuture_B
2.94147e-26	0.482961	0.726	0.743	6.67802e-22	CELF2	Mito_high_immuture_B
4.13099e-26	0.390834	0.79	0.835	9.37859e-22	HLA-DMB	Mito_high_immuture_B
4.24864e-26	0.583623	0.444	0.349	9.64569e-22	TAPT1	Mito_high_immuture_B
1.11334e-25	0.509996	0.463	0.374	2.52762e-21	PHC3	Mito_high_immuture_B
1.27868e-25	0.539407	0.406	0.311	2.90298e-21	KIAA0922	Mito_high_immuture_B
1.3951e-25	-0.251789	0.561	0.77	3.16729e-21	ISG20	Mito_high_immuture_B
1.97388e-25	0.555443	0.506	0.43	4.48129e-21	UBE2G2	Mito_high_immuture_B
3.66103e-25	0.458094	0.819	0.848	8.31164e-21	SRSF7	Mito_high_immuture_B
3.84573e-25	-0.252706	0.135	0.253	8.73097e-21	DNPH1	Mito_high_immuture_B
4.37206e-25	0.558048	0.461	0.378	9.92589e-21	MCTP2	Mito_high_immuture_B
5.92664e-25	0.529675	0.557	0.502	1.34552e-20	KMT2C	Mito_high_immuture_B
7.8865e-25	0.557481	0.321	0.219	1.79047e-20	ZMAT1	Mito_high_immuture_B
8.05524e-25	0.565331	0.396	0.306	1.82878e-20	UHRF2	Mito_high_immuture_B
9.13186e-25	0.477488	0.809	0.839	2.07321e-20	SAT1	Mito_high_immuture_B
1.34076e-24	0.539141	0.525	0.458	3.04394e-20	GLS	Mito_high_immuture_B
1.34904e-24	0.321424	0.874	0.932	3.06272e-20	YWHAZ	Mito_high_immuture_B
1.61081e-24	0.413623	0.756	0.773	3.65702e-20	HNRNPU	Mito_high_immuture_B
2.21402e-24	0.504311	0.629	0.592	5.02648e-20	ZNF207	Mito_high_immuture_B
2.26961e-24	0.514431	0.444	0.355	5.1527e-20	PKN2	Mito_high_immuture_B
2.27092e-24	0.540522	0.442	0.354	5.15568e-20	LUC7L	Mito_high_immuture_B
2.62932e-24	-0.307509	0.861	0.966	5.96935e-20	TSC22D3	Mito_high_immuture_B
2.93419e-24	0.522203	0.379	0.285	6.6615e-20	TNRC6A	Mito_high_immuture_B
3.67657e-24	0.54095	0.459	0.373	8.34692e-20	PRRC2B	Mito_high_immuture_B
4.45332e-24	0.500745	0.325	0.229	1.01104e-19	REV3L	Mito_high_immuture_B
5.17348e-24	0.546844	0.501	0.431	1.17453e-19	NCKAP1L	Mito_high_immuture_B
6.75226e-24	0.493396	0.471	0.385	1.53296e-19	CREBBP	Mito_high_immuture_B
6.80588e-24	0.538908	0.54	0.483	1.54514e-19	HMHA1	Mito_high_immuture_B
7.06692e-24	0.49381	0.581	0.533	1.6044e-19	IKZF1	Mito_high_immuture_B
7.71289e-24	0.525292	0.564	0.509	1.75106e-19	ARHGAP4	Mito_high_immuture_B
8.15755e-24	0.502848	0.412	0.319	1.85201e-19	HIP1R	Mito_high_immuture_B
1.14337e-23	0.457367	0.314	0.218	2.59578e-19	FAM53B	Mito_high_immuture_B
1.18732e-23	-0.251169	0.677	0.863	2.69557e-19	TAGLN2	Mito_high_immuture_B
2.12374e-23	0.500501	0.436	0.354	4.82152e-19	AKNA	Mito_high_immuture_B
2.41516e-23	0.478874	0.788	0.831	5.48315e-19	DDX21	Mito_high_immuture_B
2.4512e-23	0.564811	0.61	0.567	5.56496e-19	PHIP	Mito_high_immuture_B
2.7312e-23	0.47493	0.628	0.596	6.20064e-19	PSMA3-AS1	Mito_high_immuture_B
3.1763e-23	0.483431	0.567	0.507	7.21116e-19	RERE	Mito_high_immuture_B
3.39671e-23	0.544857	0.379	0.286	7.71156e-19	CIITA	Mito_high_immuture_B
3.77109e-23	0.51694	0.57	0.519	8.56151e-19	C16orf72	Mito_high_immuture_B
4.19114e-23	0.549713	0.618	0.604	9.51515e-19	ARHGEF1	Mito_high_immuture_B
4.4701e-23	0.542254	0.739	0.77	1.01485e-18	SLC2A3	Mito_high_immuture_B
4.69753e-23	0.448716	0.638	0.603	1.06648e-18	RSRC2	Mito_high_immuture_B
5.57299e-23	0.382227	0.22	0.133	1.26524e-18	NAIP	Mito_high_immuture_B
5.62753e-23	0.517808	0.415	0.324	1.27762e-18	ACIN1	Mito_high_immuture_B
6.80236e-23	0.512464	0.638	0.626	1.54434e-18	FNBP4	Mito_high_immuture_B
1.08075e-22	0.531625	0.364	0.271	2.45363e-18	EIF2AK3	Mito_high_immuture_B
1.27888e-22	0.472193	0.723	0.742	2.90344e-18	ANKRD12	Mito_high_immuture_B
1.39941e-22	0.555149	0.614	0.59	3.17709e-18	RBBP6	Mito_high_immuture_B
1.77477e-22	0.503988	0.526	0.458	4.02927e-18	ADAM19	Mito_high_immuture_B
1.80845e-22	0.58574	0.499	0.432	4.10572e-18	PPP1R10	Mito_high_immuture_B
1.85824e-22	0.521419	0.581	0.531	4.21875e-18	ATF7IP	Mito_high_immuture_B
2.61848e-22	0.478239	0.49	0.414	5.94473e-18	ZC3H11A	Mito_high_immuture_B
2.65691e-22	0.462932	0.649	0.642	6.03197e-18	SRSF10	Mito_high_immuture_B
2.81884e-22	0.491159	0.585	0.541	6.39962e-18	PDE7A	Mito_high_immuture_B
2.90781e-22	0.527669	0.49	0.415	6.60159e-18	RHBDF2	Mito_high_immuture_B
2.96258e-22	0.50487	0.719	0.737	6.72595e-18	DDX24	Mito_high_immuture_B
4.35304e-22	0.503556	0.67	0.655	9.88271e-18	FMNL1	Mito_high_immuture_B
7.11532e-22	0.687982	0.264	0.174	1.61539e-17	EGR1	Mito_high_immuture_B
8.3244e-22	0.500604	0.529	0.462	1.88989e-17	PCM1	Mito_high_immuture_B
8.56847e-22	0.608258	0.486	0.415	1.9453e-17	SLC25A37	Mito_high_immuture_B
8.60337e-22	0.528396	0.503	0.434	1.95322e-17	KIAA0226L	Mito_high_immuture_B
8.99287e-22	0.65321	0.616	0.574	2.04165e-17	RP11-160E2.6	Mito_high_immuture_B
1.00693e-21	0.536873	0.636	0.619	2.28602e-17	PRPF4B	Mito_high_immuture_B
1.1012e-21	0.600965	0.292	0.203	2.50006e-17	HEXIM1	Mito_high_immuture_B
1.6421e-21	0.506222	0.406	0.323	3.72806e-17	KAT6A	Mito_high_immuture_B
1.68663e-21	0.467131	0.274	0.188	3.82915e-17	BTAF1	Mito_high_immuture_B
1.86628e-21	0.539911	0.441	0.355	4.23703e-17	PER1	Mito_high_immuture_B
2.29524e-21	-0.294468	0.681	0.843	5.21089e-17	TCL1A	Mito_high_immuture_B
2.4451e-21	0.557394	0.479	0.406	5.5511e-17	WDFY2	Mito_high_immuture_B
2.91456e-21	0.441095	0.427	0.345	6.61693e-17	HERC1	Mito_high_immuture_B
4.82745e-21	0.439164	0.345	0.256	1.09597e-16	GAK	Mito_high_immuture_B
6.42922e-21	0.514551	0.371	0.288	1.45963e-16	IST1	Mito_high_immuture_B
6.46187e-21	-0.32389	0.353	0.495	1.46704e-16	CRIP1	Mito_high_immuture_B
1.0531e-20	0.435106	0.683	0.672	2.39085e-16	TCF25	Mito_high_immuture_B
1.28005e-20	0.494192	0.649	0.636	2.90611e-16	ATF4	Mito_high_immuture_B
1.31745e-20	0.478182	0.522	0.451	2.99101e-16	CELF1	Mito_high_immuture_B
1.32346e-20	0.474663	0.54	0.492	3.00465e-16	PHF3	Mito_high_immuture_B
1.33744e-20	0.404161	0.846	0.898	3.0364e-16	PPP1R15A	Mito_high_immuture_B
1.44332e-20	0.494693	0.58	0.539	3.27676e-16	RBM26	Mito_high_immuture_B
1.64779e-20	0.484281	0.422	0.339	3.74099e-16	CCAR1	Mito_high_immuture_B
2.28504e-20	0.361325	0.692	0.702	5.18772e-16	STRBP	Mito_high_immuture_B
2.37993e-20	0.496846	0.336	0.248	5.40315e-16	KIAA1109	Mito_high_immuture_B
2.62625e-20	0.48128	0.645	0.635	5.96237e-16	2024-03-01	Mito_high_immuture_B
2.82349e-20	0.420672	0.612	0.588	6.41016e-16	ETS1	Mito_high_immuture_B
2.91316e-20	0.469187	0.318	0.229	6.61374e-16	USP24	Mito_high_immuture_B
4.4698e-20	0.381219	0.906	0.946	1.01478e-15	CD79B	Mito_high_immuture_B
4.72265e-20	0.458979	0.329	0.241	1.07218e-15	NBPF19	Mito_high_immuture_B
5.16097e-20	0.461358	0.668	0.674	1.1717e-15	PAX5	Mito_high_immuture_B
5.29443e-20	0.484754	0.586	0.554	1.202e-15	RICTOR	Mito_high_immuture_B
5.62024e-20	0.493154	0.398	0.316	1.27596e-15	PIK3CA	Mito_high_immuture_B
1.56352e-19	0.429091	0.374	0.283	3.54966e-15	TOB2	Mito_high_immuture_B
1.56936e-19	0.488817	0.579	0.553	3.56291e-15	SRSF4	Mito_high_immuture_B
2.01666e-19	0.474205	0.531	0.486	4.57842e-15	MAP3K2	Mito_high_immuture_B
2.06049e-19	0.436098	0.298	0.215	4.67793e-15	PUM2	Mito_high_immuture_B
2.23587e-19	0.422534	0.298	0.213	5.0761e-15	AIM1	Mito_high_immuture_B
3.07981e-19	0.486727	0.485	0.423	6.99208e-15	PIKFYVE	Mito_high_immuture_B
3.26149e-19	0.482811	0.4	0.323	7.40457e-15	UBR5	Mito_high_immuture_B
3.32246e-19	0.428113	0.649	0.655	7.54298e-15	HNRNPD	Mito_high_immuture_B
3.39332e-19	0.470071	0.474	0.398	7.70385e-15	USP3	Mito_high_immuture_B
3.82409e-19	0.465299	0.481	0.412	8.68184e-15	BIRC6	Mito_high_immuture_B
4.14435e-19	0.400054	0.636	0.63	9.40893e-15	PABPN1	Mito_high_immuture_B
7.46188e-19	0.496981	0.433	0.357	1.69407e-14	NSD1	Mito_high_immuture_B
8.73343e-19	0.463627	0.577	0.534	1.98275e-14	WAC	Mito_high_immuture_B
8.92253e-19	0.491582	0.577	0.553	2.02568e-14	ALOX5	Mito_high_immuture_B
9.40199e-19	0.511146	0.495	0.44	2.13453e-14	RB1CC1	Mito_high_immuture_B
1.2224e-18	0.324305	0.205	0.128	2.77521e-14	ARAP1	Mito_high_immuture_B
1.27353e-18	0.493773	0.368	0.289	2.8913e-14	SNX22	Mito_high_immuture_B
1.38601e-18	0.461244	0.341	0.26	3.14667e-14	ENTPD4	Mito_high_immuture_B
1.6191e-18	0.370455	0.77	0.811	3.67585e-14	SP100	Mito_high_immuture_B
1.64525e-18	-0.26652	0.143	0.239	3.73522e-14	CHI3L2	Mito_high_immuture_B
1.67398e-18	0.473422	0.448	0.382	3.80044e-14	WDFY4	Mito_high_immuture_B
1.7749e-18	0.473395	0.535	0.485	4.02955e-14	SYK	Mito_high_immuture_B
1.8602e-18	0.291518	0.964	0.988	4.22322e-14	H3F3B	Mito_high_immuture_B
1.89585e-18	0.306673	0.84	0.885	4.30416e-14	SRSF3	Mito_high_immuture_B
1.89655e-18	0.463854	0.381	0.299	4.30573e-14	CCNL2	Mito_high_immuture_B
2.48242e-18	0.361955	0.74	0.782	5.63583e-14	MYCBP2	Mito_high_immuture_B
2.90949e-18	0.454598	0.31	0.226	6.60543e-14	PAG1	Mito_high_immuture_B
2.93207e-18	0.381482	0.709	0.72	6.65668e-14	LYN	Mito_high_immuture_B
3.17194e-18	0.432314	0.407	0.324	7.20125e-14	WDR26	Mito_high_immuture_B
3.3148e-18	0.378468	0.266	0.182	7.5256e-14	UBR4	Mito_high_immuture_B
3.89474e-18	0.440187	0.314	0.233	8.84223e-14	PRRC2A	Mito_high_immuture_B
4.07703e-18	0.465075	0.591	0.563	9.25609e-14	EML4	Mito_high_immuture_B
6.26518e-18	0.500446	0.501	0.445	1.42238e-13	ARID1B	Mito_high_immuture_B
6.39804e-18	0.469681	0.697	0.706	1.45255e-13	CLEC2D	Mito_high_immuture_B
6.78819e-18	0.488622	0.385	0.311	1.54112e-13	TAOK1	Mito_high_immuture_B
6.9526e-18	0.463326	0.518	0.453	1.57845e-13	TRIM22	Mito_high_immuture_B
8.92805e-18	0.515135	0.566	0.537	2.02694e-13	ILF3	Mito_high_immuture_B
1.06537e-17	0.464471	0.295	0.216	2.41872e-13	CARD11	Mito_high_immuture_B
1.06941e-17	0.457147	0.553	0.504	2.42789e-13	CHD1	Mito_high_immuture_B
1.16217e-17	0.431707	0.462	0.389	2.63848e-13	CNOT2	Mito_high_immuture_B
1.35125e-17	0.491388	0.523	0.478	3.06774e-13	TRAF5	Mito_high_immuture_B
1.78834e-17	0.45011	0.537	0.493	4.06008e-13	CYFIP2	Mito_high_immuture_B
2.24766e-17	0.444054	0.301	0.224	5.10286e-13	DENND4B	Mito_high_immuture_B
2.26637e-17	0.271243	0.887	0.944	5.14535e-13	HMGB1	Mito_high_immuture_B
2.42753e-17	0.498896	0.615	0.596	5.51122e-13	VPS37B	Mito_high_immuture_B
2.54124e-17	0.46717	0.492	0.437	5.76938e-13	HIF1A	Mito_high_immuture_B
2.81494e-17	0.465606	0.494	0.436	6.39076e-13	OSBPL10	Mito_high_immuture_B
3.4207e-17	0.443412	0.289	0.211	7.76601e-13	CCDC88B	Mito_high_immuture_B
4.30772e-17	0.425015	0.649	0.655	9.77983e-13	ADD3	Mito_high_immuture_B
4.37493e-17	0.429997	0.533	0.491	9.9324e-13	PUM1	Mito_high_immuture_B
4.42893e-17	0.418166	0.473	0.401	1.0055e-12	RBM33	Mito_high_immuture_B
4.5375e-17	0.408538	0.34	0.258	1.03015e-12	SPAG9	Mito_high_immuture_B
4.64925e-17	0.443591	0.341	0.262	1.05552e-12	NXF1	Mito_high_immuture_B
5.39355e-17	0.376941	0.689	0.704	1.2245e-12	DDX6	Mito_high_immuture_B
5.39498e-17	0.282226	0.109	0.056	1.22482e-12	ADAM23	Mito_high_immuture_B
5.89943e-17	0.334688	0.189	0.119	1.33935e-12	C2CD5	Mito_high_immuture_B
6.04563e-17	0.418665	0.448	0.375	1.37254e-12	SETD5	Mito_high_immuture_B
6.06611e-17	0.416407	0.315	0.237	1.37719e-12	ATXN7	Mito_high_immuture_B
6.87695e-17	0.489645	0.538	0.493	1.56127e-12	CHD7	Mito_high_immuture_B
7.34959e-17	0.450013	0.505	0.445	1.66858e-12	MED13L	Mito_high_immuture_B
7.48626e-17	0.469159	0.628	0.626	1.69961e-12	RNMT	Mito_high_immuture_B
8.78146e-17	0.481406	0.479	0.427	1.99365e-12	KANSL1	Mito_high_immuture_B
1.02422e-16	0.487129	0.441	0.381	2.3253e-12	STT3B	Mito_high_immuture_B
1.1675e-16	0.491749	0.387	0.318	2.65057e-12	MPRIP	Mito_high_immuture_B
1.1675e-16	0.365664	0.181	0.113	2.65057e-12	PLXNA3	Mito_high_immuture_B
1.25931e-16	0.333627	0.187	0.117	2.85902e-12	MAVS	Mito_high_immuture_B
1.35963e-16	0.478851	0.52	0.478	3.08676e-12	NIN	Mito_high_immuture_B
1.60376e-16	0.381699	0.658	0.673	3.64102e-12	ROCK1	Mito_high_immuture_B
1.60549e-16	0.467568	0.556	0.521	3.64493e-12	PPP4R3A	Mito_high_immuture_B
1.61798e-16	0.449146	0.248	0.176	3.6733e-12	INTS1	Mito_high_immuture_B
1.83925e-16	0.434916	0.49	0.431	4.17565e-12	ERBB2IP	Mito_high_immuture_B
1.89813e-16	0.436711	0.569	0.539	4.30931e-12	YTHDC1	Mito_high_immuture_B
1.93334e-16	0.402857	0.271	0.197	4.38926e-12	GIGYF1	Mito_high_immuture_B
2.1957e-16	0.468322	0.404	0.333	4.98491e-12	CBLB	Mito_high_immuture_B
2.2611e-16	0.462158	0.594	0.564	5.13337e-12	INTS6	Mito_high_immuture_B
2.26658e-16	0.44999	0.406	0.336	5.14582e-12	TRAK1	Mito_high_immuture_B
2.28985e-16	0.360638	0.68	0.698	5.19865e-12	WHSC1L1	Mito_high_immuture_B
2.43079e-16	0.403692	0.255	0.179	5.51862e-12	SYNE3	Mito_high_immuture_B
2.83053e-16	0.348636	0.254	0.176	6.42615e-12	KDM6A	Mito_high_immuture_B
3.76555e-16	0.335093	0.202	0.131	8.54892e-12	AHCTF1	Mito_high_immuture_B
4.43267e-16	0.539101	0.433	0.377	1.00635e-11	SPEN	Mito_high_immuture_B
4.43664e-16	0.356868	0.705	0.737	1.00725e-11	STK17B	Mito_high_immuture_B
4.69661e-16	0.437347	0.363	0.293	1.06627e-11	RBL2	Mito_high_immuture_B
4.71582e-16	0.501831	0.497	0.442	1.07063e-11	BMP2K	Mito_high_immuture_B
4.72347e-16	0.43745	0.308	0.232	1.07237e-11	GOLGA8A	Mito_high_immuture_B
5.56556e-16	-0.668205	0.656	0.629	1.26355e-11	IGKC	Mito_high_immuture_B
6.01357e-16	0.297696	0.176	0.11	1.36526e-11	RP11-876N24.4	Mito_high_immuture_B
6.25437e-16	0.467897	0.42	0.353	1.41993e-11	SNRNP200	Mito_high_immuture_B
6.30937e-16	0.326224	0.723	0.767	1.43242e-11	SRSF2	Mito_high_immuture_B
7.50905e-16	-0.311934	0.364	0.486	1.70478e-11	S100A4	Mito_high_immuture_B
7.6682e-16	0.348345	0.766	0.83	1.74091e-11	UBE2D3	Mito_high_immuture_B
8.01447e-16	0.447545	0.266	0.193	1.81953e-11	DIP2A	Mito_high_immuture_B
8.13733e-16	0.470476	0.537	0.502	1.84742e-11	TMEM259	Mito_high_immuture_B
8.3661e-16	0.438591	0.518	0.472	1.89936e-11	RAB30	Mito_high_immuture_B
9.34725e-16	0.297615	0.165	0.102	2.12211e-11	ZNF316	Mito_high_immuture_B
1.24656e-15	0.510024	0.399	0.335	2.83008e-11	FRYL	Mito_high_immuture_B
1.27955e-15	0.450332	0.372	0.301	2.90496e-11	TCERG1	Mito_high_immuture_B
1.30646e-15	0.470167	0.443	0.386	2.96606e-11	LRMP	Mito_high_immuture_B
1.31119e-15	0.382151	0.322	0.246	2.97679e-11	UBR2	Mito_high_immuture_B
1.46374e-15	0.407539	0.308	0.234	3.32312e-11	ATAD2B	Mito_high_immuture_B
1.71949e-15	0.459741	0.532	0.494	3.90376e-11	CAMK1D	Mito_high_immuture_B
1.7239e-15	0.412081	0.496	0.444	3.91377e-11	CHD4	Mito_high_immuture_B
1.86118e-15	0.452917	0.419	0.346	4.22543e-11	CCDC191	Mito_high_immuture_B
2.03786e-15	0.430945	0.577	0.562	4.62655e-11	SP140L	Mito_high_immuture_B
2.03813e-15	0.421755	0.524	0.482	4.62716e-11	KDM4B	Mito_high_immuture_B
2.43088e-15	0.495732	0.64	0.647	5.51883e-11	IRF1	Mito_high_immuture_B
2.56609e-15	0.466934	0.297	0.224	5.8258e-11	CHML	Mito_high_immuture_B
2.92466e-15	0.439475	0.59	0.567	6.63986e-11	MCL1	Mito_high_immuture_B
3.33841e-15	0.430204	0.359	0.287	7.57919e-11	SIN3A	Mito_high_immuture_B
3.40803e-15	0.426733	0.427	0.359	7.73725e-11	ZNF451	Mito_high_immuture_B
3.42387e-15	0.462123	0.346	0.275	7.77321e-11	ARAP2	Mito_high_immuture_B
3.44995e-15	0.429324	0.422	0.361	7.83241e-11	GSAP	Mito_high_immuture_B
3.68701e-15	0.402164	0.625	0.623	8.37061e-11	MAP4K4	Mito_high_immuture_B
3.73844e-15	0.405149	0.346	0.27	8.48737e-11	MLXIP	Mito_high_immuture_B
4.39017e-15	0.367983	0.24	0.168	9.96701e-11	CCDC14	Mito_high_immuture_B
4.453e-15	0.454638	0.404	0.34	1.01096e-10	MYO9B	Mito_high_immuture_B
5.30237e-15	0.394444	0.228	0.16	1.2038e-10	SH3TC1	Mito_high_immuture_B
5.3494e-15	0.430176	0.423	0.362	1.21448e-10	FLNA	Mito_high_immuture_B
6.7738e-15	0.269562	0.113	0.062	1.53785e-10	AHDC1	Mito_high_immuture_B
7.1611e-15	0.488466	0.409	0.345	1.62579e-10	CBX4	Mito_high_immuture_B
7.86348e-15	0.384654	0.262	0.188	1.78525e-10	NLRC5	Mito_high_immuture_B
7.93217e-15	0.434948	0.344	0.272	1.80084e-10	USP47	Mito_high_immuture_B
8.14912e-15	0.416664	0.664	0.67	1.85009e-10	EIF5	Mito_high_immuture_B
9.09444e-15	0.391986	0.626	0.624	2.06471e-10	TBC1D10C	Mito_high_immuture_B
9.37669e-15	0.30602	0.796	0.843	2.12879e-10	ZFP36	Mito_high_immuture_B
9.46912e-15	0.424736	0.466	0.408	2.14977e-10	JARID2	Mito_high_immuture_B
9.94052e-15	0.405731	0.628	0.638	2.2568e-10	NCOA3	Mito_high_immuture_B
1.05379e-14	0.441393	0.324	0.253	2.39242e-10	TTC7A	Mito_high_immuture_B
1.05458e-14	0.343072	0.216	0.147	2.39422e-10	GABBR1	Mito_high_immuture_B
1.07885e-14	0.388885	0.748	0.781	2.44931e-10	YPEL5	Mito_high_immuture_B
1.11369e-14	0.267496	0.193	0.125	2.5284e-10	PIP5K1A	Mito_high_immuture_B
1.27737e-14	0.407996	0.275	0.205	2.90002e-10	PAXBP1	Mito_high_immuture_B
1.41672e-14	0.351941	0.23	0.16	3.21638e-10	SAP25	Mito_high_immuture_B
1.53177e-14	0.343094	0.252	0.18	3.47759e-10	CDK5RAP2	Mito_high_immuture_B
1.56384e-14	0.422013	0.361	0.293	3.55038e-10	CDK5RAP3	Mito_high_immuture_B
1.81813e-14	0.377852	0.718	0.77	4.12771e-10	EVL	Mito_high_immuture_B
1.91542e-14	0.420272	0.534	0.497	4.34857e-10	DNAJC10	Mito_high_immuture_B
1.96956e-14	0.367677	0.209	0.143	4.4715e-10	VPS13B	Mito_high_immuture_B
2.15982e-14	-0.304293	0.11	0.186	4.90344e-10	AC079767.4	Mito_high_immuture_B
2.83838e-14	0.278845	0.21	0.14	6.44397e-10	CUL4A	Mito_high_immuture_B
2.94637e-14	0.427345	0.319	0.248	6.68914e-10	TRIP12	Mito_high_immuture_B
2.97846e-14	0.477772	0.472	0.427	6.76199e-10	HSH2D	Mito_high_immuture_B
3.25218e-14	0.487844	0.474	0.427	7.38342e-10	ZFC3H1	Mito_high_immuture_B
3.39455e-14	0.442059	0.473	0.418	7.70664e-10	EP300	Mito_high_immuture_B
3.67161e-14	0.399442	0.258	0.188	8.33565e-10	TET2	Mito_high_immuture_B
3.93665e-14	0.57694	0.397	0.335	8.93739e-10	GOLGB1	Mito_high_immuture_B
4.08039e-14	0.402041	0.226	0.16	9.2637e-10	DCAF5	Mito_high_immuture_B
4.16702e-14	0.421412	0.374	0.308	9.46039e-10	CLASRP	Mito_high_immuture_B
4.29181e-14	0.416566	0.354	0.28	9.74371e-10	SPG11	Mito_high_immuture_B
4.38553e-14	0.37982	0.39	0.318	9.95648e-10	HELZ	Mito_high_immuture_B
4.41257e-14	0.412982	0.461	0.403	1.00179e-09	ADPGK	Mito_high_immuture_B
5.13288e-14	0.368515	0.273	0.201	1.16532e-09	MICAL1	Mito_high_immuture_B
5.2338e-14	0.396515	0.229	0.162	1.18823e-09	TNK2	Mito_high_immuture_B
5.55764e-14	0.283732	0.137	0.082	1.26175e-09	MTMR10	Mito_high_immuture_B
5.64753e-14	0.420928	0.54	0.512	1.28216e-09	LBR	Mito_high_immuture_B
6.27177e-14	0.404335	0.352	0.281	1.42388e-09	DOPEY2	Mito_high_immuture_B
6.28506e-14	0.455047	0.404	0.344	1.4269e-09	KAT6B	Mito_high_immuture_B
6.30278e-14	0.461441	0.404	0.344	1.43092e-09	NFATC2IP	Mito_high_immuture_B
7.10625e-14	0.472558	0.439	0.377	1.61333e-09	CDK12	Mito_high_immuture_B
7.55802e-14	0.434254	0.395	0.332	1.7159e-09	BRWD1	Mito_high_immuture_B
7.75102e-14	0.390361	0.309	0.238	1.75972e-09	SLC35E2B	Mito_high_immuture_B
8.05288e-14	0.476986	0.436	0.379	1.82824e-09	EIF4A3	Mito_high_immuture_B
8.76755e-14	0.372621	0.298	0.225	1.9905e-09	TRIO	Mito_high_immuture_B
9.07184e-14	0.445182	0.452	0.403	2.05958e-09	MYLIP	Mito_high_immuture_B
9.1626e-14	0.368234	0.319	0.248	2.08018e-09	PPP6R3	Mito_high_immuture_B
1.06367e-13	0.418742	0.572	0.552	2.41484e-09	RSF1	Mito_high_immuture_B
1.07809e-13	0.452418	0.473	0.429	2.44759e-09	PHF14	Mito_high_immuture_B
1.24171e-13	0.373391	0.711	0.738	2.81907e-09	BTG2	Mito_high_immuture_B
1.28919e-13	0.474029	0.433	0.373	2.92685e-09	LINC00969	Mito_high_immuture_B
1.3099e-13	0.42956	0.719	0.761	2.97387e-09	BIRC3	Mito_high_immuture_B
1.31476e-13	0.295301	0.193	0.129	2.98491e-09	VPS8	Mito_high_immuture_B
1.31499e-13	0.277795	0.162	0.102	2.98541e-09	KDM3A	Mito_high_immuture_B
1.3594e-13	0.335409	0.211	0.145	3.08624e-09	DNASE1	Mito_high_immuture_B
1.44607e-13	0.448051	0.404	0.342	3.28302e-09	UBA6	Mito_high_immuture_B
1.49681e-13	0.417762	0.417	0.359	3.39821e-09	2024-03-06	Mito_high_immuture_B
1.53371e-13	0.507381	0.474	0.428	3.48199e-09	TLE4	Mito_high_immuture_B
1.65869e-13	0.410685	0.539	0.513	3.76573e-09	ACAP2	Mito_high_immuture_B
1.8334e-13	0.436044	0.438	0.382	4.16237e-09	CEP350	Mito_high_immuture_B
1.84046e-13	0.415121	0.526	0.485	4.1784e-09	LYST	Mito_high_immuture_B
1.87635e-13	0.457628	0.514	0.48	4.25987e-09	FCHSD2	Mito_high_immuture_B
1.91171e-13	0.342181	0.262	0.194	4.34016e-09	LRBA	Mito_high_immuture_B
1.92512e-13	0.300919	0.193	0.13	4.37061e-09	PTBP2	Mito_high_immuture_B
2.03805e-13	0.286177	0.156	0.099	4.62698e-09	PAN2	Mito_high_immuture_B
2.06704e-13	0.471179	0.307	0.24	4.6928e-09	FBRSL1	Mito_high_immuture_B
2.13054e-13	0.443956	0.541	0.515	4.83697e-09	YME1L1	Mito_high_immuture_B
2.13961e-13	0.374114	0.302	0.233	4.85756e-09	ITPR2	Mito_high_immuture_B
2.22385e-13	0.325064	0.18	0.119	5.04881e-09	IKZF2	Mito_high_immuture_B
2.24696e-13	0.414335	0.463	0.41	5.10126e-09	SFT2D2	Mito_high_immuture_B
2.4121e-13	0.372348	0.287	0.219	5.47619e-09	KLC1	Mito_high_immuture_B
2.55842e-13	0.414359	0.39	0.327	5.80837e-09	XPO1	Mito_high_immuture_B
2.61391e-13	0.387504	0.292	0.222	5.93435e-09	RIF1	Mito_high_immuture_B
2.76959e-13	0.472655	0.434	0.378	6.28781e-09	METTL12	Mito_high_immuture_B
2.84164e-13	0.399633	0.525	0.497	6.45137e-09	TAOK3	Mito_high_immuture_B
3.15128e-13	0.417323	0.315	0.247	7.15435e-09	QSOX2	Mito_high_immuture_B
3.3774e-13	0.446386	0.397	0.336	7.6677e-09	SUGP2	Mito_high_immuture_B
3.97174e-13	0.421469	0.423	0.369	9.01704e-09	PPP1R15B	Mito_high_immuture_B
4.36776e-13	0.35973	0.376	0.309	9.91612e-09	ADAM10	Mito_high_immuture_B
4.43811e-13	0.411865	0.463	0.411	1.00758e-08	KDM2A	Mito_high_immuture_B
4.73101e-13	0.332391	0.274	0.207	1.07408e-08	SMG7	Mito_high_immuture_B
4.75573e-13	0.433097	0.393	0.336	1.07969e-08	MARK3	Mito_high_immuture_B
4.8504e-13	0.368206	0.306	0.239	1.10119e-08	IWS1	Mito_high_immuture_B
5.13435e-13	0.460382	0.654	0.66	1.16565e-08	TUBB4B	Mito_high_immuture_B
5.38026e-13	0.412073	0.517	0.486	1.22148e-08	U2AF1	Mito_high_immuture_B
6.05266e-13	0.410853	0.517	0.479	1.37413e-08	PHKB	Mito_high_immuture_B
7.33379e-13	0.461557	0.494	0.458	1.66499e-08	ARHGAP30	Mito_high_immuture_B
7.68202e-13	0.388459	0.493	0.452	1.74405e-08	TRIM44	Mito_high_immuture_B
7.68989e-13	0.400141	0.33	0.268	1.74584e-08	CHD6	Mito_high_immuture_B
8.2977e-13	0.435033	0.436	0.379	1.88383e-08	ZBTB10	Mito_high_immuture_B
8.86953e-13	0.369867	0.253	0.191	2.01365e-08	RALGAPA1	Mito_high_immuture_B
1.01912e-12	0.404082	0.267	0.202	2.3137e-08	PTCD3	Mito_high_immuture_B
1.02947e-12	0.403141	0.493	0.445	2.3372e-08	TBL1XR1	Mito_high_immuture_B
1.10105e-12	0.308329	0.221	0.157	2.49972e-08	MTMR1	Mito_high_immuture_B
1.10231e-12	0.428767	0.376	0.315	2.50258e-08	SLC9A7	Mito_high_immuture_B
1.10263e-12	0.483732	0.51	0.484	2.50329e-08	AMD1	Mito_high_immuture_B
1.30479e-12	0.460073	0.385	0.329	2.96226e-08	TSPYL2	Mito_high_immuture_B
1.34041e-12	0.393509	0.336	0.269	3.04313e-08	AFF1	Mito_high_immuture_B
1.59761e-12	0.335358	0.298	0.229	3.62707e-08	ARID2	Mito_high_immuture_B
1.7663e-12	0.426245	0.361	0.296	4.01002e-08	CDK13	Mito_high_immuture_B
1.78647e-12	0.374667	0.287	0.22	4.05583e-08	LCOR	Mito_high_immuture_B
1.95546e-12	0.393375	0.402	0.341	4.43947e-08	JUP	Mito_high_immuture_B
2.28598e-12	0.393222	0.402	0.346	5.18987e-08	NPEPPS	Mito_high_immuture_B
2.29057e-12	0.341037	0.269	0.205	5.20028e-08	GSE1	Mito_high_immuture_B
2.50211e-12	0.389769	0.317	0.255	5.68054e-08	NUMA1	Mito_high_immuture_B
2.54034e-12	0.318049	0.168	0.112	5.76734e-08	MYO7B	Mito_high_immuture_B
2.65144e-12	0.448648	0.398	0.341	6.01957e-08	ICOSLG	Mito_high_immuture_B
2.67384e-12	0.489237	0.501	0.465	6.07041e-08	KDM6B	Mito_high_immuture_B
2.72584e-12	0.409925	0.614	0.617	6.18848e-08	RAB11FIP1	Mito_high_immuture_B
2.81904e-12	0.444629	0.527	0.505	6.40007e-08	KMT2A	Mito_high_immuture_B
2.9521e-12	0.307089	0.715	0.783	6.70215e-08	EIF4G2	Mito_high_immuture_B
2.99787e-12	0.325757	0.269	0.202	6.80607e-08	IVNS1ABP	Mito_high_immuture_B
3.07942e-12	0.366176	0.304	0.235	6.99121e-08	DYRK1A	Mito_high_immuture_B
3.26994e-12	0.280486	0.127	0.078	7.42374e-08	CTC1	Mito_high_immuture_B
3.42759e-12	0.404304	0.573	0.563	7.78167e-08	DOCK8	Mito_high_immuture_B
3.50751e-12	0.431535	0.417	0.356	7.9631e-08	BACH1	Mito_high_immuture_B
3.88062e-12	0.354881	0.175	0.118	8.81016e-08	PCNXL4	Mito_high_immuture_B
4.24517e-12	0.360394	0.259	0.196	9.63781e-08	CRTC2	Mito_high_immuture_B
4.54629e-12	0.410111	0.353	0.294	1.03214e-07	FBXW7	Mito_high_immuture_B
4.65921e-12	0.439083	0.368	0.308	1.05778e-07	ANKLE2	Mito_high_immuture_B
4.83783e-12	0.417087	0.454	0.407	1.09833e-07	ABI1	Mito_high_immuture_B
4.97383e-12	0.35761	0.317	0.25	1.12921e-07	TUG1	Mito_high_immuture_B
5.20707e-12	0.397734	0.452	0.401	1.18216e-07	USP22	Mito_high_immuture_B
5.42979e-12	0.365168	0.245	0.182	1.23273e-07	LEMD3	Mito_high_immuture_B
5.5051e-12	0.385724	0.27	0.207	1.24982e-07	ADARB1	Mito_high_immuture_B
6.02275e-12	0.35243	0.234	0.174	1.36734e-07	SIK1	Mito_high_immuture_B
6.23634e-12	0.416329	0.413	0.358	1.41584e-07	PHF20L1	Mito_high_immuture_B
6.7161e-12	0.272478	0.137	0.087	1.52476e-07	CRAMP1	Mito_high_immuture_B
7.8152e-12	0.301956	0.78	0.854	1.77428e-07	PRKCB	Mito_high_immuture_B
7.91365e-12	0.304043	0.213	0.154	1.79663e-07	DCAF8	Mito_high_immuture_B
8.51125e-12	0.379129	0.586	0.583	1.93231e-07	SNX29	Mito_high_immuture_B
9.40628e-12	0.392856	0.306	0.245	2.13551e-07	ATP8A1	Mito_high_immuture_B
9.78163e-12	0.427043	0.369	0.315	2.22072e-07	MICAL3	Mito_high_immuture_B
1.0186e-11	0.354062	0.248	0.185	2.31253e-07	HTT	Mito_high_immuture_B
1.09445e-11	0.378913	0.295	0.232	2.48474e-07	PSD4	Mito_high_immuture_B
1.19323e-11	0.323172	0.17	0.116	2.70898e-07	AAK1	Mito_high_immuture_B
1.24633e-11	0.445705	0.445	0.402	2.82954e-07	MT-ND6	Mito_high_immuture_B
[truncated: 708 more rows]
