# Supplementary material for: Restoring mitochondrial function promotes hematopoietic reconstitution from cord blood following cryopreservation-related functional decline
Source: J Clin Invest. 2025 Mar 4;135(9):e183607. doi: 10.1172/JCI183607 (PMC12043090; doi:10.1172/JCI183607)
Supplement: Supporting data values [file jci-135-183607-s022.xlsx]

## Sheet: Figure 1C
Cell type	Fresh	Y1	Y5	Y10	Y19
Mitohigh HSC/MPP	0.0332704	0.0883872	0.132242	0.0999157	0.107274
Mitohigh CD4+ naive T	0.0273237	0.0268607	0.0579534	0.0560355	0.0367908
Mitohigh immuture B	0.034853	0.0376536	0.083171	0.0795235	0.074147
Mitohigh CD14+ monocyte	0.128426	0.104177	0.178433	0.179283	0.170994
	Wilcoxon Rank-Sum test
Cell type	Fresh vs. Y1 p value	Fresh vs. Y5 p value	Fresh vs. Y10 p value	Fresh vs. Y19 p value
Mitohigh HSC/MPP	0.029	0.029	0.029	0.029
Mitohigh CD4+ naive T	1	0.057	0.11	0.69
Mitohigh immuture B	0.69	0.029	0.029	0.029
Mitohigh CD14+ monocyte	0.33	0.083	0.083	0.1

## Sheet: Figure 1E
Cell type	Fresh	Y1	Y5	Y10	Y19
HSC	0.262731	0.212985	0.281689	0.269372	0.237062
Mitohigh HSC/MPP	0.0337216	0.090044	0.130621	0.104304	0.105918
MPP1	0.157407	0.153689	0.138457	0.121165	0.130773
MEP	0.143265	0.126964	0.0918751	0.115484	0.101554
MkP	0.00781389	0.00538307	0.0125577	0.0104531	0.00513805
Cycling MkP	0.0238279	0.0242782	0.0174949	0.0232241	0.0174879
EBMP	0.0136372	0.0123974	0.0118064	0.0161342	0.013588
MPP2	0.232248	0.248926	0.178545	0.199791	0.210072
MLP	0.0416246	0.0527704	0.0781904	0.0704449	0.0978086
Pre-B	0.0072791	0.00940677	0.0129333	0.0126801	0.0127213
GMP	0.0604017	0.0465989	0.0337018	0.0427215	0.0552804
G2M	0.0160437	0.016557	0.0121284	0.0142253	0.0125975
cluster	vs1	vs2	chisq.pvalue	anno
C0	Fresh	Y1	3.19e-54	HSC
C0		Y5	3.02e-06	HSC
C0	Fresh	Y10	0.0844846	HSC
C0	Fresh	Y19	2.95e-14	HSC
C10	Fresh	Y1	0.00228004	Pre-B
C10	Fresh	Y5	1.5e-10	Pre-B
C10	Fresh	Y10	1.49e-10	Pre-B
C10	Fresh	Y19	2.51e-12	Pre-B
C111	Fresh	Y1	2.45e-07	MPP2
C111	Fresh	Y5	1.05e-46	MPP2
C111	Fresh	Y10	1.63e-19	MPP2
C111	Fresh	Y19	7.46e-12	MPP2
C12	Fresh	Y1	7.82e-05	MkP
C12	Fresh	Y5	1.11e-07	MkP
C12	Fresh	Y10	0.00136056	MkP
C12	Fresh	Y19	2.38e-05	MkP
C2	Fresh	Y1	0.177102	MPP1
C2	Fresh	Y5	7.08e-09	MPP1
C2	Fresh	Y10	8.63e-33	MPP1
C2	Fresh	Y19	2.51e-22	MPP1
C3	Fresh	Y1	2.66e-10	MEP
C3	Fresh	Y5	7.35e-65	MEP
C3	Fresh	Y10	3.54e-21	MEP
C3	Fresh	Y19	9.39e-60	MEP
C4	Fresh	Y1	8.54e-207	Mito_high_HSC/MPP
C4	Fresh	Y5	0	Mito_high_HSC/MPP
C4	Fresh	Y10	5.31e-251	Mito_high_HSC/MPP
C4	Fresh	Y19	2.83e-292	Mito_high_HSC/MPP
C5	Fresh	Y1	4.12e-12	MLP
C5	Fresh	Y5	2.57e-69	MLP
C5	Fresh	Y10	1.14e-49	MLP
C5	Fresh	Y19	1.18e-177	MLP
C6	Fresh	Y1	4.05e-16	GMP
C6	Fresh	Y5	2.85e-40	GMP
C6	Fresh	Y10	1.42e-19	GMP
C6	Fresh	Y19	0.00512933	GMP
C7	Fresh	Y1	0.715177	Cycling_MkP
C7	Fresh	Y5	2.11e-06	Cycling_MkP
C7	Fresh	Y10	0.666935	Cycling_MkP
C7	Fresh	Y19	1.29e-08	Cycling_MkP
C8	Fresh	Y1	0.611865	G2M
C8	Fresh	Y5	0.000413825	G2M
C8	Fresh	Y10	0.0944877	G2M
C8	Fresh	Y19	0.000226939	G2M
C9	Fresh	Y1	0.156109	EBMP
C9	Fresh	Y5	0.0834941	EBMP
C9	Fresh	Y10	0.0181172	EBMP
C9	Fresh	Y19	0.983313	EBMP

## Sheet: Figure 2C
Cell type	G1	S	G2M
HSC_Fresh	0.765125	0.173357	0.0615176
HSC_Y1	0.750702	0.158284	0.0910135
HSC_Y5	0.751381	0.170699	0.0779196
HSC_Y10	0.760418	0.181373	0.0582082
HSC_Y19	0.796449	0.130435	0.0731166
MPP1_Fresh	0.817856	0.128162	0.0539826
MPP1_Y1	0.787016	0.119229	0.0937555
MPP1_Y5	0.79845	0.108527	0.0930233
MPP1_Y10	0.789197	0.14066	0.0701425
MPP1_Y19	0.819882	0.0892308	0.0908876
MPP2_Fresh	0.657541	0.298964	0.0434949
MPP2_Y1	0.666776	0.267256	0.0659677
MPP2_Y5	0.67899	0.257289	0.0637211
MPP2_Y10	0.704049	0.25546	0.0404914
MPP2_Y19	0.714012	0.230293	0.0556947
Mitohigh HSC/MPP_Fresh	0.739207	0.180617	0.0801762
Mitohigh HSC/MPP_Y1		0.214372	0.18901
Mitohigh HSC/MPP_Y5	0.594084	0.202547	0.203369
Mitohigh HSC/MPP_Y10	0.616993	0.232244	0.150763
Mitohigh HSC/MPP_Y19	0.683518	0.172122	0.14436
	HSC	MPP1	MPP2	Mitohigh HSC/MPP
Fresh vs Y1	7.4e-13	3.17e-15	2.39e-10	1.15e-17
Fresh vs Y5	0.000204	1e-10	8.37e-06	3.46e-20
Fresh vs Y10	0.43	0.00467	0.46	7.49e-09
Fresh vs Y19	0.00325	3.51e-12	0.000772	2.85e-08

## Sheet: Figure 2D
Cell type	median
HSC_Fresh	0.0503488
HSC_Y1	0.0498919
HSC_Y5	0.0478018
HSC_Y10	0.0495074
HSC_Y19	0.0493553
MPP1_Fresh	0.0466712
MPP1_Y1	0.0462248
MPP1_Y5	0.0437071
MPP1_Y10	0.0450453
MPP1_Y19	0.0454399
MPP2_Fresh	0.0502352
MPP2_Y1	0.0483606
MPP2_Y5	0.0477081
MPP2_Y10	0.0495586
MPP2_Y19	0.0483527
Mitohigh HSC/MPP_Fresh	0.0449312
Mitohigh HSC/MPP_Y1
Mitohigh HSC/MPP_Y5	0.0373577
Mitohigh HSC/MPP_Y10	0.0389445
Mitohigh HSC/MPP_Y19	0.0399046
	Wilcoxon Rank-Sum test
Cell type	Fresh vs. Y1 p value	Fresh vs. Y5 p value	Fresh vs. Y10 p value	Fresh vs. Y19 p value
HSC	0.0028	<2.22e−16	<2.22e−16	<2.22e−16
MPP1	0.26	<2.22e−16	<2.22e−16	<2.22e−16
MPP2	<2.22e−16	<2.22e−16	2.1e−08	<2.22e−16
Mitohigh HSC/MPP	<2.22e−16	<2.22e−16	<2.22e−16	<2.22e−16

## Sheet: Figure 3B
BFU-E
Fresh	14.4	12.4	8.4	15.2	12.6	19.4	18.8	17																									3.8	3.8	3.4	9.4	5.8	2.4	3.4	3.6
1 year	9.4	14.6	14.2	14.8	17																												4.6	5.4	2.2	6.6	6.8
5 years	7.8	9.6	7.4	8.6																													3.4	0	0.4	0.4*	1
10 years	10.6	3.8	4.4	3.8	8.6	10.6667	13.2	15.8	7.2	8.6	14	14.6																					1.2	5.6	0	4.8*	2.2*	9.4	1.4	1.33333	0.2	0.4	1	1	0.6	0.2
19 years	4.4	8.4	1.8	8.2	7	6.8																											0.2	0.2	0.4	0.2	3.4	0.4
CFU-GM
Fresh	28.6	29.2	31.4	46	40.6	51	51	43.2
1 year	17.6	21.8	13.8	34.4	20.4
5 years	14	11.2	14	16.2
10 years	23.6	30.8	12.4	25.6	14.2	20.6667	26.8	19	13	17.4	14.8	12.8
19 years	22.8	22.8	27	27	21.2	26.4
CFU-GE MM
Fresh	3.8	3.8	3.4	9.4	5.8	2.4	3.4	3.6
1 year	4.6	5.4	2.2	6.6	6.8
5 years		0	0.4	1
10 years	1.2	5.6	0	9.4	1.4	1.33333	0.2	0.4	1	1	0.6	0.2
19 years	0.2	0.2	0.4	0.2	3.4	0.4
one way anova
Tukey's multiple comparisons test	Mean Diff.	95.00% CI of diff.	Below threshold?	Summary	Adjusted P Value
fresh vs. 1 year	18.63	4.247 to 33.01	Yes	**	0.0062
fresh vs. 5 years	35.95	20.50 to 51.40	Yes	****	<0.0001
fresh vs. 10 years	28.63	17.11 to 40.14	Yes	****	<0.0001
fresh vs. 19 years	27.92	14.29 to 41.54	Yes	****	<0.0001
1 year vs. 5 years	17.32	0.3953 to 34.24	Yes	*	0.0429
1 year vs. 10 years	9.998	-3.432 to 23.43	No	ns	0.2226
1 year vs. 19 years	9.287	-5.991 to 24.56	No	ns	0.4128
5 years vs. 10 years	-7.322	-21.89 to 7.244	No	ns	0.5964
5 years vs. 19 years	-8.033	-24.32 to 8.252	No	ns	0.6134
10 years vs. 19 years	-0.7111	-13.33 to 11.90	No	ns	0.9998

## Sheet: Figure 3C
fresh
4w	0.39	1.15	0.67	0.6	0.31	0.52	0.35	0.96	1.39	0.29	1.05	0.58	0.52	2.96	0.87	2.76	0.4	0.99	2.59	0.62	0.73	1.56
8w	3.39	4.46	1.53	4.2	3.61	2.48	2.49	4.55	6.21	1.02	1.77	2.39	4.24	3.87	8.16	3.01	3.27	6.48	3.75	0.69	5.43	1.91
12w	5.72	20.6	7.57	9.44	8.29	6.64	3.78	20.3	22.5	2.54	1.15	2.7	2.73	7.44	26.5	4.21	7.41	9.5	8.19	1.92	21.7	5.76
16w	14.7	29.8	8.65	23.8	16.6	11.7	13.1	43.9	24.9	5.03	1.14	3.22	6.08	11.8	35.8	8.65	7.63	7.71	7.89	1.5	14.5	5.64
20w	11.1	18.6	8.95	21	28.5	17.1	5.99	45.7	47.4	9.95	1.57	2.93	10.4	19	33.3	13.8	5.76	8.89	18.4	4.9	14.1	17.5
y1
4w	0.7	1.01	1.38	0.21	0.24	0.34	0.85	1.18	0.46	0.68	0.74	1.02	0.65	0.24	0.2	0.7	0.65	0.2	0.45	0.39	0.27
8w	8.86	1.74	4.07	0.87	2.34	1.94	6.74	4.48	1.84	4.2	2.36	3.15	1.77	1.54	0.44	4.79	2.26	2.26	6.14	1.96	2.5
12w	38.3	4.7	20.7	2.46	6.58	1.61	9.01	7.6	1.34	1.5	3.54	2.82	1.47	0.92	1.24	1.11	1.34	3.72	1.68	1.57	1.38
16w	25.3	7.29	17.9	2.6	15.9	1.38	8.72	8.42	2.2	6.88	8.09	12.3	5.31	1.3	1.41	1.21	2.61	8.98	2.06	1.39	1.22
20w	38.7	6.03	16.8	1.17	16.4	0.67	12.4	4.11	0.11	6.31	7	15.1	7.61	1.04	4.57	0.54	4.85	9.82	9.74	0.27	6.72
y5
4w	0.23	0.64	0.12	0.13	0.8	0.14	0.14	0.27	0.66	0.65	0.18	0.23	0.61	0.16	0.31	0.13
8w	2.25	1.02	0.8	0.089	0.94	0.34	0.31	0.57	1.5	0.5	0.75	0.34	1.43	0.26	0.3	0.03
12w		2.12	1.65	2.12	1.44	0.42	0.089	0.98	1.15	0.53	0.55	1.14	1.75	0.73	0.82	1.31
16w	3.37	2.53	9.24	0.24	2.13	2.35	0.27	1.24	3.14	1.23	2.93	2.44	1.95	0.57	1.2	1.36
20w	3.86	3.94	6.36	0.1	3.98	1.41	0.18	1.11	2.01	0.42	3.46	5.16	2.28	0.58	4.2	2.17
y10
4w	0.3	0.43	0.32	0.043	0.12	0.41	0.26	0.62	0.15	0.21	0.11	0.43	0.15	0.26	0.097	0.22	0.069	0.35	0.82	0.29	0.29	0.094
8w	2.04	0.84	0.68	0.066	0.27	0.37	0.3	0.51	1.81	0.6	0.26	0.23	0.94	0.25	0.52	0.16	0.23	0.35	0.57	0.65	0.8	0.25
12w	1.01	1.68	1.96	0.038	0.29	0.12	0.079	0.91	1.03	0.79	0.36	0.39	0.21	0.068	0.088	0.14	0.74	0.16	0.43	0.22	0.29	0.22
16w	1.62	1.92	1.44	0.12	0.47	0.14	0.14	2.54	0.7	0.73	0.43	0.33	0.083	0.015	0.024	0.46	0.64	0.09	1.12	0.28	0.6	0.28
20w	0.85	1.23	0.44	0.049	0.15	0.049	0.015	1.33	0.6	0.42	0.29	6.26	0.2	0	0.065	8.13	1.14	0.036	0.49	0.17	0.64	0.086
y19
4w	0.22	0.22	0.2	0.27	0.051	0.11	0.37	0.21	0.2	0.18	0.84	0.22	0.45	0.039	0.097	0.072	0.15	0.036	0.049
8w	0.46	0.99	0.2	0.63	0.049	0.45	0.36	0.49	0.37	0.3	1.15	0.27	1.42	0.18	0.18	0.75	0.35	0.27	0.28
12w	2.58	1.13	0.32	0.6	0.12	0.53	1.33	1.9	0.95	0.56	5.72	0.58	1.99	0.28	2.92	1.15	1.56	0.32	0.34
16w	1.35	0.54	0.27	0.51	0.023	0.39	5.84	0.7	0.24	0.031	3.29	0.48	0.12	0.14	2.41	0.17	0.5	0.11	0.17
20w	5.92	0.97	0.66	2.15	0.042	0.53	2.27	0.76	1.39	0.044	3.54	1.84	0.12	0.34	3.33	0.18	0.25	0.21	0.27
Kruskal-Wallis test (20w)
Dunn's multiple comparisons test	Mean rank diff.	Significant?	Summary	Adjusted P Value
fresh vs. 1 year	19.43	No	ns	0.2817
fresh vs. 5 year	36.23	Yes	**	0.0014
fresh vs. 10 year	57.57	Yes	****	<0.0001
fresh vs. 19 year	50.02	Yes	****	<0.0001
1 year vs. 5 year	16.81	No	ns	0.8085
1 year vs. 10 year	38.14	Yes	***	0.0002
1 year vs. 19 year	30.59	Yes	**	0.0087
5 year vs. 10 year	21.34	No	ns	0.252
5 year vs. 19 year	13.79	No	ns	>0.9999
10 year vs. 19 year	-7.549	No	ns	>0.9999

## Sheet: Figure 3D
Fresh	1 year	5 year	10 year	19 year
71.2	94.6	57.4	11.8	44.3
83.7	28	46.3	63.6	47.7
61.2	64.3	57.5	27.9	25.5
80.1	57.3	12.4	5.5	56.3
77.6	64.2	25.9	22.2	3.29
77.5	14.8	36.3	1.37	0.71
71.1	78.4	9.18	0.18	15.2
91.6	44.6	20.6	32.4	39.5
86.9	35.5	26.2	14.8	44.6
37.6	31.7	8.73	31.9	0.63
25.3	56	35.5	4.83	11.6
43.4	16.5	47	29.2	34.5
40.5	78.1	3.7	2.72	26.6
71.2	31.2	15.9	0.92	8.47
79.8	23.7	8.73	3.24	52.3
66.3	50.8	22.8	33.3	6.08
46.9			35.1	22.6
53.5	80.7		13.2	32.4
72	23.7		22.9	13.6
45.2	24		19
75.6	21.4		30.2
39.8			2
one way anova
Tukey's multiple comparisons test	Mean Diff.	95.00% CI of diff.	Below threshold?	Summary	Adjusted P Value
Fresh vs. 1 year	18.94	2.484 to 35.39	Yes	*	0.0156
Fresh vs. 5 year	36.41	18.69 to 54.13	Yes	****	<0.0001
Fresh vs. 10 year	44.99	28.73 to 61.25	Yes	****	<0.0001
Fresh vs. 19 year	37.97	21.08 to 54.86	Yes	****	<0.0001
1 year vs. 5 year	17.48	-0.4191 to 35.37	No	ns	0.059
1 year vs. 10 year	26.05	9.601 to 42.50	Yes	***	0.0003
1 year vs. 19 year	19.04	1.963 to 36.11	Yes	*	0.0209
5 year vs. 10 year	8.576	-9.142 to 26.29	No	ns	0.6633
5 year vs. 19 year	1.561	-16.74 to 19.86	No	ns	0.9993
10 year vs. 19 year	-7.015	-23.90 to 9.873	No	ns	0.7766

## Sheet: Figure 3E
Fresh	Y1	Y5	Y10	Y19
5.81	3.25	4.51	0.37	1.36
6.46	0.91	1.9	5.1	2.47
5.08	1.85	1.48	2.14	0.6
5.68	3.02	0.73	0.15	1.7
4.97	3.2	0.63	0.55	0.04
5.85	0.31	1.17	0.02	0.01
5.64	2.7	0.18	0	0.2
5.59	1.46	1.05	1.01	1.34
6.6	1.91	0.84	0.39	2
1.31	0.8	0.24	0.76	0.01
1.01	1.67	0.69	0.17	0.11
4.44	0.1	3.06	1.01	0.72
2.65	4.25	0.14	0.02	1.08
4.72	0.92	0.23	0.01	0.09
4.11	1.52	0.22	0.16	1.59
4.76	3.53	1.32	1.88	0.15
2.45			0.92	0.5
3.8	8.3		0.29	2.65
5.1	0.73		0.49	0.12
3.98	0.73		1.53
3.54	0.43		1.03
1.94			0.03
Kruskal-Wallis test
Dunn's multiple comparisons test	Mean rank diff.	Significant?	Summary	Adjusted P Value
Fresh vs. Y1	28.29	Yes	*	0.0139
Fresh vs. Y5	41.2	Yes	***	0.0002
Fresh vs. Y10	51.16	Yes	****	<0.0001
Fresh vs. Y19	48.24	Yes	****	<0.0001
Y1 vs. Y5	12.92	No	ns	>0.9999
Y1 vs. Y10	22.87	No	ns	0.0976
Y1 vs. Y19	19.96	No	ns	0.2981
Y5 vs. Y10	9.955	No	ns	>0.9999
Y5 vs. Y19	7.039	No	ns	>0.9999
Y10 vs. Y19	-2.915	No	ns	>0.9999

## Sheet: Figure 3F
fresh
4w	0.43	0.81	0.078	0.23	0.065	0.51	0.23	0.84	0.27	0.015	0.011	0.31	0.32	0.51	1.77	0.37	0.75	0.35	0.56	0.017	0.1	0.018
8w	1.85	5.43	0.22	1.05	0.16	1.44	5.36	0.82	0.58	0.073	0.1	2.74	9.17	17.9	13.6	5.8	4.67	4.3	2.88	0.047	1.29	0.041
12w	5.73	3.07	0.33	0.76	0.13	1.19	5.55	1.08	0.53	0.27	0.11	0.11	13.9	29.3	20.9	6.57	3.13	8.92	1.93	0.02	0.68	0.027
Y1
4w	0.18	0.046	0.13	0.22	0.063	0.016	0.17	0.099	0.088	0.079	0.12	0.037	0.071	0.15	0.2	1.53	0.00652	0.18	0.24	0.032	0
8w	0	0.23	0.043	0.21	0.016	0	0.029	0.085	0.28	0.059	0.00628	0.047	0.1	0.057	2.51	4.68	0.037		0.22	0.018	0
12w		3.05	1.96		0.94		0		2.15	0.071	0	0	0.51	0.031	5.35	4.92	0.018	0.68	0.16	0.018	0
Y5
4w	0.091	0.23	0.02	0.011	0.1	0.11	0.0056	0.018	0	0	0.12	0.12	0.018	0.022	0	0.039
8w	0.55	0.16	0.14	0.038	0.074	0.35	0.011	0.096	0.033	0.018	0.079	2.8	0	0	0	0.29
12w	0.37	0.59	0.063	0.037	0.05	0.15	0.047	0.12	0.049	0.024	0.047	3.3	0	0	0	0.17
Y10
4w	0	0.61	0.023	0	0.00784	0	0	0.00436	0.017	0.00582	0.067	0	0	0	0	0.018	0.05	0.0061	0.017	0.1	0.034	0
8w		0.47	0	0	0.098	0	0	0.035	0.011	0	0.081	0.00373	0	0	0	0.065	0	0	0.022	0.35	0.21	0
12w	0	0.31	0	0	0.02	0	0	0	0.00799	0	0.051	0	0	0	0	0.036	0	0.0058	0.00586	1.84	0.2	0
Y19
4w	0.017	0.12	0.012	0.17	0	0	0.00769	0	0.11	0	0	0.023	0.52	0	0.041	0	0	0	0.015
8w	0.15	1.09	0.18	0.19	0	0	0	0	0.57	0	0	0.072	1.5	0.031	0.043	0	0.00553	0.6	0.023
12w	0.15	1.67	0	0.012	0	0	0	0	0.2	0	0	0.042	0.57	0	0.039	0	0	0.63	0
Kruskal-Wallis test
Dunn's multiple comparisons test	Mean rank diff.	Significant?	Summary	Adjusted P Value
fresh vs. 1 year	20.02	No	ns	0.236
fresh vs. 5 years	26.39	Yes	*	0.0336
fresh vs. 10 years	45.64	Yes	****	<0.0001
fresh vs. 19 years	41.15	Yes	****	<0.0001
1 year vs. 5 years	6.373	No	ns	>0.9999
1 year vs. 10 years	25.62	Yes	*	0.0376
1 year vs. 19 years	21.13	No	ns	0.2079
5 years vs. 10 years	19.25	No	ns	0.3242
5 years vs. 19 years	14.76	No	ns	>0.9999
10 years vs. 19 years	-4.486	No	ns	>0.9999

## Sheet: Figure 3G
Fresh	1 year	5 year	10 year	19 year
42.4	0	4.65	2.43	1.68
14.3	22.1	3.07	0	6.06
5.04	2.91	0.41	0.000197	0.024
5.88	0.57	2	0	0.22
0.22	0.4	0.47	0	0
23.7	0.042	0.13	0	0
42.7	0.049	0.019	0	0
39.6	0.038	0.94	0.013	0
2.94	6.76	0.13	0.2	1.54
18.5	0.21	1.12	0.000215	0.000236
12.8	0.026	1.6	0.16	0
6.61	0	41.1	0	0.35
57.3	1.17	0.028	0	3.7
69.5	0.05	0.000224	0	0.017
77.8	33.1	0	0.000217	0.14
45.9	49	0.35	0.1	0
26.7			0.011	0
23.2	18.7		0	6.73
30.5	2.78		0.22	0.019
0.3	0		22.3
6.63	0.000502		26.5
0.62			0.014
Kruskal-Wallis test
Dunn's multiple comparisons test	Mean rank diff.	Significant?	Summary	Adjusted P Value
Fresh vs. 1 year	31.09	Yes	**	0.0042
Fresh vs. 5 year	29.54	Yes	*	0.0186
Fresh vs. 10 year	51.3	Yes	****	<0.0001
Fresh vs. 19 year	45.24	Yes	****	<0.0001
1 year vs. 5 year	-1.546	No	ns	>0.9999
1 year vs. 10 year	20.21	No	ns	0.2189
1 year vs. 19 year	14.15	No	ns	>0.9999
5 year vs. 10 year	21.75	No	ns	0.2195
5 year vs. 19 year	15.7	No	ns	>0.9999
10 year vs. 19 year	-6.054	No	ns	>0.9999

[truncated: 61 more sheets: Figure 3I, Figure 3K, Figure 3J, Figure 4B, Figure 4C, Figure 4E, Figure 4F, Figure 4G, Figure 5A, Figure 5C, Figure 5E, Figure 5F, Figure 5G, Figure 5H, Figure 5I, Figure 5J, Figure 5K, Figure 6B, Figure 6C, Figure 6D …]
